# Supplementary material for: Metabolic Profiling and Transcriptional Analysis of Carotenoid Accumulation in a Red-Fleshed Mutant of Pummelo (Citrus grandis)
Source: Molecules. 2022 Jul 19;27(14):4595. doi: 10.3390/molecules27144595 (PMC9324369; doi:10.3390/molecules27144595)
Supplement: Supplementary file 1 [file molecules-27-04595-s001.zip]

Archive with 6 entries (6 files):
- Figures S1-S2.pdf
- Table S1.pdf
- Table S2.xlsx
- Table S3.xlsx
- Table S4.xlsx
- Table S5.pdf
