# Supplementary material for: Metabolic Profiling and Transcriptional Analysis of Carotenoid Accumulation in a Red-Fleshed Mutant of Pummelo (Citrus grandis)
Source: Molecules. 2022 Jul 19;27(14):4595. doi: 10.3390/molecules27144595 (PMC9324369; doi:10.3390/molecules27144595)
Supplement: Supplementary file 1 [file molecules-27-04595-s001.zip › Table S2.xlsx]

## Sheet: Sheet1
Table S2 differentially expressed genes (DEGs) in R-HJH compared with wild-type HJH
Gene_id	Gene description	FC	Log2FC	Pvalue	Padjust	Significant	Regulate	GO_id	KO_id	Pathway_id	COG_id	NR_hit-name	Swiss-Prot_hit-name	Pfam_id
Cg4g006040	_	0	-11.5606	2.1313e-21	1.33156e-19	yes	down	GO:000551	-	-	-	KDO52060.1	-	PF12515.5
Cg9g028510	_	0	-11.1559	3.85216e-20	2.14883e-18	yes	down	-	K05391	map04626	ENOG410XPSE	XP_006490530.1	sp|O65717|CNGC1_ARATH;	-
Cg2g004340	RecName: Full=Probable LRR receptor-like serine/threonine-protein kinase At4g08850; Flags: Precursor	0	-11.0642	4.58659e-24	3.75248e-22	yes	down	GO:0006468;GO:0018108;GO:0016021;GO:0004713;GO:0004672;GO:000552	-	-	COG4886	XP_006470714.1	sp|Q8VZG8|MIK2_ARATH;	PF00069.22;PF07714.14;PF13855.3;PF12799.4
Cg6g011740	RecName: Full=Probable acyl-activating enzyme 5, peroxisomal; AltName: Full=AMP-binding protein 5; Short=AtAMPBP5	0.001	-10.9509	5.11139e-19	2.55287e-17	yes	down	GO:0006744;GO:0008152;GO:0008756;GO:000382	-	-	COG0318;COG0318	XP_006481329.1	sp|Q9FFE6|AAE5_ARATH;	PF00501.25;PF13193.3
Cg3g004640	RecName: Full=BAHD acyltransferase At5g47980	0.001	-10.5275	7.59826e-17	3.08619e-15	yes	down	GO:0008152;GO:001674	-	-	ENOG410XUNM;ENOG410XPQ7;ENOG4111CPX;ENOG41106M9	XP_006431838.1	sp|Q9FI40|BAHD1_ARATH;	PF02458.12
Cg6g010140	RecName: Full=Protein LURP-one-related 15	0.001	-10.3694	2.61015e-16	1.00571e-14	yes	down	-	-	-	ENOG4111GT4	KDO39837.1	sp|Q9LZX1|LOR15_ARATH;	PF04525.9
Cg3g010740	RecName: Full=Shikimate O-hydroxycinnamoyltransferase; AltName: Full=Hydroxycinnamoyl transferase; AltName: Full=Hydroxycinnamoyl-Coenzyme A shikimate/quinate hydrox	0.001	-10.0768	3.54781e-16	1.32799e-14	yes	down	-	K13065	map00941;map00940;map00945	ENOG410XPQ7;ENOG410XNR7;ENOG410YJ90	GAY44681.1	sp|Q8GSM7|HST_TOBAC;	PF02458.12
Cg8g013310	RecName: Full=Leucine-rich repeat receptor-like kinase protein THICK TASSEL DWARF1; AltName: Full=CLAVATA1-like protein; AltName: Full=CLV1 related kinase 5; Short=	0.001	-9.87331	1.25915e-06	1.01805e-05	yes	down	-	-	-	COG4886	GAY61198.1	sp|Q6JN47|EIX1_SOLLC;	PF13855.3;PF12799.4;PF08263.9
Cg8g013600	_	0.001	-9.69825	2.93223e-15	9.85884e-14	yes	down	GO:0009966;GO:0016485;GO:0043231;GO:0016021;GO:0016020;GO:0005789;GO:004444	-	-	ENOG410XQZK	KDO58315.1	-	-
Cg3g021660	RecName: Full=Patatin-like protein 2; Short=AtPLP2; AltName: Full=Patatin-related phospholipase A IIalpha; Short=pPLAIIa; AltName: Full=Phospholipase A IIA; Short=A	0.001	-9.69426	1.96244e-14	5.87398e-13	yes	down	GO:0006629;GO:0016042;GO:001678	-	-	COG3621	GAY39478.1	sp|O48723|PLP2_ARATH;	PF01734.19
Cg4g005580	RecName: Full=ATP-dependent Clp protease proteolytic subunit-related protein 4, chloroplastic; Short=ClpR4; Flags: Precursor	0.001	-9.65763	1.93421e-20	1.11516e-18	yes	down	GO:0006508;GO:000425	K01358	-	COG0740	XP_006431471.2	sp|Q8LB10|CLPR4_ARATH;	PF00574.20
Cg5g008090	RecName: Full=Probable aquaporin TIP2-2; AltName: Full=Tonoplast intrinsic protein 2-2; Short=AtTIP2;2; Contains: RecName: Full=Probable aquaporin TIP2-2, N-termin	0.001	-9.5954	3.84136e-15	1.2692e-13	yes	down	GO:0006810;GO:0016021;GO:0009705;GO:0042807;GO:0009507;GO:000521	K09873	-	COG0580	XP_006477173.1	sp|Q41975|TIP22_ARATH;	PF00230.17
Cg8g011240	RecName: Full=Pathogenesis-related protein PR-4B; Flags: Precursor	0.001	-9.42679	2.10539e-19	1.08627e-17	yes	down	GO:0050832;GO:0042742;GO:000806	-	-	COG3979	KDO54392.1	sp|P09761|WIN1_SOLTU;	PF00967.14
Cg5g006830	RecName: Full=Cytochrome P450 94B1	0.002	-9.13597	1.10522e-11	2.18262e-10	yes	down	GO:0009555;GO:0009611;GO:0009694;GO:0048480;GO:0048653;GO:0002213;GO:0055114;GO:0010154;GO:0004497;GO:0070330;GO:0052694;GO:0020037;GO:0016705;GO:000550	K20665	-	COG2124	XP_006477025.1	sp|Q9FMV7|C94B1_ARATH;	PF00067.19
Cg5g007630	RecName: Full=Cytochrome P450 76C1	0.002	-9.13146	8.68455e-14	2.3684e-12	yes	down	GO:0055114;GO:0005506;GO:0016705;GO:0004497;GO:002003	-	-	COG2124	GAY62131.1	sp|Q9SBQ9|F3PH_PETHY;	PF00067.19
Cg2g011590	_	0.002	-9.09846	3.75628e-18	1.69833e-16	yes	down	-	-	-	-	XP_015381681.1	-	-
Cg1g002600	RecName: Full=Lipase; AltName: Full=Lipase II; AltName: Full=RNL; AltName: Full=Triacylglycerol lipase; Flags: Precursor	0.002	-9.09617	2.01249e-12	4.49631e-11	yes	down	GO:0046486;GO:0006629;GO:0016042;GO:0016787;GO:000480	-	-	COG3675;ENOG4111WA2;ENOG410YTPI	XP_006466597.1	sp|P61872|LIP_RHIOR;	PF01764.22;PF11187.5;PF12697.4
Cg7g009990	RecName: Full=Flavanone 7-O-glucoside 2''-O-beta-L-rhamnosyltransferase; AltName: Full=1,2 rhamnosyltransferase	0.002	-9.07933	3.26785e-12	7.04453e-11	yes	down	GO:001674	K12937	map00942	COG1819	ESR49904.1	sp|F8WKW8|UGT9_GARJA;	PF00201.15;PF04101.13
Cg2g002910	RecName: Full=UPF0481 protein At3g47200	0.002	-9.06501	1.194e-12	2.74989e-11	yes	down	GO:001602	-	-	ENOG410ZKCS;ENOG410YIDM	XP_006446058.1	sp|Q9SD53|Y3720_ARATH;	PF03140.12
Cg8g013410	RecName: Full=Protein BRASSINOSTEROID INSENSITIVE 1; Short=AtBRI1; AltName: Full=Brassinosteroid LRR receptor kinase; Flags: Precursor	0.002	-9.03572	2.38405e-13	6.13179e-12	yes	down	-	-	-	COG4886	KDO58296.1	sp|Q6JN46|EIX2_SOLLC;	PF13855.3;PF12799.4
CgUng014050	RecName: Full=Leucine-rich repeat receptor-like kinase protein THICK TASSEL DWARF1; AltName: Full=CLAVATA1-like protein; AltName: Full=CLV1 related kinase 5; Short=	0.002	-9.03526	5.92486e-10	8.97663e-09	yes	down	-	-	-	COG4886	GAY61198.1	sp|Q6JN47|EIX1_SOLLC;	PF13855.3;PF12799.4;PF08263.9
Cg2g013010	RecName: Full=17.6 kDa class I heat shock protein; AltName: Full=Hsp20.0	0.002	-8.98395	7.93631e-05	0.000430273	yes	down	GO:0010286;GO:0009644;GO:004254	K13993	map04141	COG0071	XP_006447219.1	sp|O82012|HSP12_SOLPE;	PF00011.18
Cg5g009070	_	0.002	-8.97021	6.47478e-13	1.54935e-11	yes	down	-	-	-	ENOG410Z7Z7;ENOG410YS52	GAY43435.1	-	-
Cg5g042830	_	0.002	-8.96715	4.75604e-19	2.39629e-17	yes	down	-	-	-	ENOG4111DUY	XP_006445169.1	-	-
CgUng005140	_	0.002	-8.88152	7.44565e-13	1.76935e-11	yes	down	GO:000548	-	-	ENOG410ZJSX;ENOG410Y5S3	XP_024043082.1	sp|Q9SZL8|FRS5_ARATH;	PF10551.6;PF03101.12
Cg8g013400	_	0.002	-8.8557	6.90222e-13	1.64476e-11	yes	down	GO:001602	-	-	ENOG4111RJP	XP_015386818.1	-	-
Cg7g003600	RecName: Full=Cytochrome P450 82C3	0.002	-8.76355	1.33417e-10	2.24275e-09	yes	down	GO:0055114;GO:0016021;GO:0004497;GO:0020037;GO:0016705;GO:000550	K23136	-	COG2124	XP_015388134.1	sp|O49396|C82C3_ARATH;	PF00067.19
Cg2g004780	RecName: Full=Methanol O-anthraniloyltransferase; AltName: Full=Anthraniloyl-CoA:methanol acyltransferase; AltName: Full=Benzyl alcohol O-benzoyltransferase	0.002	-8.72874	4.82589e-08	5.2744e-07	yes	down	GO:0008152;GO:001674	K19861	-	ENOG4111937;ENOG410YDJK	XP_024047362.1	sp|Q3ZPN4|ACMAT_VITLA;	PF02458.12
Cg8g018470	RecName: Full=G-type lectin S-receptor-like serine/threonine-protein kinase At1g11330; Flags: Precursor	0.002	-8.7286	6.40321e-15	2.04486e-13	yes	down	-	K01183	map00520	COG3325;COG0515	XP_006484948.1	sp|Q9SXB8|Y1133_ARATH;	PF07714.14;PF00069.22;PF00704.25
Cg9g007900	RecName: Full=Ethylene-responsive transcription factor ERF098	0.002	-8.67558	4.85549e-11	8.85586e-10	yes	down	GO:0006355;GO:0045449;GO:0006351;GO:0005634;GO:0005667;GO:0003700;GO:000367	-	-	ENOG410ZN2I;ENOG410YYI7;ENOG41108N9;ENOG410YQAX	XP_006489769.1	sp|Q9LTC6|ERF95_ARATH;	PF00847.17
Cg5g024160	_	0.002	-8.65188	3.67658e-12	7.83713e-11	yes	down	GO:001602	-	-	-	KDO41779.1	-	-
Cg5g024210	_	0.002	-8.65188	3.67658e-12	7.83713e-11	yes	down	GO:001602	-	-	-	KDO41779.1	-	-
CgUng006940	_	0.002	-8.6444	3.05335e-12	6.63206e-11	yes	down	-	-	-	ENOG41115K7;COG4886;ENOG41115QR	XP_006433164.2	-	-
Cg2g021380	_	0.003	-8.63746	2.74921e-09	3.70464e-08	yes	down	-	-	-	ENOG41119QU	ESR65187.1	-	-
Cg1g012160	_	0.003	-8.62545	1.40892e-09	1.9956e-08	yes	down	-	-	-	-	GAY67583.1	-	PF12037.5
Cg2g040860	RecName: Full=(3S,6E)-nerolidol synthase 1, chloroplastic; Short=FvNES1; Flags: Precursor	0.003	-8.51186	1.88649e-80	3.60131e-77	yes	down	GO:0008152;GO:0046872;GO:0010333;GO:0000287;GO:001682	K15086	map00902	ENOG410YDA6	XP_006467943.1	sp|P0CV96|NES1_FRAVE;	PF03936.13;PF01397.18
Cg8g018460	RecName: Full=G-type lectin S-receptor-like serine/threonine-protein kinase CES101; AltName: Full=Protein CALLUS EXPRESSION OF RBCS 101; Flags: Precursor	0.003	-8.49572	8.20601e-08	8.57588e-07	yes	down	GO:0006468;GO:0005975;GO:0016998;GO:0009069;GO:0006032;GO:0004674;GO:0004568;GO:000552	K01183	map00520	COG3325;COG0515	XP_015387751.1	sp|Q9LW83|CE101_ARATH;	PF00704.25;PF00069.22;PF07714.14
Cg7g012160	_	0.003	-8.44118	2.59738e-11	4.89316e-10	yes	down	-	-	-	-	GAY32008.1	-	PF14354.3
Cg1g004610	RecName: Full=Salicylate carboxymethyltransferase; AltName: Full=S-adenosyl-L-methionine:salicylate acid carboxylmethyltransferase; Short=CbSAMT; AltName: Full=Sali	0.003	-8.42957	8.74548e-10	1.28424e-08	yes	down	GO:0032259;GO:000816	K08241	map00592	ENOG4112BHH;ENOG410YFI3	KDO70998.1	sp|Q9SPV4|SAMT_CLABR;	PF03492.12
Cg2g040850	RecName: Full=(3S,6E)-nerolidol synthase 2, chloroplastic/mitochondrial; Short=FaNES2; Flags: Precursor	0.003	-8.42047	1.40675e-11	2.73718e-10	yes	down	GO:0008152;GO:0016838;GO:0010333;GO:0000287;GO:0046872;GO:001682	K15086	map00902	ENOG410YDA6	XP_006467945.1	sp|P0CV96|NES1_FRAVE;	PF03936.13;PF01397.18
Cg9g008240	RecName: Full=Glycinin G3; Contains: RecName: Full=Glycinin A subunit; Contains: RecName: Full=Glycinin B subunit; Flags: Precursor	0.003	-8.41409	5.88374e-11	1.05301e-09	yes	down	GO:004573	-	-	ENOG410YATH	KDO57580.1	sp|P13744|11SB_CUCMA;	PF00190.19
Cg5g013340	RecName: Full=LRR receptor-like serine/threonine-protein kinase FLS2; AltName: Full=Protein FLAGELLIN-SENSING 2; AltName: Full=Protein FLAGELLIN-SENSITIVE 2; Flags:	0.003	-8.39809	5.31344e-07	4.70325e-06	yes	down	#REF!	K13420	map04016;map04626	COG4886	XP_006428343.2	sp|Q9FIZ3|GSO2_ARATH;	PF13855.3;PF12799.4;PF08263.9;PF00319.15;PF00069.22;PF07714.14
Cg5g031190	_	0.003	-8.39582	2.0711e-11	3.94935e-10	yes	down	GO:000827	-	-	-	KDO36901.1	-	-
Cg9g011470	_	0.003	-8.39506	6.23131e-15	1.99452e-13	yes	down	GO:0016021;GO:001602	-	-	ENOG4111A8U;ENOG4111652;ENOG410YCQM;ENOG410ZKCS;ENOG410YIDM	GAY34967.1	sp|Q9SD53|Y3720_ARATH;	PF03140.12
Cg3g008900	RecName: Full=UDP-glycosyltransferase 83A1	0.003	-8.37465	7.14369e-12	1.46463e-10	yes	down	GO:0008152;GO:001675	-	-	COG1819	XP_006432638.1	sp|Q9SGA8|U83A1_ARATH;	PF00201.15
Cg2g031810	RecName: Full=Bidirectional sugar transporter SWEET16; Short=OsSWEET16	0.003	-8.34099	8.60574e-11	1.49349e-09	yes	down	GO:0008643;GO:001602	K15382	-	ENOG4111M4R	XP_006433450.1	sp|Q10LN5|SWT16_ORYSJ;	PF03083.13
Cg7g018030	RecName: Full=Probable pectate lyase 5; Flags: Precursor	0.003	-8.29238	1.31225e-06	1.05354e-05	yes	down	GO:0045490;GO:0030570;GO:004687	K01728	map00040	COG3866	GAY43968.1	sp|Q9FXD8|PLY5_ARATH;	PF00544.16;PF13229.3
Cg2g047320	RecName: Full=Methionine S-methyltransferase; AltName: Full=AdoMet:Met S-methyltransferase	0.003	-8.26287	4.79247e-14	1.3655e-12	yes	down	GO:0009058;GO:0032259;GO:0008168;GO:003017	K08247	map00450	ENOG410Y93S	XP_006431408.2	sp|Q9LTB2|MMT1_ARATH;	PF00155.18
Cg1g002730	RecName: Full=Ethylene-responsive transcription factor ERF109	0.003	-8.25167	2.11405e-10	3.42979e-09	yes	down	GO:0006355;GO:0045449;GO:0005634;GO:0005667;GO:0003700;GO:000367	-	-	ENOG410YY7D;ENOG410YN6X	XP_015389476.1	sp|Q9SZ06|EF109_ARATH;	PF00847.17
Cg9g028250	RecName: Full=Probable WRKY transcription factor 41; AltName: Full=WRKY DNA-binding protein 41	0.003	-8.24255	3.17351e-14	9.24136e-13	yes	down	GO:0006355;GO:0045449;GO:0005667;GO:0003700;GO:004356	-	-	ENOG410YZU1;ENOG410YBEV	XP_006490570.1	sp|Q8H0Y8|WRK41_ARATH;	PF03106.12
Cg2g002930	_	0.003	-8.24155	9.64927e-09	1.20046e-07	yes	down	GO:0016021;GO:001602	-	-	ENOG410ZKCS;ENOG410YIDM	XP_006446065.1	sp|Q9SD53|Y3720_ARATH;	PF03140.12
Cg8g013280	RecName: Full=Leucine-rich repeat-containing protein 9	0.003	-8.18182	8.10133e-10	1.19458e-08	yes	down	-	-	-	COG4886	ESR37396.1	sp|Q3UM45|PP1R7_MOUSE;	PF12799.4;PF13855.3;PF14580.3;PF13306.3
Cg7g003590	RecName: Full=Cytochrome P450 82A3; AltName: Full=Cytochrome P450 CP6	0.004	-8.13907	2.11643e-08	2.46358e-07	yes	down	GO:0055114;GO:0016021;GO:0004497;GO:0020037;GO:0016705;GO:000550	K23136	-	COG2124	XP_024041835.1	sp|O49858|C82A3_SOYBN;	PF00067.19
Cg7g010490	_	0.004	-8.12478	2.10707e-10	3.42171e-09	yes	down	-	K04077	map03018	COG0459	GAY33664.1	sp|P29197|CH60A_ARATH;	-
Cg6g002540	RecName: Full=Probable LRR receptor-like serine/threonine-protein kinase At4g08850; Flags: Precursor	0.004	-8.09398	1.90523e-10	3.12643e-09	yes	down	GO:0018108;GO:0004713;GO:000552	-	-	COG4886	KDO55290.1	sp|Q8VZG8|MIK2_ARATH;	PF00069.22;PF07714.14;PF13855.3;PF12799.4
Cg7g021260	RecName: Full=Protein HOTHEAD; AltName: Full=Protein ADHESION OF CALYX EDGES; Flags: Precursor	0.004	-8.05244	7.64183e-11	1.34248e-09	yes	down	GO:0006566;GO:0006544;GO:0006066;GO:0006563;GO:0055114;GO:0050660;GO:0016614;GO:000881	-	-	COG2303	XP_006438707.2	sp|Q9SSM2|MDLL_ARATH;	PF05199.10;PF00732.16
Cg3g005980	RecName: Full=Cysteine-rich receptor-like protein kinase 25; Short=Cysteine-rich RLK25; Flags: Precursor	0.004	-8.01001	4.16259e-09	5.4221e-08	yes	down	GO:0009069;GO:0006468;GO:0004674;GO:000552	-	-	COG0515	XP_006471862.1	sp|O81906|B120_ARATH;	PF07714.14;PF00069.22;PF01657.14;PF11883.5
Cg1g018290	_	0.004	-7.91046	9.74728e-10	1.41922e-08	yes	down	-	K13459	map04626	COG4886	GAY67915.1	sp|O82484|DRL23_ARATH;	-
Cg8g013390	_	0.004	-7.86497	1.95066e-09	2.70059e-08	yes	down	-	-	-	ENOG4111INN	XP_006424169.2	-	PF10187.6
Cg6g003930	RecName: Full=Zinc finger protein ZAT11	0.004	-7.83305	5.38807e-25	4.84673e-23	yes	down	GO:0046872;GO:000548	-	-	COG5048	XP_006429010.1	sp|Q9SLD4|ZAT11_ARATH;	PF13912.3;PF13894.3;PF12171.5
Cg5g021660	RecName: Full=Pentatricopeptide repeat-containing protein At1g71490	0.005	-7.77962	5.45181e-08	5.89913e-07	yes	down	-	-	-	ENOG410Z7Z7	XP_015385820.1	sp|Q9C9I6|PP116_ARATH;	PF01535.17;PF13041.3;PF12854.4;PF13812.3
Cg4g005430	RecName: Full=Calcium-transporting ATPase 1, chloroplastic; AltName: Full=Ca(2+)-ATPase isoform 1; AltName: Full=Plastid envelope ATPase 1; Flags: Precursor	0.005	-7.74965	2.61428e-09	3.53669e-08	yes	down	GO:0006810;GO:0016020;GO:0005488;GO:001678	K01537	-	ENOG410XNNC	XP_006470181.2	sp|Q37145|ACA1_ARATH;	PF12515.5
Cg6g003160	RecName: Full=Glutathione S-transferase L3; Short=AtGSTL3; AltName: Full=GST class-lambda member 3	0.005	-7.73389	9.0982e-10	1.33262e-08	yes	down	GO:001674	K00799	map00480	ENOG410XSIX	XP_006480549.1	sp|Q9LZ06|GSTL3_ARATH;	PF13417.3;PF13410.3;PF13409.3;PF02798.17;PF16865.2;PF14497.3;PF00043.22
Cg9g021790	RecName: Full=Wall-associated receptor kinase 1; Flags: Precursor	0.005	-7.69822	2.15713e-09	2.95784e-08	yes	down	GO:0006468;GO:0009069;GO:0030247;GO:0004674;GO:0005509;GO:000552	-	-	COG0515;ENOG410YDJR	XP_024040348.1	sp|Q9LMP1|WAK2_ARATH;	PF00069.22;PF07714.14;PF13947.3;PF07645.12;PF12662.4;PF12947.4
Cg6g002550	RecName: Full=Probable leucine-rich repeat receptor-like protein kinase At1g35710; Flags: Precursor	0.005	-7.66915	3.96557e-09	5.19303e-08	yes	down	GO:0018108;GO:0004713;GO:000552	-	-	COG4886	KDO55290.1	sp|Q8VZG8|MIK2_ARATH;	PF00069.22;PF07714.14;PF13855.3;PF12799.4
Cg9g012240	_	0.005	-7.60693	3.88098e-08	4.31816e-07	yes	down	-	-	-	-	KDO41152.1	-	-
Cg2g029960	_	0.005	-7.56462	2.46016e-08	2.82729e-07	yes	down	-	-	-	-	GAY67639.1	-	-
Cg6g010770	RecName: Full=Putative F-box/LRR-repeat protein At5g41840	0.005	-7.55646	1.95128e-08	2.2806e-07	yes	down	-	-	-	ENOG410Z2D0;ENOG410YZFH;ENOG410ZPUB;ENOG410ZC2N;ENOG410Z7P5;ENOG41105BN;ENOG410Z9JM;ENOG41105EE;ENOG410ZTU3;ENOG411148C;ENOG410ZDTD	KDO64131.1	sp|Q9FM87|FBD26_ARATH;	PF08387.7;PF00646.30
Cg2g040310	RecName: Full=Tryptophan synthase beta chain 1, chloroplastic; Flags: Precursor	0.005	-7.54846	8.47814e-16	3.02205e-14	yes	down	GO:0006571;GO:0000162;GO:0006568;GO:0009094;GO:0055114;GO:0005737;GO:0030170;GO:0032440;GO:000483	K01696	map00260;map00400	COG0133	XP_006467995.1	sp|P14671|TRPB1_ARATH;	PF00291.22
Cg7g006080	RecName: Full=LOB domain-containing protein 11; AltName: Full=ASYMMETRIC LEAVES 2-like protein 7; Short=AS2-like protein 7	0.005	-7.5176	1.30218e-07	1.30759e-06	yes	down	GO:000573	-	-	ENOG410YHTF	XP_006485928.1	sp|Q9LQR0|LBD1_ARATH;	PF03195.11
Cg2g030010	_	0.006	-7.50152	2.07983e-08	2.42262e-07	yes	down	-	-	-	ENOG41115K7;COG4886;ENOG41115QR	XP_006433164.2	-	-
Cg8g017790	RecName: Full=Cytochrome P450 94C1	0.006	-7.49705	1.62741e-09	2.2881e-08	yes	down	GO:0055114;GO:0016021;GO:0004497;GO:0070330;GO:0020037;GO:0016705;GO:000550	K20624	-	COG2124	XP_006424281.1	sp|Q9ZUX1|C94C1_ARATH;	PF00067.19
Cg1g025750	_	0.006	-7.48373	1.72943e-08	2.03795e-07	yes	down	-	-	-	ENOG410YQFF	GAY40325.1	-	-
Cg9g019180	RecName: Full=Casein kinase I isoform beta; Short=CKI-beta	0.006	-7.46215	4.5892e-12	9.69223e-11	yes	down	GO:0006468;GO:0009069;GO:0004674;GO:000552	-	-	ENOG410XPGP	GAY56316.1	sp|Q852L0|HD16N_ORYSJ;	-
Cg5g033430	RecName: Full=Probable LRR receptor-like serine/threonine-protein kinase At4g08850; Flags: Precursor	0.006	-7.45637	7.89244e-08	8.27839e-07	yes	down	GO:0016310;GO:0018108;GO:0016021;GO:0016020;GO:0000166;GO:0016740;GO:0004713;GO:000552	-	-	COG4886	XP_006443765.1	sp|Q8VZG8|MIK2_ARATH;	PF00069.22;PF07714.14;PF12799.4;PF13855.3;PF08263.9
CgUng006930	_	0.006	-7.43473	3.62657e-08	4.06711e-07	yes	down	-	-	-	-	-	-	-
Cg2g030020	_	0.006	-7.421	9.86192e-32	1.46067e-29	yes	down	-	-	-	ENOG41115K7;ENOG41115QR;COG4886	XP_024040029.1	-	-
Cg5g019730	RecName: Full=Naringenin,2-oxoglutarate 3-dioxygenase; AltName: Full=FHT; AltName: Full=Flavanone-3-hydroxylase; Short=F3H	0.006	-7.39023	2.50266e-09	3.39102e-08	yes	down	GO:0055114;GO:0016021;GO:0046872;GO:0051213;GO:001649	-	-	COG3491	XP_006478091.1	sp|Q9FLV0|DMR6_ARATH;	PF03171.17;PF14226.3
Cg7g004470	RecName: Full=Probable mediator of RNA polymerase II transcription subunit 37e; AltName: Full=Heat shock 70 kDa protein 1; AltName: Full=Heat shock cognate 70 kDa	0.006	-7.35227	1.52178e-24	1.29434e-22	yes	down	GO:0055114;GO:0016021;GO:0047134;GO:000552	K03283	map04144;map04141;map03040	ENOG410YAGH;ENOG4111BZC;ENOG41103SJ;COG0443	XP_006436009.1	sp|P22953|MD37E_ARATH;	PF00012.17;PF03107.13;PF07649.9
Cg1g023820	RecName: Full=Flavanone 7-O-glucoside 2''-O-beta-L-rhamnosyltransferase; AltName: Full=1,2 rhamnosyltransferase	0.006	-7.32292	1.96137e-06	1.52068e-05	yes	down	GO:0008152;GO:0009812;GO:0016021;GO:0033835;GO:0016757;GO:003525	K13080	map00941;map00944	COG1819	Q8GVE3.2;	sp|Q8GVE3|FLRT_CITMA;	PF00201.15;PF04101.13
Cg3g023510	RecName: Full=Floral homeotic protein DEFICIENS	0.007	-7.24978	2.38547e-52	1.63939e-49	yes	down	GO:0006355;GO:0045449;GO:0005634;GO:0005667;GO:0003700;GO:0003677;GO:004698	K09264	-	COG5068	XP_006473587.1	sp|P23706|DEFA_ANTMA;	PF00319.15;PF01486.14
Cg3g000610	_	0.007	-7.18874	3.09299e-53	2.53051e-50	yes	down	-	-	-	-	-	-	-
Cg9g012870	RecName: Full=F-box protein PP2-B10; AltName: Full=Protein PHLOEM PROTEIN 2-LIKE B10; Short=AtPP2-B10	0.007	-7.1732	1.64562e-16	6.52966e-15	yes	down	-	-	-	ENOG410YD6D;ENOG4111C7T	XP_006420648.1	sp|Q949S5|P2B11_ARATH;	PF14299.3;PF00646.30;PF12937.4
Cg3g008840	RecName: Full=UDP-glycosyltransferase 83A1	0.007	-7.16901	1.70462e-07	1.67068e-06	yes	down	GO:0008152;GO:001675	-	-	COG1819	XP_006432643.1	sp|Q9SGA8|U83A1_ARATH;	PF00201.15
Cg7g003740	RecName: Full=Phenylalanine N-monooxygenase; AltName: Full=Cytochrome P450 79A2; AltName: Full=Phenylalanine N-hydroxylase	0.007	-7.1682	1.0836e-08	1.33076e-07	yes	down	GO:0055114;GO:0016021;GO:0004497;GO:0020037;GO:0016705;GO:000550	K12153	map00460;map00966	COG2124	XP_015388216.1	sp|Q9FLC8|C79A2_ARATH;	PF00067.19
Cg9g021810	RecName: Full=Wall-associated receptor kinase 2; Flags: Precursor	0.007	-7.16575	1.50131e-05	9.72256e-05	yes	down	GO:0006468;GO:0009069;GO:0030247;GO:0004674;GO:0005509;GO:000552	-	-	COG0515;ENOG410YDJR	XP_006493924.1	sp|Q9LMP1|WAK2_ARATH;	PF00069.22;PF07714.14;PF13947.3;PF07645.12;PF12947.4;PF12662.4;PF14670.3
Cg3g007920	RecName: Full=G-type lectin S-receptor-like serine/threonine-protein kinase B120; Flags: Precursor	0.007	-7.09851	2.02732e-06	1.56616e-05	yes	down	-	-	-	COG0515	GAY58794.1	sp|Q8GYA4|CRK10_ARATH;	PF07714.14;PF00069.22;PF01657.14;PF11883.5
Cg2g035500	RecName: Full=Probable receptor-like protein kinase At5g39030; Flags: Precursor	0.008	-7.05861	1.91372e-08	2.24128e-07	yes	down	GO:0006468;GO:0009069;GO:0016021;GO:0030247;GO:0004674;GO:000552	-	-	COG0515	XP_006448368.1	sp|P93604|LRK10_WHEAT;	PF00069.22;PF07714.14
Cg8g018420	RecName: Full=G-type lectin S-receptor-like serine/threonine-protein kinase At4g03230; Flags: Precursor	0.008	-7.03556	3.54602e-09	4.68287e-08	yes	down	GO:0006468;GO:0005975;GO:0016998;GO:0009069;GO:0006032;GO:0004674;GO:0004568;GO:000552	K01183	map00520	COG3325;COG0515	GAY68996.1	sp|O81862|CHIC_ARATH;	PF00704.25;PF00069.22;PF07714.14
Cg3g015590	RecName: Full=Probable glycerol-3-phosphate acyltransferase 3; Short=AtGPAT3	0.008	-6.95429	2.78044e-07	2.61328e-06	yes	down	GO:0008152;GO:0016020;GO:001674	K13508	map00564;map00561	ENOG410YBBE	XP_006472670.1	sp|Q9SYJ2|GPAT3_ARATH;	PF01553.18
CgUng014010	RecName: Full=LRR receptor-like serine/threonine-protein kinase FLS2; AltName: Full=Protein FLAGELLIN-SENSING 2; AltName: Full=Protein FLAGELLIN-SENSITIVE 2; Flags:	0.008	-6.94505	2.25629e-05	0.00014015	yes	down	-	-	-	COG4886	XP_015386834.1	sp|Q6JN47|EIX1_SOLLC;	PF13855.3;PF12799.4;PF08263.9
Cg2g040890	RecName: Full=(3S,6E)-nerolidol synthase 1; Short=FaNES1	0.008	-6.91631	0.000134284	0.000683391	yes	down	GO:0008152;GO:0046872;GO:0010333;GO:0000287;GO:001682	K15086	map00902	ENOG410YDA6	XP_006467943.1	sp|P0CV94|NES1_FRAAN;	PF03936.13;PF01397.18
Cg9g022870	RecName: Full=Mavicyanin	0.008	-6.90895	6.52909e-07	5.63134e-06	yes	down	GO:0006118;GO:0016021;GO:0005507;GO:000905	-	-	ENOG410YW92;ENOG410YN47;ENOG410YPS7	XP_006421527.1	sp|P80728|MAVI_CUCPE;	PF02298.14
Cg5g038840	RecName: Full=Transcription factor MYB108; AltName: Full=Myb-related protein 108; Short=AtMYB108; AltName: Full=Protein BOTRYTIS-SUSCEPTIBLE 1	0.008	-6.88789	8.1844e-06	5.57116e-05	yes	down	GO:0010033;GO:0000785;GO:0003682;GO:000367	K09422	-	COG5147	XP_006444559.1	sp|Q10MB4|MYB2_ORYSJ;	PF00249.28;PF13921.3
Cg6g002510	RecName: Full=Probable LRR receptor-like serine/threonine-protein kinase At4g08850; Flags: Precursor	0.009	-6.86321	7.48818e-07	6.35286e-06	yes	down	GO:0018108;GO:0004713;GO:000552	-	-	COG4886	XP_024038308.1	sp|Q8VZG8|MIK2_ARATH;	PF00069.22;PF07714.14;PF13855.3;PF12799.4
Cg8g013330	_	0.009	-6.82934	1.18395e-06	9.63589e-06	yes	down	-	-	-	-	-	-	-
Cg2g007410	_	0.009	-6.82018	1.23995e-05	8.1717e-05	yes	down	GO:0008152;GO:001687	-	-	ENOG410Y9JB;ENOG410Y0PD	XP_015383188.1	sp|Q9M1X2|FAP1_ARATH;	PF16036.2
Cg1g018030	_	0.009	-6.8021	1.62678e-07	1.59987e-06	yes	down	-	-	-	ENOG410YB83	XP_015385960.1	-	-
Cg6g011920	RecName: Full=UDP-glycosyltransferase 82A1	0.009	-6.74554	8.63158e-05	0.000463478	yes	down	GO:0008152;GO:001675	-	-	COG1819	KDO64347.1	sp|Q9LHJ2|U82A1_ARATH;	PF00201.15
Cg3g000220	RecName: Full=Pentatricopeptide repeat-containing protein At4g04370	0.009	-6.7376	6.48047e-06	4.51504e-05	yes	down	-	-	-	ENOG410Z7Z7	GAY45977.1	sp|Q3E6Q1|PPR32_ARATH;	PF13041.3;PF01535.17;PF12854.4
Cg3g015360	RecName: Full=Ubiquitin-fold modifier 1; Flags: Precursor	0.01	-6.68874	1.46177e-40	4.92444e-38	yes	down	-	K12162	-	ENOG4111TVI	KDO38481.1	sp|Q9CA23|UFM1_ARATH;	PF03671.11
Cg6g015920	RecName: Full=Probable F-box protein At1g60180	0.01	-6.68637	5.86477e-05	0.000329936	yes	down	-	-	-	ENOG410YK80	XP_006430252.2	sp|Q9SIH5|FB322_ARATH;	PF12937.4
Cg6g024890	_	0.01	-6.6818	5.74991e-05	0.000324112	yes	down	GO:000827	-	-	COG5183	KDO72570.1	sp|Q99M02|MARH2_MOUSE;	PF12906.4
Cg9g022040	RecName: Full=L-type lectin-domain containing receptor kinase IX.1; Short=LecRK-IX.1; Flags: Precursor	0.01	-6.66992	3.86732e-06	2.80711e-05	yes	down	-	-	-	COG0515;ENOG410ZTZF	KDO44170.1	-	-
Cg7g003730	RecName: Full=Phenylalanine N-monooxygenase; AltName: Full=Cytochrome P450 79A2; AltName: Full=Phenylalanine N-hydroxylase	0.01	-6.6486	3.11245e-12	6.75189e-11	yes	down	GO:0055114;GO:0016021;GO:0004497;GO:0020037;GO:0016705;GO:000550	K12153	map00460;map00966	COG2124	XP_006435920.2	sp|Q9FLC8|C79A2_ARATH;	PF00067.19
Cg9g009250	_	0.01	-6.64811	5.991e-07	5.22494e-06	yes	down	-	-	-	-	-	-	-
Cg9g008230	RecName: Full=11S globulin subunit beta; Contains: RecName: Full=11S globulin gamma chain; AltName: Full=11S globulin acidic chain; Contains: RecName: Full=11S globul	0.01	-6.64353	3.75407e-07	3.42349e-06	yes	down	GO:004573	-	-	ENOG410YATH	GAY60725.1	sp|P13744|11SB_CUCMA;	PF00190.19;PF07883.8
Cg2g016120	RecName: Full=Polygalacturonase; Short=PG; AltName: Full=Pectinase; Flags: Precursor	0.01	-6.6267	0.00472258	0.0151096	yes	down	GO:0005975;GO:0005982;GO:0005985;GO:0071555;GO:0005576;GO:000465	K01184	map00040	COG5434	GAY50623.1	sp|P48979|PGLR_PRUPE;	PF00295.14;PF12708.4
Cg3g020670	RecName: Full=Tyrosine/DOPA decarboxylase 1; Includes: RecName: Full=DOPA decarboxylase; Short=DDC; Includes: RecName: Full=Tyrosine decarboxylase	0.01	-6.61389	6.2858e-05	0.000349956	yes	down	GO:0006520;GO:0030170;GO:001683	K01592	map00950;map00350	COG0076	ESR47917.1	sp|P54769|TYDC2_PAPSO;	PF00282.16
Cg8g002430	_	0.01	-6.59667	2.8289e-52	1.86936e-49	yes	down	-	-	-	ENOG410XYP1	XP_006422700.1	-	PF15370.3
Cg2g014980	RecName: Full=G-type lectin S-receptor-like serine/threonine-protein kinase At2g19130; Flags: Precursor	0.01	-6.5916	1.56558e-06	1.23613e-05	yes	down	GO:0006468;GO:0009069;GO:0048544;GO:0004674;GO:0016740;GO:000552	-	-	ENOG410YEQP	XP_024047176.1	-	-
CgUng002360	RecName: Full=Protein PLANT CADMIUM RESISTANCE 6; Short=AtPCR6	0.01	-6.57881	0.000720761	0.00299768	yes	down	-	-	-	ENOG410XUTP;ENOG410ZNBX;ENOG4111682	XP_006485849.1	sp|Q9M9A5|PCR6_ARATH;	PF04749.14
Cg2g004710	RecName: Full=Methanol O-anthraniloyltransferase; AltName: Full=Anthraniloyl-CoA:methanol acyltransferase; AltName: Full=Benzyl alcohol O-benzoyltransferase	0.01	-6.5747	1.02648e-31	1.50405e-29	yes	down	GO:0008152;GO:001674	K19861	-	ENOG4111937;ENOG410YDJK	XP_006470571.1	sp|Q3ZPN4|ACMAT_VITLA;	PF02458.12
Cg9g011430	_	0.01	-6.57385	3.72297e-80	6.39643e-77	yes	down	GO:001602	-	-	ENOG4111A8U;ENOG410ZKCS;ENOG410YIDM;ENOG410YCQM	GAY34967.1	sp|Q9SD53|Y3720_ARATH;	PF03140.12
Cg2g035660	_	0.011	-6.5711	8.14399e-06	5.54805e-05	yes	down	-	-	-	ENOG4111AKR	KDO76875.1	-	-
Cg6g000030	RecName: Full=Glucose-6-phosphate 1-dehydrogenase 4, chloroplastic; Short=G6PD4; Short=G6PDH4; Flags: Precursor	0.011	-6.53073	5.9799e-06	4.19864e-05	yes	down	GO:0006098;GO:0006749;GO:0006006;GO:0055114;GO:0050661;GO:000434	K00036	map00480;map00030	COG0364	XP_024037872.1	sp|Q93ZW0|G6PD4_ARATH;	PF02781.13
Cg4g012440	RecName: Full=Mitogen-activated protein kinase kinase kinase 2; AltName: Full=Arabidopsis NPK1-related protein kinase 2	0.011	-6.51755	0.000454375	0.00200324	yes	down	GO:0006468;GO:0009069;GO:0004674;GO:0005524;GO:000467	-	-	ENOG410XQGS	GAY46468.1	sp|Q9ZVP5|M3K18_ARATH;	PF00069.22;PF07714.14
Cg9g025200	RecName: Full=21 kDa protein; AltName: Full=1.2 protein; Flags: Precursor	0.011	-6.47969	0.000183986	0.000900077	yes	down	GO:0005982;GO:0043086;GO:0005985;GO:0004857;GO:003059	-	-	ENOG410YKJY	XP_006490093.1	sp|P17407|21KD_DAUCA;	PF04043.12
Cg5g037930	RecName: Full=Vegetative cell wall protein gp1; AltName: Full=Hydroxyproline-rich glycoprotein 1; Flags: Precursor	0.011	-6.46553	1.83193e-05	0.000116099	yes	down	-	K05748	-	-	XP_015386238.1	-	-
Cg8g018400	RecName: Full=G-type lectin S-receptor-like serine/threonine-protein kinase CES101; AltName: Full=Protein CALLUS EXPRESSION OF RBCS 101; Flags: Precursor	0.011	-6.46395	6.375e-05	0.000354348	yes	down	GO:0006468;GO:0005975;GO:0016998;GO:0009069;GO:0006032;GO:0004674;GO:0004568;GO:000552	K01183	map00520	COG3325;COG0515	GAY69262.1	sp|Q9ZR08|Y4230_ARATH;	PF00704.25;PF00069.22;PF07714.14
Cg3g004760	RecName: Full=Protein ZINC INDUCED FACILITATOR-LIKE 1; AltName: Full=Protein ZIF-LIKE 1	0.012	-6.43792	1.15563e-05	7.67485e-05	yes	down	GO:0055085;GO:001602	-	-	ENOG410XSE0	GAY68960.1	sp|Q94BZ1|ZIFL1_ARATH;	PF00083.21;PF07690.13
Cg5g037570	RecName: Full=G-type lectin S-receptor-like serine/threonine-protein kinase B120; Flags: Precursor	0.012	-6.4272	4.72164e-05	0.000272041	yes	down	GO:0006468;GO:0005524;GO:000467	K04733	-	COG0515	XP_015382381.1	sp|O81906|B120_ARATH;	PF00069.22
Cg5g009720	RecName: Full=Ethylene-responsive transcription factor ERF026	0.012	-6.40115	4.01059e-05	0.000234374	yes	down	GO:0006355;GO:0045449;GO:0005634;GO:0005667;GO:0003700;GO:000367	-	-	ENOG410YMJJ	XP_006477389.2	sp|Q9CAN9|ERF26_ARATH;	PF00847.17
Cg8g013590	RecName: Full=Glycine-rich RNA-binding protein 4, mitochondrial; Short=AtGR-RBP4; AltName: Full=AtRBG4; AltName: Full=Glycine-rich protein 4; Short=AtGRP4; AltName:	0.012	-6.40064	1.35347e-24	1.1627e-22	yes	down	GO:0003723;GO:0003676;GO:000016	K13195	-	COG0724	XP_006442387.2	sp|Q9FFZ6|RBP11_ARATH;	PF00076.19;PF14605.3;PF16367.2
Cg2g001220	RecName: Full=UPF0481 protein At3g47200	0.012	-6.39967	3.91741e-17	1.61646e-15	yes	down	GO:001602	-	-	ENOG410ZKCS;ENOG410YIDM	XP_006492690.1	sp|Q9SD53|Y3720_ARATH;	PF03140.12
Cg9g011070	_	0.012	-6.37546	1.2343e-05	8.1407e-05	yes	down	-	-	-	ENOG4111A8U;ENOG410YIDM;ENOG410ZKCS	XP_006487607.1	sp|Q9SD53|Y3720_ARATH;	PF03140.12
Cg9g028950	_	0.012	-6.37529	1.27185e-17	5.53204e-16	yes	down	GO:0009733;GO:0016049;GO:0060918;GO:0090057;GO:0009958;GO:000573	K14488	map04075	ENOG410YUJ0;ENOG41103P4	XP_006475330.1	sp|Q9LTV3|SAU72_ARATH;	PF02519.11
Cg4g005450	_	0.012	-6.37049	1.56353e-08	1.86678e-07	yes	down	-	-	-	-	GAY64376.1	-	-
Cg2g038830	RecName: Full=Tetrahydrocannabinolic acid synthase; Short=THCAS; AltName: Full=Delta(1)-tetrahydrocannabinolic acid synthase; AltName: Full=THCA synthase; Flags: P	0.012	-6.36418	0.00396266	0.0130451	yes	down	GO:0006040;GO:0055114;GO:0050660;GO:000876	-	-	COG0277	KDO77599.1	sp|Q9SUC6|BBE22_ARATH;	PF01565.20
Cg8g009070	_	0.012	-6.36352	2.9467e-06	2.1926e-05	yes	down	-	-	-	COG4886	XP_024033920.1	-	-
CgUng018180	_	0.012	-6.35735	9.51078e-06	6.41054e-05	yes	down	GO:0008152;GO:000382	K08247;cit	map00450	ENOG410Y93S	XP_021639536.1	sp|Q8W519|MMT1_MAIZE;	-
Cg8g009400	_	0.012	-6.35072	5.34833e-05	0.000303567	yes	down	-	-	-	COG4886	XP_015388446.1	-	-
Cg8g013440	RecName: Full=LRR receptor-like serine/threonine-protein kinase FLS2; AltName: Full=Protein FLAGELLIN-SENSING 2; AltName: Full=Protein FLAGELLIN-SENSITIVE 2; Flags:	0.012	-6.32196	2.69854e-16	1.0349e-14	yes	down	-	-	-	COG4886;COG0035	GAY61204.1	sp|Q6JN46|EIX2_SOLLC;	PF13855.3;PF12799.4;PF08263.9
Cg8g017680	RecName: Full=Fatty acyl-CoA reductase 3; AltName: Full=Protein ECERIFERUM 4	0.013	-6.27429	9.73625e-05	0.000515496	yes	down	GO:0010025;GO:0035336;GO:0010345;GO:0055114;GO:0043231;GO:008001	K13356	map04146;map00073	ENOG410XS7R	XP_006487974.1	sp|Q93ZB9|FACR3_ARATH;	PF07993.9;PF03015.16;PF01370.18;PF04321.14;PF16363.2;PF01073.16
Cg6g016150	RecName: Full=Dehydration-responsive element-binding protein 1A; Short=Protein DREB1A; AltName: Full=C-repeat/dehydration-responsive element-binding factor 3; Shor	0.013	-6.26789	3.28542e-05	0.000196132	yes	down	GO:0006355;GO:0045449;GO:0005634;GO:0005667;GO:0003700;GO:000367	-	-	ENOG410YRMB;ENOG410YJG4	XP_006430282.1	sp|Q9FJ93|DRE1D_ARATH;	PF00847.17
Cg8g012370	RecName: Full=E3 ubiquitin-protein ligase PUB23; AltName: Full=Plant U-box protein 23; AltName: Full=U-box domain-containing protein 23	0.013	-6.2674	0.0058301	0.0180514	yes	down	GO:0016567;GO:0000151;GO:000484	-	-	ENOG410YC1Z;ENOG410Y8GW	XP_006424087.1	sp|Q84TG3|PUB23_ARATH;	PF04564.12;PF11789.5
Cg2g023710	RecName: Full=2S seed storage protein 2; AltName: Full=2S albumin storage protein; AltName: Full=NWMU2-2S albumin 2; Contains: RecName: Full=2S seed storage protein 2	0.013	-6.26391	2.63584e-05	0.000161047	yes	down	GO:004573	-	-	ENOG41104N4;ENOG41117DA	XP_006452188.1	sp|P0C8Y8|2SS2_BEREX;	PF00234.19
Cg5g041530	_	0.013	-6.24889	0.000151628	0.000761284	yes	down	-	-	-	-	-	-	-
Cg2g035690	_	0.013	-6.2415	8.44529e-05	0.000454712	yes	down	-	-	-	ENOG4111AKR;ENOG410ZDQD;ENOG41107QD	XP_006448388.1	-	-
Cg6g019450	RecName: Full=Cysteine-rich receptor-like protein kinase 26; Short=Cysteine-rich RLK26; Flags: Precursor	0.013	-6.23968	8.73452e-05	0.000468377	yes	down	GO:0009069;GO:0006468;GO:0016021;GO:0004674;GO:000552	-	-	COG0515;ENOG410XWWT	XP_006430754.1	sp|Q39086|SD17_ARATH;	PF07714.14;PF00069.22;PF01657.14
Cg5g026630	RecName: Full=Endochitinase PR4; Flags: Precursor	0.013	-6.23268	2.19828e-09	3.00946e-08	yes	down	GO:0010262;GO:0005975;GO:0016998;GO:0006032;GO:0005618;GO:0008061;GO:000456	K01183	map00520	COG3979	GAY44709.1	sp|Q9M2U5|CHI5_ARATH;	PF00182.16;PF00187.16
Cg1g027440	RecName: Full=Tetrahydrocannabinolic acid synthase; Short=THCAS; AltName: Full=Delta(1)-tetrahydrocannabinolic acid synthase; AltName: Full=THCA synthase; Flags: P	0.014	-6.20857	0.000137415	0.000697465	yes	down	GO:0006040;GO:0055114;GO:0050660;GO:0016614;GO:0008762;GO:001649	-	-	COG0277	XP_006427986.1	sp|A6P6V9|CBDAS_CANSA;	PF08031.9;PF01565.20
Cg3g009350	RecName: Full=Ubiquinol oxidase 3, mitochondrial; AltName: Full=Alternative oxidase 3; Flags: Precursor	0.014	-6.19889	1.41034e-27	1.5633e-25	yes	down	GO:0006118;GO:0055114;GO:0016021;GO:0070469;GO:0009916;GO:004687	K17893	-	ENOG410YFEH	XP_006432806.2	sp|Q8LEE7|AOX3_ARATH;	PF01786.14;PF03232.10
Cg9g020770	RecName: Full=Wall-associated receptor kinase-like 8; Flags: Precursor	0.014	-6.18701	0.00600823	0.0184797	yes	down	GO:0006468;GO:0005524;GO:000467	K04730	-	COG0515	XP_006421358.1	sp|Q9SA25|WAKLG_ARATH;	PF00069.22;PF07714.14
Cg6g010550	_	0.014	-6.18171	0.000103072	0.0005417	yes	down	-	-	-	-	XP_006429573.2	-	-
Cg5g007210	_	0.014	-6.17727	2.62945e-05	0.000160771	yes	down	-	-	-	-	-	-	-
Cg3g019140	RecName: Full=Pentatricopeptide repeat-containing protein At1g34160	0.014	-6.16724	0.00598714	0.0184214	yes	down	GO:000827	-	-	ENOG410Z7Z7	XP_006473158.1	sp|Q9FX24|PPR71_ARATH;	PF13041.3;PF01535.17;PF14432.3;PF12854.4;PF13812.3;PF17177.1
Cg8g022690	RecName: Full=Uncharacterized protein C24B11.05	0.014	-6.16526	5.75536e-05	0.000324313	yes	down	GO:0008152;GO:001678	K07025	-	COG1011	GAY38063.1	sp|Q09893|YAI5_SCHPO;	PF13419.3;PF13242.3;PF12689.4
Cg8g002200	RecName: Full=Malate dehydrogenase, glyoxysomal; Flags: Precursor	0.014	-6.13224	7.74699e-05	0.000420939	yes	down	GO:0006099;GO:0005975;GO:0006108;GO:003006	K00026	map00630;map00270;map00710;map00620;map00020	COG0039	KDO67929.1	sp|P19446|MDHG_CITLA;	PF02866.15;PF00056.20
Cg6g002280	_	0.014	-6.11515	2.12049e-86	5.20458e-83	yes	down	-	K15363	-	-	XP_006493474.1	-	PF03004.11;PF12325.5;PF09728.6
Cg2g031000	RecName: Full=Putative UDP-glucuronate:xylan alpha-glucuronosyltransferase 4; Short=UDP-GlcA:xylan glucuronyltransferase 4; AltName: Full=Glycogenin-like protein 4;	0.014	-6.11002	5.22171e-05	0.000297067	yes	down	GO:0008152;GO:0016021;GO:001675	K20890	-	COG5597	XP_006433306.1	sp|Q9FZ37|GUX4_ARATH;	PF01501.17
Cg2g025790	_	0.015	-6.07593	6.00673e-11	1.06975e-09	yes	down	-	-	-	-	XP_006493467.1	-	-
Cg2g014670	RecName: Full=Glucan endo-1,3-beta-glucosidase 4; AltName: Full=(1-)3)-beta-glucan endohydrolase 4; Short=(1-)3)-beta-glucanase 4; AltName: Full=Beta-1,3-endoglucan	0.015	-6.07475	0.000110506	0.000575336	yes	down	GO:0005975;GO:000455	-	-	ENOG410Y94B	XP_024047189.1	sp|Q9ZQG9|E1314_ARATH;	PF00332.15
Cg1g021250	RecName: Full=Glycine-rich cell wall structural protein 1; Flags: Precursor	0.015	-6.07119	5.05916e-05	0.000288775	yes	down	-	-	-	-	-	-	-
Cg2g031350	_	0.015	-6.07051	0.00674122	0.0203016	yes	down	GO:0006468;GO:0005524;GO:000467	K04730	-	COG0515	GAY57402.1	sp|Q9LMN8|WAK3_ARATH;	PF07714.14;PF00069.22
Cg2g004350	RecName: Full=Probable LRR receptor-like serine/threonine-protein kinase At4g08850; Flags: Precursor	0.015	-6.05225	6.09517e-16	2.21867e-14	yes	down	GO:0006468;GO:0018108;GO:0016021;GO:0004713;GO:0004672;GO:000552	-	-	COG4886	XP_006446227.1	sp|Q8VZG8|MIK2_ARATH;	PF00069.22;PF07714.14;PF13855.3;PF12799.4
Cg8g009370	_	0.015	-6.05102	5.71686e-06	4.02726e-05	yes	down	-	-	-	COG4886	XP_024035185.1	-	-
Cg3g003650	RecName: Full=Eugenol synthase 1	0.015	-6.01317	8.86088e-05	0.000474264	yes	down	-	-	-	ENOG410Y0DY;ENOG411193R;ENOG410ZNGR	XP_006478183.1	sp|Q15GI4|EGS1_OCIBA;	PF05368.10
Cg2g040600	RecName: Full=G-type lectin S-receptor-like serine/threonine-protein kinase At1g11410; Flags: Precursor	0.016	-6.00068	0.00080381	0.0033031	yes	down	-	-	-	COG0515	GAY34226.1	sp|Q9M0X5|CRK25_ARATH;	PF07714.14;PF00069.22;PF01657.14;PF11883.5
Cg1g005970	_	0.016	-5.9615	0.000106538	0.000557718	yes	down	-	-	-	ENOG4111C29	ESR39233.1	-	-
Cg2g040370	RecName: Full=G-type lectin S-receptor-like serine/threonine-protein kinase B120; Flags: Precursor	0.016	-5.96014	7.91627e-05	0.000429458	yes	down	-	-	-	COG0515	XP_006468233.1	sp|Q8GYA4|CRK10_ARATH;	PF07714.14;PF00069.22;PF01657.14;PF11883.5
Cg1g003560	RecName: Full=LysM domain receptor-like kinase 4; Short=LysM-containing receptor-like kinase 4; Flags: Precursor	0.016	-5.95526	0.000189964	0.000926682	yes	down	GO:0006468;GO:0016020;GO:0016021;GO:0005524;GO:000467	K04733	-	COG0515	KDO79455.1	sp|O64825|LYK4_ARATH;	PF00069.22;PF07714.14;PF01476.17
Cg6g016680	RecName: Full=Probable acyl-activating enzyme 12, peroxisomal	0.016	-5.95269	2.42255e-36	5.40544e-34	yes	down	GO:0008152;GO:000382	K23618	-	COG0318	XP_006430358.1	sp|Q9SS00|AAE12_ARATH;	PF00501.25;PF13193.3
Cg2g004590	RecName: Full=Methanol O-anthraniloyltransferase; AltName: Full=Anthraniloyl-CoA:methanol acyltransferase; AltName: Full=Benzyl alcohol O-benzoyltransferase	0.016	-5.94709	0.000121612	0.00062501	yes	down	GO:0008152;GO:0016020;GO:0016740;GO:001674	K19861	-	ENOG4111937;ENOG410YDJK	XP_006470741.1	sp|Q8GT20|BEBT_TOBAC;	PF02458.12
Cg8g018410	RecName: Full=G-type lectin S-receptor-like serine/threonine-protein kinase At1g11330; Flags: Precursor	0.016	-5.92512	7.55828e-12	1.53316e-10	yes	down	-	K01183	map00520	COG3325;COG0515	GAY68995.1	sp|Q9LW83|CE101_ARATH;	PF00704.25;PF07714.14;PF00069.22
Cg1g004980	_	0.016	-5.92439	0.00108457	0.00426798	yes	down	-	-	-	ENOG411162B;ENOG4110512;ENOG410YS61	XP_021624015.1	sp|Q6DR20|FB110_ARATH;	-
Cg4g006050	_	0.017	-5.91963	0.00382263	0.0126374	yes	down	GO:001602	-	-	-	GAY58437.1	-	-
Cg7g007120	RecName: Full=Probable LRR receptor-like serine/threonine-protein kinase At3g47570; Flags: Precursor	0.017	-5.89974	6.39271e-05	0.000355217	yes	down	GO:0006468;GO:0016310;GO:0009069;GO:0016021;GO:0016020;GO:0000166;GO:0004674;GO:0004672;GO:000552	-	-	COG4886	XP_006485604.1	sp|C0LGP4|Y3475_ARATH;	PF00069.22;PF07714.14;PF12799.4;PF13855.3;PF08263.9
Cg2g002970	_	0.017	-5.89863	0.000116645	0.000603021	yes	down	GO:0016021;GO:001602	-	-	ENOG410ZKCS;ENOG410YIDM	XP_006446065.1	sp|Q9SD53|Y3720_ARATH;	PF03140.12
Cg3g021810	RecName: Full=Transcription factor MYB44; AltName: Full=Myb-related protein 44; Short=AtMYB44; AltName: Full=Myb-related protein R1; Short=AtMYBR1	0.017	-5.87925	0.00080815	0.00331776	yes	down	GO:0000785;GO:0003682;GO:000367	-	-	COG5147	XP_006434842.1	sp|Q9SN12|MYB77_ARATH;	PF00249.28;PF13921.3;PF09111.7
Cg5g044300	RecName: Full=Ethylene-responsive transcription factor 13; Short=AtERF13; AltName: Full=Ethylene-responsive element-binding factor 13; Short=EREBP-13	0.017	-5.8785	1.32864e-05	8.69283e-05	yes	down	GO:0006355;GO:0045449;GO:0005634;GO:0005667;GO:0003700;GO:000367	K09286	-	ENOG41116MW;ENOG41105IE;ENOG411057F;ENOG41116MA;ENOG41105TY	XP_015381529.1	sp|Q8L9K1|ERF99_ARATH;	PF00847.17
Cg8g009270	_	0.017	-5.87151	2.50554e-39	7.42201e-37	yes	down	GO:0008270;GO:000367	-	-	ENOG410Y5S3;ENOG410ZD4W	ESR54899.1	sp|Q9SZL8|FRS5_ARATH;	PF10551.6;PF03101.12
Cg5g036500	_	0.017	-5.86338	0.000135352	0.000687809	yes	down	-	-	-	-	GAY40826.1	-	-
Cg1g021340	RecName: Full=Probable WRKY transcription factor 40; AltName: Full=WRKY DNA-binding protein 40	0.017	-5.85398	3.74886e-16	1.39716e-14	yes	down	GO:0006355;GO:0045449;GO:0005667;GO:0003700;GO:004356	-	-	ENOG410YHES;ENOG4111AT9	XP_006493354.1	sp|Q9SAH7|WRK40_ARATH;	PF03106.12
Cg2g038310	RecName: Full=Probable LRR receptor-like serine/threonine-protein kinase At1g56140; Flags: Precursor	0.017	-5.85349	1.6004e-92	4.58275e-89	yes	down	GO:0009069;GO:0006468;GO:0004674;GO:000552	-	-	ENOG4111A6F;COG4886;ENOG410XSG4;COG0515	XP_006468414.1	sp|C0LGH3|Y5614_ARATH;	PF11721.5;PF00069.22;PF07714.14;PF13855.3;PF12799.4
Cg3g002370	_	0.017	-5.84383	0.000765839	0.003166	yes	down	-	-	-	ENOG410XQV8	XP_006494562.1	sp|Q84WU2|UBP13_ARATH;	PF00917.23
Cg7g003500	_	0.018	-5.79214	1.15459e-07	1.16963e-06	yes	down	-	-	-	ENOG41106S5	KDO44288.1	-	-
Cg2g040300	RecName: Full=Tryptophan synthase beta chain 2, chloroplastic; Flags: Precursor	0.018	-5.78988	0.00301439	0.0103106	yes	down	GO:0006571;GO:0009094;GO:0000162;GO:000483	K01696	map00260;map00400	COG0133	XP_006467995.1	sp|O50046|TRPB_CAMAC;	PF00291.22
Cg6g019070	RecName: Full=SNW domain-containing protein 1; AltName: Full=Nuclear protein SkiP; AltName: Full=Ski-interacting protein	0.018	-5.78554	2.93933e-05	0.000177569	yes	down	GO:0000398;GO:000568	K06063	map03040	ENOG410XQGT	XP_006430695.2	sp|Q69QB5|SKIPB_ORYSJ;	PF02731.12
Cg1g006530	_	0.018	-5.78042	1.1224e-05	7.4802e-05	yes	down	-	-	-	ENOG410ZA7G	GAY50086.1	sp|Q9SZG3|VQ29_ARATH;	PF05678.11
Cg6g016190	_	0.018	-5.76705	0.00230206	0.00817016	yes	down	-	-	-	-	GAY33259.1	-	-
Cg8g011860	RecName: Full=Wall-associated receptor kinase 3; Flags: Precursor	0.018	-5.76291	0.00116363	0.00453136	yes	down	GO:0006468;GO:0016021;GO:0016772;GO:0030247;GO:0004674;GO:0005509;GO:0005524;GO:000548	K04730	-	COG0515	XP_006424029.1	sp|Q9LMP1|WAK2_ARATH;	PF00069.22;PF07714.14;PF13947.3;PF12947.4;PF00008.24;PF07645.12;PF12662.4;PF08488.8
CgUng008680	RecName: Full=Photosystem I P700 chlorophyll a apoprotein A1; AltName: Full=PSI-A; AltName: Full=PsaA (chloroplast)	0.019	-5.7538	0.0156794	0.0411718	yes	down	GO:0018298;GO:0006118;GO:0015979;GO:0055114;GO:0009535;GO:0009522;GO:0016021;GO:0016168;GO:0051539;GO:0000287;GO:0016491;GO:000905	K02689	map00195	ENOG410XT0I	YP_009316978.1	sp|Q09MH8|PSAA_CITSI;	PF00223.16
CgUng013600	_	0.019	-5.73636	0.000350536	0.00158655	yes	down	-	-	-	-	XP_006435879.1	-	-
Cg3g000080	RecName: Full=ATP-dependent zinc metalloprotease FtsH (chloroplast)	0.019	-5.73293	0.000714094	0.00297499	yes	down	GO:0006508;GO:0004222;GO:0017111;GO:000552	-	-	COG0465	GAY51100.1	sp|A8MPR5|FTSI2_ARATH;	PF00004.26
Cg5g011030	_	0.019	-5.73188	0.00591449	0.0182469	yes	down	-	-	-	-	EEF47791.1	-	-
Cg1g021550	_	0.019	-5.72474	0.000264032	0.00124045	yes	down	GO:0003824;GO:0008270;GO:000367	-	-	ENOG410ZK3M;COG2801	CAN79182.1	sp|Q9ZT94|POLR2_ARATH;	PF14392.3
Cg8g012830	RecName: Full=Aluminum-activated malate transporter 2; Short=AtALMT2	0.019	-5.71771	0.00431601	0.0140123	yes	down	GO:0015743;GO:001602	-	-	ENOG410XR8V	XP_006424111.1	sp|Q9SJE8|ALMT2_ARATH;	PF11744.5;PF13515.3;PF04632.9
Cg9g011150	RecName: Full=UPF0481 protein At3g47200	0.019	-5.69576	0.000271094	0.00126877	yes	down	-	-	-	ENOG4111A8U;ENOG410YIDM;ENOG410ZKCS	KDO40830.1	sp|Q9SD53|Y3720_ARATH;	PF03140.12
Cg4g022980	_	0.02	-5.67972	0.00336496	0.0113116	yes	down	-	-	-	-	ESR54382.1	-	-
Cg3g023850	RecName: Full=Probable cytokinin riboside 5'-monophosphate phosphoribohydrolase LOGL6; AltName: Full=Protein LONELY GUY-like 6	0.02	-5.67228	0.000112743	0.000585915	yes	down	-	K22522	-	COG1611;COG0625	GAU20293.1	sp|Q8GW29|LOG7_ARATH;	PF03641.11
Cg2g006520	RecName: Full=GDSL esterase/lipase At5g14450; AltName: Full=Extracellular lipase At5g14450; Flags: Precursor	0.02	-5.67067	1.41328e-10	2.36431e-09	yes	down	GO:0006629;GO:0016021;GO:001678	-	-	ENOG41114N8;ENOG4111BJN;ENOG410Y9BR	XP_006470339.1	sp|Q9LII9|GDL54_ARATH;	PF00657.19
Cg3g004530	_	0.02	-5.66982	9.64648e-05	0.000511216	yes	down	-	-	-	-	-	-	-
Cg5g000460	_	0.02	-5.66848	0.00176493	0.00650574	yes	down	-	-	-	ENOG410ZS2Y;ENOG410ZZ1H	GAY64778.1	sp|Q9FYG4|GLOX1_ARATH;	PF07250.8;PF09118.8
Cg3g001880	RecName: Full=Uncharacterized zinc finger protein At4g06634	0.02	-5.65609	0.00040378	0.00180284	yes	down	GO:0046872;GO:0005488;GO:000367	-	-	COG5048	ESR44974.1	sp|Q2V3L3|YY1_ARATH;	PF00096.23;PF13894.3;PF13465.3
Cg6g009570	RecName: Full=Lectin-domain containing receptor kinase VI.4; Short=LecRK-VI.4; AltName: Full=Lectin receptor kinase A4.3; Flags: Precursor	0.02	-5.62893	3.17224e-22	2.1714e-20	yes	down	GO:0006468;GO:0016310;GO:0009069;GO:0016021;GO:0016020;GO:0030246;GO:0000166;GO:0004674;GO:0004672;GO:000552	-	-	COG0515	XP_006429466.1	sp|Q9M020|LRK63_ARATH;	PF00139.16;PF00069.22;PF07714.14
Cg1g012280	RecName: Full=Ethylene-responsive transcription factor ERF037	0.02	-5.6212	2.54366e-40	8.24577e-38	yes	down	GO:0006355;GO:0045449;GO:0005634;GO:0005667;GO:0003700;GO:000367	K09286	-	ENOG410YM26;ENOG411144I;ENOG410YK37	XP_006451256.1	sp|Q39127|TINY_ARATH;	PF00847.17
Cg8g018440	RecName: Full=G-type lectin S-receptor-like serine/threonine-protein kinase At4g27290; Flags: Precursor	0.02	-5.6182	0.0031508	0.0107069	yes	down	GO:0006468;GO:0005975;GO:0016998;GO:0009069;GO:0006032;GO:0004674;GO:0004568;GO:000552	K01183	map00520	COG3325	GAY68994.1	sp|O81862|CHIC_ARATH;	PF00704.25;PF07714.14;PF00069.22
Cg9g004550	RecName: Full=Basic 7S globulin; AltName: Full=SBg7S; Short=Bg; Contains: RecName: Full=Basic 7S globulin high kDa subunit; Contains: RecName: Full=Basic 7S globuli	0.02	-5.61426	1.47754e-21	9.40208e-20	yes	down	GO:0006508;GO:000419	-	-	ENOG410XNV7	GAY61998.1	sp|P13917|7SB1_SOYBN;	PF14541.3;PF14543.3
Cg8g021070	RecName: Full=Reticulon-like protein B21; Short=AtRTNLB21	0.02	-5.60883	8.02608e-14	2.1958e-12	yes	down	GO:001602	K20720	-	ENOG4111T8T	XP_006424682.1	sp|Q56X72|RTNLS_ARATH;	PF02453.14
Cg5g031580	RecName: Full=Death-associated protein kinase 1; Short=DAP kinase 1	0.021	-5.59786	0.000376574	0.00169104	yes	down	GO:000519	-	-	COG0666	XP_006443475.1	sp|P16157|ANK1_HUMAN;	PF12796.4;PF13637.3;PF00023.27;PF13857.3;PF13606.3;PF00635.23
Cg8g018430	RecName: Full=G-type lectin S-receptor-like serine/threonine-protein kinase At4g27290; Flags: Precursor	0.021	-5.5967	0.00130243	0.00500046	yes	down	GO:0006468;GO:0005975;GO:0016998;GO:0009069;GO:0006032;GO:0004674;GO:0004568;GO:000552	K01183	map00520	COG3325	XP_015387750.1	sp|O81862|CHIC_ARATH;	PF00704.25;PF00069.22;PF07714.14
Cg4g017520	RecName: Full=Serine/threonine-protein kinase At5g01020	0.021	-5.58534	1.69093e-08	2.00219e-07	yes	down	GO:0006468;GO:0016310;GO:0009069;GO:0016301;GO:0004674;GO:000552	-	-	COG0515	XP_006452809.1	sp|Q9ZUF4|RIPK_ARATH;	PF07714.14;PF00069.22;PF12260.5
Cg2g019560	RecName: Full=Glycine-rich protein DC9.1	0.021	-5.57353	0.00421464	0.0137415	yes	down	-	-	-	-	GAY53203.1	-	PF07172.8
Cg1g013160	_	0.021	-5.56868	3.91721e-05	0.000229698	yes	down	-	-	-	ENOG410Z5EP	XP_006465815.1	sp|Q8LGS1|MARD1_ARATH;	PF04570.11
Cg2g044910	_	0.021	-5.56537	0.000602875	0.00256577	yes	down	-	-	-	-	XP_006449700.1	-	PF05678.11
Cg8g004120	RecName: Full=Uncharacterized protein At4g06744; Flags: Precursor	0.021	-5.56527	1.32151e-05	8.65938e-05	yes	down	-	-	-	COG4886;ENOG410YFAF	GAY54945.1	sp|Q8W3M4|Y4744_ARATH;	PF13855.3
Cg8g017760	RecName: Full=Cytochrome P450 94C1	0.021	-5.55217	0.00103878	0.00411891	yes	down	GO:0055114;GO:0016021;GO:0004497;GO:0070330;GO:0020037;GO:0016705;GO:000550	K20624	-	COG2124	XP_006424280.1	sp|Q9ZUX1|C94C1_ARATH;	PF00067.19
Cg3g000520	_	0.021	-5.5464	9.6591e-05	0.000511569	yes	down	-	K14962	map03015	ENOG410XT9X	XP_006431574.1	sp|Q9LYK6|APRF1_ARATH;	-
CgUng006750	RecName: Full=Multiple RNA-binding domain-containing protein 1; AltName: Full=RNA-binding motif protein 19 homolog; AltName: Full=RNA-binding protein 19 homolog	0.021	-5.54122	1.77746e-10	2.93358e-09	yes	down	GO:0005730;GO:0000166;GO:000367	K14787	-	ENOG410XQZ5	XP_006446262.2	sp|Q54PB2|MRD1_DICDI;	PF00076.19
Cg2g015830	_	0.022	-5.52783	3.84855e-10	5.97848e-09	yes	down	GO:0006357;GO:0090575;GO:0003700;GO:0000977;GO:0003677;GO:004698	-	-	ENOG410YMWG	GAY63294.1	sp|F4JIJ7|BH162_ARATH;	PF00010.23
Cg5g033630	_	0.022	-5.52236	0.00112585	0.0044022	yes	down	-	-	-	ENOG410ZFU3	XP_006467859.1	-	-
Cg2g034030	_	0.022	-5.52066	3.2865e-12	7.067e-11	yes	down	GO:0016021;GO:001602	-	-	ENOG410YPRJ	KDO64726.1	-	-
Cg2g017110	_	0.022	-5.48179	0.000846021	0.00345261	yes	down	GO:0006508;GO:000823	-	-	-	GAY61926.1	-	PF02902.16
Cg2g042210	_	0.023	-5.47299	0.00251942	0.0088321	yes	down	GO:0006357;GO:0090575;GO:0003700;GO:0000977;GO:0003677;GO:004698	-	-	ENOG41115Q0;ENOG41117M7;ENOG41119GS;ENOG4111D1R	XP_006467790.1	sp|F4JIJ7|BH162_ARATH;	PF00010.23
Cg3g013410	RecName: Full=Transcription factor TGA7; AltName: Full=bZIP transcription factor 50; Short=AtbZIP50	0.023	-5.43857	0.00233468	0.00827054	yes	down	GO:0006351;GO:004356	-	-	ENOG41117SN;ENOG410Z0ZP;ENOG4111P9G	XP_006472990.1	sp|Q84JC2|DOGL4_ARATH;	PF14144.3
Cg8g013260	RecName: Full=F-box protein At3g44326	0.023	-5.43251	7.39425e-39	2.00169e-36	yes	down	GO:001602	-	-	ENOG410YK80	XP_006424154.1	sp|Q9XIN8|FB119_ARATH;	-
Cg1g022120	RecName: Full=Leucine-rich repeat receptor-like protein kinase PXL2; AltName: Full=Protein PHLOEM INTERCALATED WITH XYLEM-LIKE 2; Flags: Precursor	0.023	-5.43011	0.00350557	0.0117063	yes	down	-	-	-	ENOG4111WG3;COG4886	GAY68699.1	sp|Q1MX30|XA21_ORYSI;	PF13855.3;PF12799.4;PF00069.22;PF07714.14
Cg6g005320	RecName: Full=Aldo-keto reductase family 4 member C9	0.023	-5.41969	0.00318309	0.0107995	yes	down	GO:0055114;GO:001649	K00011;K00002	map00561;map00040;map00051;map00052;map00010;map00790	COG0656	XP_006493580.1	sp|Q0PGJ6|AKRC9_ARATH;	PF00248.18
Cg4g020190	_	0.023	-5.41398	0.00109824	0.00430993	yes	down	-	-	-	-	GAY57989.1	-	-
Cg5g034080	RecName: Full=Ethylene-responsive transcription factor ERF098	0.024	-5.40109	0.00308047	0.0105032	yes	down	GO:0006355;GO:0045449;GO:0005634;GO:0005667;GO:0003700;GO:000367	-	-	ENOG410YYI7;ENOG410YQAX;ENOG41108N9	XP_024044820.1	sp|Q9LTC5|ERF98_ARATH;	PF00847.17
CgUng006870	_	0.024	-5.40088	1.27943e-96	7.3273e-93	yes	down	-	-	-	ENOG41115QR;ENOG41115K7;COG4886	XP_024040029.1	-	-
Cg6g009950	RecName: Full=Probable WRKY transcription factor 33; AltName: Full=WRKY DNA-binding protein 33	0.024	-5.37973	4.46328e-08	4.90932e-07	yes	down	GO:0006355;GO:0045449;GO:0005667;GO:0003700;GO:004356	K13424	map04016;map04626	ENOG4112BTF	XP_006429505.1	sp|Q8S8P5|WRK33_ARATH;	PF03106.12
Cg2g031980	RecName: Full=F-box protein PP2-B13; AltName: Full=Protein PHLOEM PROTEIN 2-LIKE B13; Short=AtPP2-B13	0.024	-5.37196	0.00117946	0.0045909	yes	down	-	-	-	ENOG4111AE6;ENOG4111A6C;ENOG410YD6D	XP_006433474.1	sp|O80494|P2B15_ARATH;	PF14299.3;PF00646.30
Cg4g018280	RecName: Full=Probable pectinesterase/pectinesterase inhibitor 12; Includes: RecName: Full=Pectinesterase inhibitor 12; AltName: Full=Pectin methylesterase inhibit	0.024	-5.36262	8.30472e-11	1.44563e-09	yes	down	GO:0042545;GO:0005982;GO:0005985;GO:0045490;GO:0043086;GO:0005618;GO:0030599;GO:0045330;GO:000485	K01051	map00040	COG4677	XP_006452915.1	sp|O48711|PME12_ARATH;	PF01095.16;PF04043.12
Cg8g009420	_	0.025	-5.34912	1.69983e-05	0.000108811	yes	down	-	-	-	-	GAY34869.1	-	-
Cg2g036210	_	0.025	-5.34853	0.00678765	0.0204236	yes	down	-	-	-	ENOG410YP72;ENOG410YNID;ENOG410Z9YD	XP_006469086.1	sp|Q9LS54|VQ20_ARATH;	PF05678.11
Cg1g013560	RecName: Full=Inositol oxygenase 1; AltName: Full=Myo-inositol oxygenase 1; Short=AtMIOX1; Short=MI oxygenase 1	0.025	-5.33806	0.000194573	0.000947015	yes	down	GO:0019310;GO:0055114;GO:0005737;GO:0005506;GO:005011	K00469	map00053;map00562	ENOG410XQ4J	XP_006465721.1	sp|Q8L799|MIOX1_ARATH;	PF05153.12
Cg2g047260	_	0.025	-5.32999	1.12299e-07	1.14234e-06	yes	down	GO:000828	-	-	ENOG410Y1XY	XP_006470794.1	sp|Q9JMD3|STA10_MOUSE;	PF01852.16
Cg2g032910	RecName: Full=Eukaryotic translation initiation factor 5B; Short=eIF-5B; AltName: Full=Translation initiation factor IF-2	0.025	-5.32254	2.15311e-07	2.06432e-06	yes	down	GO:0016023;GO:0006184;GO:0003924;GO:000552	K03243	map03013	COG0532;ENOG410ZSRC	ESR46816.1	sp|G0S8G9|IF2P_CHATD;	PF00009.24;PF11987.5;PF03144.22;PF14578.3
Cg4g024820	_	0.025	-5.32184	0.0176546	0.0453873	yes	down	-	-	-	ENOG4111CVP	GAY56703.1	-	-
Cg2g003640	_	0.025	-5.3151	6.47832e-06	4.51504e-05	yes	down	-	-	-	ENOG410XY02;COG0451	XP_006470632.1	-	-
Cg3g000700	_	0.025	-5.31347	0.00160926	0.00601058	yes	down	-	K14962	map03015	ENOG410XT9X	GAY68408.1	sp|Q9LYK6|APRF1_ARATH;	PF00400.29
Cg5g043840	RecName: Full=Transcription factor UNE10; AltName: Full=Basic helix-loop-helix protein 16; Short=AtbHLH16; Short=bHLH 16; AltName: Full=Protein UNFERTILIZED EMBRYO	0.025	-5.31198	0.00272623	0.00945105	yes	down	GO:004698	-	-	ENOG4111B0G;COG5048	XP_006445332.1	sp|Q8GZ38|UNE10_ARATH;	PF00010.23
Cg2g002000	RecName: Full=Linoleate 13S-lipoxygenase 2-1, chloroplastic; AltName: Full=Lipoxygenase 2-1; Flags: Precursor	0.025	-5.30937	1.98904e-09	2.74708e-08	yes	down	GO:0006633;GO:0031408;GO:0055114;GO:0051213;GO:0016702;GO:0016165;GO:0005506;GO:004687	K00454	map00591;map00592	ENOG410YN4N	XP_006445964.1	sp|O24370|LOX21_SOLTU;	PF00305.16;PF01477.20
Cg2g035490	RecName: Full=Probable receptor-like protein kinase At5g39020; Flags: Precursor	0.026	-5.28651	3.42497e-08	3.86371e-07	yes	down	GO:0009069;GO:0006468;GO:0004674;GO:0030247;GO:000552	-	-	COG0515	ESR61597.1	sp|P93604|LRK10_WHEAT;	PF00069.22;PF07714.14;PF13947.3;PF14380.3
Cg6g002490	RecName: Full=Probable LRR receptor-like serine/threonine-protein kinase At4g08850; Flags: Precursor	0.026	-5.28412	0.00245954	0.00865044	yes	down	GO:0018108;GO:0004713;GO:000552	-	-	COG4886;ENOG4111IV8	GAY32953.1	sp|Q8VZG8|MIK2_ARATH;	PF07714.14;PF00069.22;PF13855.3;PF12799.4;PF13516.3
Cg9g011690	RecName: Full=ABC transporter B family member 1; Short=ABC transporter ABCB.1; Short=AtABCB1; AltName: Full=Multidrug resistance protein 1; AltName: Full=P-glycopro	0.026	-5.2799	3.13166e-08	3.5656e-07	yes	down	GO:0055085;GO:0006200;GO:0016021;GO:0042626;GO:000552	K05658	map02010	COG1132	XP_006420619.1	sp|Q9LJX0|AB19B_ARATH;	PF00664.20;PF00005.24;PF02463.16;PF00004.26
Cg6g012760	RecName: Full=11 kDa late embryogenesis abundant protein; AltName: Full=DS11	0.026	-5.26981	0.000149904	0.000753068	yes	down	GO:000979	-	-	ENOG410YTH0	XP_006429871.1	sp|Q01417|PM1_SOYBN;	PF03760.12
Cg1g017410	RecName: Full=Caffeoyl-CoA O-methyltransferase; AltName: Full=Trans-caffeoyl-CoA 3-O-methyltransferase; Short=CCoAMT; Short=CCoAOMT	0.026	-5.25475	2.81482e-14	8.30951e-13	yes	down	GO:0032259;GO:000817	K00588	map00941;map00940;map00945	COG4122	XP_006465346.1	sp|Q43095|CAMT_POPTM;	PF01596.14;PF13578.3
Cg2g035930	RecName: Full=Probable receptor-like protein kinase At5g39030; Flags: Precursor	0.026	-5.24973	0.00591685	0.0182509	yes	down	GO:0009069;GO:0006468;GO:0004674;GO:000552	K04733	-	COG0515	KDO38183.1	sp|Q9FID5|Y5393_ARATH;	-
Cg2g023730	_	0.026	-5.24812	0.00420731	0.0137217	yes	down	GO:004573	-	-	-	XP_006452191.1	-	PF00234.19
Cg7g002130	RecName: Full=EMB-1 protein	0.026	-5.24812	0.00420731	0.0137217	yes	down	GO:004870	-	-	ENOG410YPWX;ENOG410Y67B	GAY40446.1	sp|P46520|EMP1_ORYSJ;	PF00477.14
Cg9g025850	RecName: Full=Transcription factor bHLH36; AltName: Full=Basic helix-loop-helix protein 36; Short=AtbHLH36; Short=bHLH 36; AltName: Full=Transcription factor EN 6;	0.026	-5.24549	0.00435973	0.014138	yes	down	GO:0046983;GO:000367	-	-	ENOG41114KF;ENOG411077S;ENOG41108WX	GAY41302.1	sp|Q9FLI1|BH036_ARATH;	PF00010.23
Cg1g003720	RecName: Full=UDP-glycosyltransferase 72E2; AltName: Full=Hydroxycinnamate 4-beta-glucosyltransferase	0.026	-5.24116	2.24233e-07	2.14269e-06	yes	down	GO:0008152;GO:0016758;GO:001675	K12356	map00940	COG1819	GAY42757.1	sp|Q94A84|U72E1_ARATH;	PF00201.15
Cg3g007930	_	0.027	-5.23525	0.00394788	0.0130039	yes	down	-	-	-	-	KDO35985.1	-	-
Cg2g004680	RecName: Full=Methanol O-anthraniloyltransferase; AltName: Full=Anthraniloyl-CoA:methanol acyltransferase; AltName: Full=Benzyl alcohol O-benzoyltransferase	0.027	-5.22383	0.00131234	0.00503287	yes	down	GO:0008152;GO:0016740;GO:001674	-	-	ENOG4111937;ENOG410YDJK	XP_006446264.1	sp|Q3ZPN4|ACMAT_VITLA;	PF02458.12
Cg2g035650	_	0.027	-5.20996	0.00849918	0.0246704	yes	down	-	-	-	ENOG4111AKR;ENOG410ZDQD	XP_015382696.1	-	-
Cg3g025290	RecName: Full=Probable serine/threonine-protein kinase Cx32, chloroplastic; Flags: Precursor	0.027	-5.19538	0.000424375	0.00188452	yes	down	GO:0000186;GO:0006468;GO:0016310;GO:0000165;GO:0009069;GO:0007178;GO:0004674;GO:0004672;GO:0004709;GO:000552	K04733	-	COG0515	GAY49263.1	sp|Q9SII6|PIX13_ARATH;	PF07714.14;PF00069.22
Cg5g035890	_	0.027	-5.19532	3.87599e-05	0.000227436	yes	down	GO:0033014;GO:0055114;GO:0050661;GO:000888	-	-	-	KDO68800.1	-	PF00745.17
Cg1g018500	RecName: Full=Protein FAR1-RELATED SEQUENCE 6	0.027	-5.18828	3.19323e-16	1.20578e-14	yes	down	GO:0006355;GO:000827	K17604	-	ENOG410Y5UH	GAY65647.1	sp|Q9SSQ4|FRS6_ARATH;	PF03101.12;PF04434.14
Cg8g021420	RecName: Full=Chitinase 2; AltName: Full=Tulip bulb chitinase-2; Short=TBC-2	0.027	-5.18627	0.0110393	0.030745	yes	down	GO:0016998;GO:0006032;GO:0005975;GO:0004568;GO:000455	-	-	ENOG410YAXH;ENOG411179V	KDO36525.1	sp|Q9SLP4|CHIT1_TULBA;	PF00704.25
Cg2g024400	RecName: Full=Probable LRR receptor-like serine/threonine-protein kinase At4g36180; Flags: Precursor	0.028	-5.17798	0.00989802	0.0280357	yes	down	-	-	-	COG4886	ESR65501.1	sp|Q6JN47|EIX1_SOLLC;	PF13855.3;PF12799.4
Cg9g012000	_	0.028	-5.17571	0.00957277	0.0272493	yes	down	-	-	-	-	GAY69107.1	-	-
Cg4g001460	RecName: Full=WRKY transcription factor 18; AltName: Full=WRKY DNA-binding protein 18; Short=AtWRKY18	0.028	-5.16726	6.44847e-08	6.88572e-07	yes	down	GO:0006355;GO:0045449;GO:0005667;GO:0003700;GO:004356	-	-	ENOG41114E3;ENOG410YHES;ENOG4111AT9	XP_006483475.1	sp|Q6EPZ2|WRK76_ORYSJ;	PF03106.12
Cg4g006480	RecName: Full=Pollen-specific protein SF21	0.028	-5.16669	1.16442e-25	1.11765e-23	yes	down	GO:001602	-	-	ENOG410XSPF	XP_006450812.1	sp|Q9ASU8|NDL2_ARATH;	PF03096.11;PF00561.17;PF12146.5;PF12697.4
Cg5g043960	RecName: Full=Squamosa promoter-binding-like protein 8	0.028	-5.14791	6.89254e-09	8.72665e-08	yes	down	GO:0005634;GO:000367	-	-	ENOG41120IC;ENOG410YG68	XP_006445348.1	sp|Q8GXL3|SPL8_ARATH;	PF03110.11
Cg2g015050	RecName: Full=Myb-related protein Myb4; AltName: Full=OsMyb4; AltName: Full=Transcription factor RLTR1	0.028	-5.14339	2.3167e-08	2.67675e-07	yes	down	GO:0000785;GO:0003682;GO:000367	K09422	-	COG5147	GAY60714.1	sp|Q9LTC4|MYB15_ARATH;	PF00249.28;PF13921.3;PF09111.7
Cg3g014130	_	0.028	-5.13577	0.000351698	0.00159097	yes	down	GO:000695	-	-	COG0589	ESR47084.1	-	-
Cg2g027360	_	0.029	-5.13135	0.00438208	0.0141867	yes	down	-	-	-	ENOG410Z3PJ;ENOG410XS4D;COG2801	KZV43091.1	-	-
Cg2g001040	RecName: Full=Cytochrome P450 71B38	0.029	-5.11151	0.000145997	0.000735811	yes	down	GO:0055114;GO:0004497;GO:0020037;GO:0016705;GO:0005506;GO:0046872;GO:001649	-	-	COG2124	XP_006445852.1	sp|O65782|C83B1_ARATH;	PF00067.19
Cg6g013910	_	0.029	-5.10875	2.36898e-07	2.25368e-06	yes	down	-	-	-	-	XP_006432819.2	-	-
Cg7g008790	RecName: Full=Epidermis-specific secreted glycoprotein EP1; AltName: Full=52/54 kDa medium protein; Flags: Precursor	0.029	-5.10754	0.00729172	0.0216746	yes	down	-	-	-	ENOG410YGSV	GAY67650.1	sp|Q9ZVA4|EP1L3_ARATH;	PF01453.21;PF08276.8
Cg2g011280	RecName: Full=Calcium-binding protein CML38; AltName: Full=Calmodulin-like protein 38	0.03	-5.07758	1.28035e-06	1.03276e-05	yes	down	GO:000550	K13448	map04626	COG5126	KDO55620.1	sp|Q9SRE6|CML38_ARATH;	PF13499.3;PF00036.29;PF13833.3;PF13405.3;PF13202.3
Cg6g010480	RecName: Full=Non-specific lipid-transfer protein 1; Short=LTP 1; Flags: Precursor	0.03	-5.06809	0.0135109	0.0363612	yes	down	GO:0006869;GO:000828	-	-	ENOG410YWBC;ENOG410YX3Q	XP_006429565.1	sp|Q43017|NLTP1_PRUDU;	PF00234.19;PF14368.3
Cg4g018230	RecName: Full=Probable pectinesterase/pectinesterase inhibitor 13; Includes: RecName: Full=Pectinesterase inhibitor 13; AltName: Full=Pectin methylesterase inhibi	0.03	-5.06516	0.0134285	0.0361849	yes	down	GO:0042545;GO:0005985;GO:0045490;GO:0005982;GO:0043086;GO:0005618;GO:0016021;GO:0016020;GO:0071944;GO:0046910;GO:0030599;GO:0016788;GO:0045330;GO:000485	-	-	COG4677	XP_006452912.1	sp|Q9SMY6|PME45_ARATH;	PF01095.16;PF04043.12
Cg5g019670	_	0.03	-5.05115	2.67187e-07	2.51812e-06	yes	down	-	-	-	-	GAY44271.1	-	-
Cg4g021000	RecName: Full=Transcription factor bHLH35; AltName: Full=Basic helix-loop-helix protein 35; Short=AtbHLH35; Short=bHLH 35; AltName: Full=Transcription factor EN 4	0.03	-5.04777	2.01302e-25	1.90031e-23	yes	down	GO:004698	-	-	ENOG410YDYS	XP_006453237.1	sp|Q2HIV9|BH035_ARATH;	PF00010.23
Cg3g001440	RecName: Full=Wall-associated receptor kinase-like 17; Flags: Precursor	0.03	-5.0424	1.97656e-34	3.69122e-32	yes	down	GO:0006468;GO:0009069;GO:0016021;GO:0030247;GO:0004674;GO:0005509;GO:000552	-	-	COG0515	GAY68568.1	sp|Q9M092|WAKLM_ARATH;	PF07714.14;PF00069.22;PF13947.3;PF07645.12;PF08488.8
Cg6g008730	_	0.03	-5.04237	0.000799778	0.00329047	yes	down	-	-	-	-	-	-	-
Cg5g009710	RecName: Full=Dehydration-responsive element-binding protein 1B; Short=Protein DREB1B; AltName: Full=C-repeat/dehydration-responsive element-binding factor 1; Shor	0.03	-5.0402	0.00274842	0.00952029	yes	down	GO:0006355;GO:0045449;GO:0005634;GO:0005667;GO:0003700;GO:000367	-	-	ENOG4111DNV;ENOG410YK37	XP_006477388.1	sp|P93835|DRE1B_ARATH;	PF00847.17
Cg7g011030	RecName: Full=Mitochondrial phosphate carrier protein 3, mitochondrial; AltName: Full=Mitochondrial phosphate transporter 3; Short=MPT3; AltName: Full=Phosphate tr	0.031	-5.03472	0.00872	0.0252219	yes	down	GO:0006810;GO:0006412;GO:0016021;GO:000373	K15102	-	ENOG410XPST	XP_006485114.1	sp|Q9FMU6|MPCP3_ARATH;	PF00153.24
Cg7g014900	RecName: Full=Aspartic proteinase CDR1; AltName: Full=Protein CONSTITUTIVE DISEASE RESISTANCE 1; Flags: Precursor	0.031	-5.02493	9.62046e-07	7.98113e-06	yes	down	GO:0006508;GO:0030163;GO:000419	K22683	-	ENOG410XNV7	XP_024041080.1	sp|Q9LNJ3|APF2_ARATH;	PF14543.3;PF14541.3;PF00026.20
Cg7g021370	RecName: Full=PsbQ-like protein 1, chloroplastic; AltName: Full=Photosynthetic NDH subcomplex L 2; Flags: Precursor	0.031	-5.02137	1.28799e-10	2.17164e-09	yes	down	GO:0015979;GO:0043234;GO:0009579;GO:0009523;GO:0019898;GO:0044425;GO:0009654;GO:000550	K08901	map00195	ENOG410YK3K	XP_006483122.1	sp|Q9XI73|PNSL2_ARATH;	PF05757.8
Cg7g023900	_	0.031	-5.02	0.000289433	0.00134253	yes	down	-	-	-	ENOG41113CW;ENOG410ZA13;ENOG410Z0Y1	KDO46041.1	sp|O64868|VQ18_ARATH;	PF05678.11
Cg5g033760	RecName: Full=Protein SCARECROW; AltName: Full=PsSCR	0.031	-5.01665	0.00713374	0.0213008	yes	down	GO:000635	-	-	ENOG41116VY;ENOG4110TCK	XP_006479507.2	sp|Q9M384|SCR_ARATH;	PF03514.11
Cg9g020800	_	0.031	-5.01232	1.00448e-19	5.39311e-18	yes	down	-	-	-	ENOG410YJZ8	XP_006489963.1	-	-
CgUng006490	_	0.031	-5.00515	0.000857445	0.00349177	yes	down	-	-	-	COG4886	GAY60968.1	-	-
CgUng005620	RecName: Full=Putative amidase C869.01; Flags: Precursor	0.031	-4.99884	1.1781e-06	9.59621e-06	yes	down	GO:0008152;GO:001688	K01426	map00330;map00360;map00380	COG0154	XP_006487431.1	sp|A0A1P8B760|AMI4G_ARATH;	PF01425.18
Cg4g001680	_	0.031	-4.99884	0.000829354	0.00339508	yes	down	-	-	-	-	-	-	-
Cg3g010750	RecName: Full=Glycine-rich cell wall structural protein 1; Flags: Precursor	0.031	-4.99774	0.00790329	0.0231481	yes	down	-	-	-	-	-	-	-
Cg1g010480	RecName: Full=Auxin-binding protein ABP19a; Flags: Precursor	0.031	-4.99657	0.00239775	0.00846435	yes	down	GO:0033609;GO:0005618;GO:0005576;GO:0030145;GO:0045735;GO:004656	-	-	ENOG410YB6M	XP_006465923.1	sp|Q9ZRA4|AB19A_PRUPE;	PF00190.19;PF07883.8
Cg9g007150	RecName: Full=Transcription factor bHLH92; AltName: Full=Basic helix-loop-helix protein 92; Short=AtbHLH92; Short=bHLH 92; AltName: Full=Transcription factor EN 22	0.031	-4.98987	1.71054e-15	5.91324e-14	yes	down	GO:004698	-	-	ENOG410YV10	GAY63541.1	sp|Q9FIX5|BH092_ARATH;	PF00010.23
Cg2g006540	RecName: Full=Peroxidase 4; Flags: Precursor	0.032	-4.971	8.71957e-07	7.29362e-06	yes	down	GO:0006804;GO:0098869;GO:0042744;GO:0006979;GO:0055114;GO:0005576;GO:0020037;GO:0004601;GO:004687	K00430	map00940	ENOG410YETZ	XP_006470332.1	sp|A7NY33|PER4_VITVI;	PF00141.20
Cg2g028590	_	0.032	-4.96827	5.66078e-11	1.01734e-09	yes	down	-	-	-	-	-	-	-
Cg2g001850	RecName: Full=G-type lectin S-receptor-like serine/threonine-protein kinase RLK1; AltName: Full=Receptor-like protein kinase 1; Flags: Precursor	0.032	-4.96214	0.00729523	0.0216813	yes	down	GO:0006468;GO:0030639;GO:0019872;GO:0009117;GO:0009069;GO:0048544;GO:0009103;GO:0008830;GO:0004674;GO:000552	-	-	ENOG410YBN4	ESR59188.1	sp|Q39202|RLK1_ARATH;	PF00069.22;PF07714.14;PF01453.21;PF00954.17
Cg3g022470	_	0.032	-4.96161	0.00542754	0.0169948	yes	down	GO:0055114;GO:0004497;GO:0016705;GO:0005506;GO:002003	-	-	COG2124	XP_006473472.1	sp|Q8LIF2|C7345_ORYSJ;	-
Cg4g016930	_	0.032	-4.96026	0.000128014	0.000654196	yes	down	-	-	-	ENOG410Z7HP;ENOG4110725	XP_006452703.1	sp|F4JDJ0|HIP47_ARATH;	PF00403.23
Cg5g000020	RecName: Full=Probable receptor-like protein kinase At1g33260	0.032	-4.95389	6.36002e-07	5.5029e-06	yes	down	GO:0006468;GO:0009069;GO:0016021;GO:0004674;GO:0004672;GO:000552	K04730	-	COG0515	XP_006476228.1	sp|P0DKI6|Y1332_ARATH;	PF00069.22;PF07714.14
Cg5g021040	_	0.032	-4.95356	0.0086878	0.0251373	yes	down	-	-	-	COG2801;ENOG41114AX;ENOG41104VG	KDO41877.1	-	PF03732.14
Cg6g005830	RecName: Full=UDP-glycosyltransferase 85A5	0.032	-4.95356	0.0086878	0.0251373	yes	down	GO:0052696;GO:0009813;GO:0008152;GO:0043231;GO:0080044;GO:0080043;GO:0016758;GO:001675	-	-	COG1819	XP_006429244.1	sp|U3U992|UGT8_CATRO;	PF00201.15
Cg4g019040	_	0.032	-4.95206	0.00603765	0.0185602	yes	down	GO:001602	-	-	COG0666	XP_006453034.1	sp|Q8GYH5|BAD1_ARATH;	PF12796.4;PF13962.3;PF13637.3;PF13857.3
Cg2g002860	_	0.032	-4.94786	6.68075e-10	1.00422e-08	yes	down	GO:0016021;GO:001602	-	-	ENOG410ZKCS;ENOG410YIDM	XP_006446052.1	sp|Q9SD53|Y3720_ARATH;	PF03140.12
Cg7g018930	RecName: Full=High affinity nitrate transporter 2.5; Short=AtNRT2:5	0.033	-4.94259	0.00636118	0.019347	yes	down	GO:0055085;GO:001602	K02575	map00910	COG2223	ESR51552.1	sp|Q9LPV5|NRT25_ARATH;	PF07690.13
Cg5g010750	RecName: Full=Probable LRR receptor-like serine/threonine-protein kinase At1g74360; Flags: Precursor	0.033	-4.94234	4.74984e-19	2.39629e-17	yes	down	GO:0009069;GO:0006468;GO:0004674;GO:000552	-	-	COG4886	XP_006477604.1	sp|C0LGJ1|Y1743_ARATH;	PF00069.22;PF13855.3;PF07714.14;PF12799.4;PF08263.9
Cg6g014960	RecName: Full=Lysosomal Pro-X carboxypeptidase; AltName: Full=Proline carboxypeptidase; AltName: Full=Prolylcarboxypeptidase; Short=PRCP; Flags: Precursor	0.033	-4.93678	2.79904e-05	0.00016999	yes	down	GO:0006508;GO:000823	K01285	-	ENOG410Y38A	XP_006481710.1	sp|Q2TA14|PCP_BOVIN;	PF05577.9;PF12146.5
Cg4g001670	_	0.033	-4.92978	0.00142444	0.00539417	yes	down	-	-	-	ENOG410YH2U;ENOG41104WZ;ENOG41105AT	XP_006450316.1	-	PF05910.9
Cg2g031330	RecName: Full=Wall-associated receptor kinase 5; Flags: Precursor	0.033	-4.92945	0.00578971	0.0179489	yes	down	GO:0006468;GO:0005524;GO:000467	K04730	-	COG0515	XP_006472041.1	sp|Q9LSV3|WAKLS_ARATH;	PF07714.14;PF00069.22
Cg5g020330	_	0.033	-4.9026	0.00943718	0.026947	yes	down	-	-	-	ENOG410YH7I	GAY56072.1	sp|Q9SX73|KIP1L_ARATH;	PF07765.9;PF10473.6
Cg2g013480	RecName: Full=Probable receptor-like protein kinase At5g39020; Flags: Precursor	0.034	-4.89066	0.0148919	0.0394964	yes	down	GO:0006468;GO:0009069;GO:0016021;GO:0030247;GO:0004674;GO:000552	-	-	COG0515	XP_015382758.1	sp|P93604|LRK10_WHEAT;	PF00069.22;PF07714.14
Cg5g011730	RecName: Full=MADS-box protein CMB1	0.034	-4.89047	1.46067e-43	5.57683e-41	yes	down	GO:0006355;GO:0045449;GO:0005634;GO:0005667;GO:0003700;GO:0003677;GO:004698	K09264	-	COG5068	XP_006477714.1	sp|Q7Y040|EJ2_SOLLC;	PF01486.14;PF00319.15
Cg5g015260	_	0.034	-4.87377	5.27213e-15	1.70585e-13	yes	down	-	-	-	-	-	-	-
Cg2g004760	RecName: Full=Benzyl alcohol O-benzoyltransferase; AltName: Full=Benzoyl coenzyme A:benzyl alcohol benzoyl transferase	0.034	-4.86633	0.0137139	0.0368097	yes	down	GO:0008152;GO:001674	K19861	-	ENOG410YDJK;ENOG4111937	ESR59505.1	sp|Q8GT20|BEBT_TOBAC;	PF02458.12
Cg2g029580	RecName: Full=Nudix hydrolase 17, mitochondrial; Short=AtNUDT17; Flags: Precursor	0.035	-4.84503	3.21952e-10	5.05617e-09	yes	down	GO:0008152;GO:0016787;GO:0052848;GO:0052845;GO:0052844;GO:0052847;GO:0052846;GO:0052840;GO:0052843;GO:000848	K07766	-	COG0494	ESR61415.1	sp|Q9ZU95|NUD17_ARATH;	PF00293.25
Cg5g033440	RecName: Full=Probable LRR receptor-like serine/threonine-protein kinase At4g08850; Flags: Precursor	0.035	-4.84244	0.0124122	0.0338391	yes	down	GO:0016310;GO:0018108;GO:0016021;GO:0016020;GO:0016301;GO:0004713;GO:000552	-	-	COG4886	XP_024043319.1	sp|Q9LP24|Y1571_ARATH;	PF13855.3;PF00069.22;PF07714.14;PF12799.4;PF08263.9
Cg3g013030	_	0.035	-4.84005	2.57378e-17	1.08649e-15	yes	down	-	-	-	ENOG41117ZZ;ENOG410Z59D	XP_006472324.1	-	-
Cg8g022530	_	0.035	-4.82436	0.00398825	0.013112	yes	down	-	-	-	ENOG4111EBT;ENOG41106KW;ENOG410YGHF	ESR38081.1	sp|Q9LMH6|FDM4_ARATH;	PF03469.11
Cg3g000580	_	0.035	-4.82263	0.0111213	0.0309482	yes	down	-	K14962	map03015	ENOG410XT9X	XP_020533133.1	sp|Q9LYK6|APRF1_ARATH;	-
Cg3g002090	_	0.035	-4.82173	0.0112155	0.031165	yes	down	-	-	-	ENOG410ZPPQ	GAY61156.1	sp|O49429|MORF1_ARATH;	-
Cg8g004600	RecName: Full=Ethylene-responsive transcription factor ERF109	0.035	-4.81875	0.00348553	0.0116485	yes	down	GO:0006355;GO:0045449;GO:0005634;GO:0005667;GO:0003700;GO:000367	-	-	ENOG410YN6X;ENOG410YY7D	XP_006487104.1	sp|Q9SZ06|EF109_ARATH;	PF00847.17
Cg9g026260	RecName: Full=Dehydration-responsive element-binding protein 1C; Short=Protein DREB1C; AltName: Full=C-repeat/dehydration-responsive element-binding factor 2; Shor	0.035	-4.81755	2.60392e-07	2.45948e-06	yes	down	GO:0006355;GO:0045449;GO:0006351;GO:0005634;GO:0005667;GO:0003700;GO:000367	-	-	ENOG410YK37;ENOG4111DNV	ACZ37078.1	sp|Q9FJ93|DRE1D_ARATH;	PF00847.17
Cg9g003100	_	0.036	-4.81458	4.04147e-07	3.65841e-06	yes	down	-	-	-	ENOG410YJ7V;ENOG41108W5	XP_024042206.1	sp|O04133|SRC2_SOYBN;	PF00168.27
Cg8g003580	RecName: Full=Transcription factor bHLH113; AltName: Full=Basic helix-loop-helix protein 113; Short=AtbHLH113; Short=bHLH 113; AltName: Full=Transcription factor E	0.036	-4.81288	0.000172847	0.000851891	yes	down	GO:0006366;GO:0046983;GO:000548	-	-	ENOG410YS5T;ENOG410YDA0;ENOG41113WR	GAY48647.1	sp|Q9LT67|BH113_ARATH;	-
Cg5g017180	RecName: Full=Transcription factor RAX3; AltName: Full=Myb-related protein 84; Short=AtMYB84; AltName: Full=Protein REGULATOR OF AXILLARY MERISTEMS 3	0.036	-4.81029	0.0149786	0.0396774	yes	down	GO:0000785;GO:0003682;GO:000367	K09422	-	COG5147	GAY50410.1	sp|Q9FKL2|MYB36_ARATH;	PF00249.28;PF13921.3
Cg7g003620	RecName: Full=Cytochrome P450 82A3; AltName: Full=Cytochrome P450 CP6	0.036	-4.79774	1.37997e-12	3.15701e-11	yes	down	GO:0055114;GO:0016021;GO:0004497;GO:0020037;GO:0016705;GO:000550	K23136	-	COG2124	XP_006486179.1	sp|Q9SZ46|C82C4_ARATH;	PF00067.19
Cg5g033290	_	0.036	-4.79184	1.44323e-21	9.25228e-20	yes	down	GO:0006396;GO:000563	-	-	ENOG410YKFM;ENOG410YM19	XP_006443733.1	-	PF14559.3;PF13431.3;PF00515.25
Cg1g017690	RecName: Full=Histidine-containing phosphotransfer protein 6	0.036	-4.78872	0.0152622	0.0402549	yes	down	GO:0009736;GO:0010089;GO:0009735;GO:0000160;GO:0016310;GO:0055114;GO:0005737;GO:0005634;GO:0005622;GO:0032440;GO:0009927;GO:0004871;GO:004342	K14490	map04075	COG2198	XP_006427288.1	sp|Q9SSC9|AHP6_ARATH;	PF01627.20
Cg5g018070	RecName: Full=Probable receptor-like protein kinase At5g38990; Flags: Precursor	0.036	-4.78593	8.14099e-06	5.54805e-05	yes	down	GO:0009069;GO:0006468;GO:0016021;GO:0004674;GO:000552	-	-	COG0515;COG2801	GAY65811.1	sp|Q9SCZ4|FERON_ARATH;	PF12819.4
Cg5g021340	RecName: Full=Probable protein phosphatase 2C 32; Short=OsPP2C32	0.036	-4.78131	1.06485e-20	6.22283e-19	yes	down	GO:0006470;GO:0008152;GO:0003824;GO:0004722;GO:001678	K17506	-	COG0631	KDO39008.1	sp|Q8RX37|P2C02_ARATH;	PF00481.18
Cg6g019180	_	0.037	-4.76902	1.63358e-19	8.53085e-18	yes	down	-	-	-	ENOG4111AKR;ENOG410ZDQD	ESR43956.1	-	-
Cg4g024020	_	0.037	-4.75684	0.0145548	0.038716	yes	down	-	-	-	-	-	-	-
Cg8g008960	_	0.037	-4.75578	2.79212e-07	2.62282e-06	yes	down	-	-	-	COG4886	XP_024035185.1	sp|O81825|DRL28_ARATH;	PF12799.4
Cg8g017400	_	0.037	-4.7554	4.0249e-07	3.64532e-06	yes	down	GO:0006952;GO:0007165;GO:004353	-	-	COG4886;ENOG41112ZB;ENOG4112BMQ	XP_015387872.1	sp|Q9SZ66|DSC1_ARATH;	-
Cg1g001650	RecName: Full=Thaumatin-like protein 1a; AltName: Full=Mdtl1; AltName: Full=Pathogenesis-related protein 5a; Short=PR-5a; AltName: Allergen=Mal d 2; Flags: Precurso	0.037	-4.7455	3.02385e-05	0.000181907	yes	down	-	-	-	ENOG4111KEV;ENOG4111GDH	XP_006466956.1	sp|A0A1P8B554|THLP1_ARATH;	PF00314.14;PF16483.2
Cg6g008170	RecName: Full=Aspartic proteinase CDR1; AltName: Full=Protein CONSTITUTIVE DISEASE RESISTANCE 1; Flags: Precursor	0.037	-4.74515	0.00474143	0.0151586	yes	down	GO:0006508;GO:000419	-	-	ENOG410XNV7	XP_006484736.1	sp|Q6XBF8|CDR1_ARATH;	PF14543.3;PF00026.20;PF14541.3
Cg3g023400	RecName: Full=Dehydration-responsive element-binding protein 2D; Short=Protein DREB2D	0.037	-4.73787	0.0173159	0.0446682	yes	down	GO:0006355;GO:0045449;GO:0005634;GO:0005667;GO:0003700;GO:000367	-	-	ENOG410YTDQ;ENOG410YNYN	XP_006473580.1	sp|Q9LQZ2|DRE2D_ARATH;	PF00847.17
Cg8g010310	RecName: Full=Ethylene-responsive transcription factor 1B; Short=AtERF1B; AltName: Full=Ethylene-responsive element-binding factor 1B; Short=EREBP-1B	0.038	-4.73614	0.0117475	0.0323919	yes	down	GO:0006355;GO:0045449;GO:0005634;GO:0005667;GO:0003700;GO:000367	K14516	map04016;map04075	ENOG410YJVW;ENOG410YJNR;ENOG4111E8T	XP_006487868.1	sp|Q8LDC8|ERF92_ARATH;	PF00847.17
Cg2g031850	RecName: Full=Bifunctional epoxide hydrolase 2; Includes: RecName: Full=Cytosolic epoxide hydrolase 2; Short=CEH; AltName: Full=Epoxide hydratase; AltName: Full=Sol	0.038	-4.73579	0.0152489	0.0402394	yes	down	GO:0018108;GO:0003824;GO:0004715;GO:001678	-	-	ENOG410XVV6;COG0596;ENOG410XRPK	XP_006472971.1	sp|I6YGS0|EPHA_MYCTU;	PF00561.17;PF12697.4;PF12146.5
Cg7g011630	RecName: Full=Respiratory burst oxidase homolog protein C; AltName: Full=NADPH oxidase RBOHC; AltName: Full=StRBOHC	0.038	-4.73433	1.50542e-12	3.43032e-11	yes	down	GO:0006804;GO:0006979;GO:0098869;GO:0055114;GO:0016021;GO:0050664;GO:0005509;GO:000460	K13447	map04016;map04626	ENOG410XNZY	XP_006437008.1	sp|Q2HXL0|RBOHC_SOLTU;	PF08414.7;PF00036.29;PF13499.3
Cg2g019570	RecName: Full=Glycine-rich protein DC9.1	0.038	-4.73182	7.09037e-16	2.54853e-14	yes	down	-	K05634	-	-	XP_024047179.1	-	PF07172.8
Cg2g016650	RecName: Full=Probable LRR receptor-like serine/threonine-protein kinase At4g08850; Flags: Precursor	0.038	-4.72473	0.0143497	0.0382656	yes	down	GO:0006468;GO:0018108;GO:0016021;GO:0004713;GO:0004672;GO:000552	-	-	COG4886	GAY65685.1	sp|Q8VZG8|MIK2_ARATH;	PF00069.22;PF07714.14;PF13855.3;PF12799.4;PF08263.9;PF00560.30
Cg9g016020	RecName: Full=RPM1-interacting protein 4	0.038	-4.71567	2.57853e-06	1.94562e-05	yes	down	-	K13456	map04626	ENOG410YR29	XP_006493073.1	sp|Q8GYN5|RIN4_ARATH;	PF05627.8
Cg8g000720	RecName: Full=UDP-glycosyltransferase 83A1	0.038	-4.71483	0.0176335	0.0453468	yes	down	GO:0008152;GO:001675	-	-	COG1819	XP_006422469.1	sp|Q9SGA8|U83A1_ARATH;	PF00201.15
Cg5g034090	RecName: Full=Ethylene-responsive transcription factor ERF098	0.038	-4.71396	0.0181092	0.0463197	yes	down	GO:0006355;GO:0045449;GO:0006351;GO:0005634;GO:0005667;GO:0003700;GO:000367	-	-	ENOG410ZN2I;ENOG410YYI7;ENOG410YQAX;ENOG41108N9	XP_006443854.1	sp|Q9LTC5|ERF98_ARATH;	PF00847.17
Cg4g008690	_	0.038	-4.71112	3.7423e-06	2.72558e-05	yes	down	-	-	-	ENOG4111I0K;ENOG410XYNX;ENOG410YC1P	XP_006451503.1	sp|O64851|IQM4_ARATH;	-
Cg2g009540	RecName: Full=Chalcone synthase 2; AltName: Full=Naringenin-chalcone synthase 2	0.039	-4.68977	0.00705401	0.0211104	yes	down	GO:0009813;GO:0009058;GO:0006768;GO:0016210;GO:0008710;GO:001674	K00660	map04712;map00941	COG3424	ACB47461.1	sp|Q9XJ57|CHS2_CITSI;	PF00195.16;PF02797.12;PF08541.7;PF08392.9;PF08545.7
Cg2g007570	RecName: Full=GDSL esterase/lipase At5g14450; AltName: Full=Extracellular lipase At5g14450; Flags: Precursor	0.039	-4.68393	1.61605e-33	2.74905e-31	yes	down	GO:0006629;GO:001678	-	-	ENOG4111BJN;ENOG41114N8;ENOG410Y9BR	XP_006470214.1	sp|Q9LY84|GDL76_ARATH;	PF00657.19
Cg6g003540	RecName: Full=Uncharacterized acetyltransferase At3g50280	0.039	-4.68199	0.000680213	0.00285251	yes	down	GO:0008152;GO:001674	-	-	ENOG410YEZS;ENOG410YB7X	GAY45209.1	sp|Q9SND9|Y3028_ARATH;	PF02458.12
Cg2g038290	RecName: Full=Probable LRR receptor-like serine/threonine-protein kinase At1g53440; Flags: Precursor	0.039	-4.67261	6.24802e-26	6.16939e-24	yes	down	GO:0006468;GO:0016021;GO:0005524;GO:000467	-	-	ENOG4111A6F;COG4886;ENOG410XSG4;COG0515	XP_015382597.1	sp|C0LGH2|Y1561_ARATH;	PF11721.5;PF00069.22;PF07714.14;PF13855.3;PF12799.4
Cg5g038940	_	0.039	-4.67247	7.48609e-12	1.52572e-10	yes	down	-	-	-	ENOG4111BNT	ESR57811.1	-	PF15699.2
Cg6g014970	RecName: Full=B3 domain-containing protein At5g06250	0.041	-4.6205	0.0191192	0.0484971	yes	down	GO:0006355;GO:0006351;GO:0005634;GO:000367	-	-	ENOG410YIJZ	XP_006430125.1	sp|Q8GYJ2|Y2608_ARATH;	PF02362.18
Cg8g017060	_	0.041	-4.61184	6.63849e-32	1.00934e-29	yes	down	GO:0006508;GO:000823	K08592	-	COG5160	ESR55418.1	sp|Q8GYL3|ULP1A_ARATH;	PF02902.16
Cg7g018490	RecName: Full=Probable protein phosphatase 2C 14; Short=AtPP2C14; AltName: Full=Protein phosphatase AP2C4	0.041	-4.60467	2.8164e-06	2.10843e-05	yes	down	GO:0006470;GO:0008287;GO:0046872;GO:000472	-	-	COG0631	XP_006484324.1	sp|Q9FXE4|P2C14_ARATH;	PF00481.18
Cg4g008800	RecName: Full=Putative transcription factor bHLH041; AltName: Full=Basic helix-loop-helix protein 41; Short=AtbHLH41; Short=bHLH 41; AltName: Full=Transcription fa	0.041	-4.60216	6.75942e-06	4.68693e-05	yes	down	-	-	-	ENOG410YFS3;COG0277	XP_024033942.1	sp|Q9LTS4|BH041_ARATH;	PF00010.23
Cg9g023200	_	0.041	-4.59929	4.44311e-06	3.19268e-05	yes	down	GO:0016021;GO:001602	-	-	COG0666	XP_006490231.1	sp|A2CIR5|NPR4_ORYSJ;	PF12796.4;PF13637.3;PF00023.27;PF13857.3
Cg1g003220	RecName: Full=GDSL esterase/lipase At2g23540; AltName: Full=Extracellular lipase At2g23540; Flags: Precursor	0.041	-4.5986	0.00783508	0.0229835	yes	down	GO:0006629;GO:001678	-	-	ENOG410ZH2N;ENOG410YAE5	GAY42819.1	sp|O80470|GDL38_ARATH;	PF00657.19
Cg6g003280	_	0.042	-4.58901	8.4861e-35	1.73571e-32	yes	down	-	-	-	ENOG41122IK;ENOG410XWK2;ENOG4111SPB;ENOG410YAQ5	XP_024038317.1	-	PF04937.12;PF05699.11
Cg9g010630	_	0.042	-4.56164	3.6372e-10	5.68329e-09	yes	down	GO:0006810;GO:0016020;GO:000521	K14638	-	COG3104	XP_006420464.2	-	-
Cg5g044370	RecName: Full=Ethylene-responsive transcription factor 13; Short=AtERF13; AltName: Full=Ethylene-responsive element-binding factor 13; Short=EREBP-13	0.042	-4.55976	0.00468107	0.0149936	yes	down	GO:0006355;GO:0045449;GO:0005634;GO:0005667;GO:0003700;GO:000367	K09286	-	ENOG411057F;ENOG41116MW;ENOG41116MA;ENOG41105TY;ENOG41105IE	GAY41831.1	sp|Q8L9K1|ERF99_ARATH;	PF00847.17
Cg8g019880	RecName: Full=Kiwellin; AltName: Allergen=Act d 5; Contains: RecName: Full=Kissper; Contains: RecName: Full=KiTH-3; Contains: RecName: Full=KiTH-1; Contains: RecNa	0.042	-4.55735	0.000124424	0.000638702	yes	down	-	-	-	ENOG410YH76	GAY59757.1	sp|P84527|KIWEL_ACTDE;	-
CgUng001890	RecName: Full=Probable calcium-binding protein CML15; AltName: Full=Calmodulin-like protein 15	0.043	-4.55381	0.000288652	0.00134014	yes	down	GO:000550	K13448	map04626	COG5126;COG5126;COG5126	XP_006440879.1	sp|Q9FZ75|CML15_ARATH;	PF00036.29;PF13499.3;PF13833.3;PF13405.3;PF13202.3;PF14658.3
Cg2g020900	RecName: Full=Expansin-A12; Short=AtEXPA12; AltName: Full=Alpha-expansin-12; Short=At-EXP12; Short=AtEx12; AltName: Full=Ath-ExpAlpha-1.24; AltName: Full=Expansin-	0.043	-4.54616	0.00528723	0.0166221	yes	down	GO:0009664;GO:0005618;GO:0016020;GO:000557	-	-	ENOG410YDAX;ENOG410YDKU	XP_006451897.2	sp|Q9LDJ3|EXP12_ARATH;	PF01357.18;PF03330.15
CgUng004180	RecName: Full=Methionine S-methyltransferase; AltName: Full=AdoMet:Met S-methyltransferase	0.043	-4.54456	1.55774e-32	2.47811e-30	yes	down	GO:0009058;GO:0032259;GO:0008168;GO:003017	K08247	map00450	ENOG410Y93S	XP_006470814.1	sp|Q9LTB2|MMT1_ARATH;	PF00155.18;PF13847.3;PF05175.11;PF06325.10;PF13649.3;PF13489.3
Cg1g007050	RecName: Full=Transcription factor RAX3; AltName: Full=Myb-related protein 84; Short=AtMYB84; AltName: Full=Protein REGULATOR OF AXILLARY MERISTEMS 3	0.043	-4.54069	0.00754643	0.0222983	yes	down	GO:0000785;GO:0003682;GO:000367	K09422	-	COG5147	XP_006466578.1	sp|Q9M2Y9|RAX3_ARATH;	PF00249.28;PF13921.3
Cg1g003180	RecName: Full=Salicylic acid-binding protein 2; Short=NtSABP2; AltName: Full=Methyl salicylate esterase	0.043	-4.52514	4.63532e-23	3.43274e-21	yes	down	-	-	-	ENOG4111IVV;ENOG411207Q;ENOG4111SK5	XP_006425813.1	sp|Q6RYA0|SABP2_TOBAC;	PF12697.4;PF00561.17;PF12146.5;PF06821.10;PF12695.4
Cg9g011460	_	0.044	-4.52	2.87335e-105	2.46836e-101	yes	down	GO:0016021;GO:001602	-	-	ENOG4111A8U;ENOG41104SV;ENOG410YEMY	ESR34127.1	-	PF03140.12
Cg9g006130	RecName: Full=Leucine-rich repeat extensin-like protein 6; Short=AtLRX6; Short=LRR/EXTENSIN6; AltName: Full=Cell wall hydroxyproline-rich glycoprotein; Flags: Precu	0.044	-4.51757	1.43419e-10	2.39464e-09	yes	down	-	-	-	ENOG410Y973	GAY54112.1	sp|Q9LUI1|LRX6_ARATH;	PF13855.3;PF08263.9
Cg3g018650	RecName: Full=Ribonucleoside-diphosphate reductase large subunit; AltName: Full=Ribonucleoside-diphosphate reductase R1 subunit; Short=AtRNR1	0.044	-4.49611	7.80979e-147	1.3418e-142	yes	down	GO:0009263;GO:0006260;GO:0055114;GO:0005971;GO:0004748;GO:000552	K10807	map00480;map00230;map00240	COG0209	KDO83781.1	sp|Q9SJ20|RIR1_ARATH;	PF02867.12
Cg7g020180	RecName: Full=Microtubule-associated protein SPIRAL2-like	0.045	-4.48851	6.58996e-15	2.09283e-13	yes	down	GO:000587	-	-	ENOG410YDH8	GAY36495.1	sp|Q93ZH1|TORL4_ARATH;	PF13646.3;PF13513.3
CgUng014060	_	0.045	-4.48497	7.51629e-10	1.11833e-08	yes	down	GO:001602	-	-	ENOG4111RJP	GAY68239.1	-	PF10187.6
Cg4g018240	RecName: Full=Probable pectinesterase/pectinesterase inhibitor 12; Includes: RecName: Full=Pectinesterase inhibitor 12; AltName: Full=Pectin methylesterase inhibit	0.045	-4.48326	3.41854e-07	3.13917e-06	yes	down	GO:0042545;GO:0005982;GO:0005985;GO:0045490;GO:0043086;GO:0005618;GO:0030599;GO:0045330;GO:000485	K01051	map00040	COG4677	XP_006452913.1	sp|O48711|PME12_ARATH;	PF01095.16;PF04043.12
Cg4g020360	RecName: Full=Putative GEM-like protein 8	0.045	-4.48158	9.21934e-12	1.84183e-10	yes	down	-	-	-	ENOG410YH6H	XP_006495059.1	sp|Q9FMW4|GEML8_ARATH;	PF02893.17
Cg9g002850	_	0.045	-4.47529	0.0131764	0.0356228	yes	down	-	-	-	ENOG410YX2S;ENOG410Z2HM;ENOG410ZQ9A;ENOG411130V;ENOG410YVBU	XP_006419562.1	sp|Q9SFC7|FB135_ARATH;	PF07734.10
Cg7g012700	RecName: Full=Probable rhamnose biosynthetic enzyme 1	0.045	-4.4729	0.00206532	0.00744528	yes	down	GO:0030639;GO:0009225;GO:0019872;GO:0045226;GO:0055114;GO:0050662;GO:0008831;GO:000846	K12450	map00520	COG1088	KDO60921.1	sp|Q9SYM5|RHM1_ARATH;	PF16363.2;PF01370.18;PF04321.14;PF01073.16;PF02719.12;PF07993.9
Cg3g006490	_	0.045	-4.4697	1.28129e-06	1.03303e-05	yes	down	GO:0030163;GO:0006508;GO:0048046;GO:0009505;GO:0009507;GO:000419	-	-	ENOG410XNV7	XP_006432439.1	sp|O04496|AED3_ARATH;	PF14543.3;PF14541.3;PF00026.20
CgUng019310	_	0.045	-4.46297	1.30151e-49	6.98789e-47	yes	down	-	-	-	-	XP_006487274.1	-	-
Cg2g021840	RecName: Full=Cyclic nucleotide-gated ion channel 4; Short=AtCNGC4; AltName: Full=Cyclic nucleotide- and calmodulin-regulated ion channel 4; Short=AtHLM1	0.046	-4.45441	9.2305e-20	5.00282e-18	yes	down	GO:0034220;GO:0016021;GO:000521	-	-	ENOG410XPSE	XP_006452002.1	sp|Q94AS9|CNGC4_ARATH;	PF00520.28;PF00027.26
Cg9g024970	RecName: Full=Wall-associated receptor kinase-like 22; Flags: Precursor	0.046	-4.45137	2.96291e-23	2.24254e-21	yes	down	GO:0009069;GO:0006468;GO:0004674;GO:0030247;GO:000552	-	-	COG0515	XP_006490107.1	sp|Q9S9M1|WAKLE_ARATH;	PF07714.14;PF00069.22;PF13947.3
CgUng003980	RecName: Full=Methionine S-methyltransferase; AltName: Full=AdoMet:Met S-methyltransferase	0.046	-4.43179	1.90173e-23	1.47178e-21	yes	down	GO:0009058;GO:0032259;GO:0008168;GO:003017	K08247	map00450	ENOG410Y93S	XP_006470812.1	sp|Q9LTB2|MMT1_ARATH;	PF00155.18;PF13847.3;PF05175.11;PF06325.10;PF13649.3;PF13489.3
Cg1g014770	RecName: Full=G-type lectin S-receptor-like serine/threonine-protein kinase CES101; AltName: Full=Protein CALLUS EXPRESSION OF RBCS 101; Flags: Precursor	0.047	-4.41834	4.04209e-13	1.00648e-11	yes	down	GO:0009069;GO:0006468;GO:0016021;GO:0004674;GO:000552	K01183	map00520	ENOG4111GPA;COG0515	XP_015386911.1	sp|Q9LW83|CE101_ARATH;	PF07714.14;PF00069.22;PF01453.21;PF11883.5;PF08276.8;PF10269.6
Cg3g016950	RecName: Full=Probable receptor-like protein kinase At1g11050; Flags: Precursor	0.047	-4.41761	6.21922e-11	1.10499e-09	yes	down	GO:0009069;GO:0006468;GO:0016021;GO:0004674;GO:000552	-	-	COG0515	XP_006472834.1	sp|O04086|Y1105_ARATH;	PF00069.22;PF07714.14
Cg2g004740	RecName: Full=Methanol O-anthraniloyltransferase; AltName: Full=Anthraniloyl-CoA:methanol acyltransferase; AltName: Full=Benzyl alcohol O-benzoyltransferase	0.047	-4.41671	0.00771482	0.0226966	yes	down	GO:0008152;GO:0016740;GO:001674	K19861	-	ENOG4111937;ENOG410YDJK	GAY42272.1	sp|Q3ZPN4|ACMAT_VITLA;	PF02458.12
Cg9g004190	RecName: Full=Loricrin	0.047	-4.41135	5.08147e-12	1.06729e-10	yes	down	-	-	-	-	KDO74898.1	-	-
Cg7g008130	_	0.047	-4.41114	0.00186259	0.00680877	yes	down	-	-	-	-	KDO51478.1	-	-
Cg7g017800	RecName: Full=Small heat shock protein, chloroplastic; Flags: Precursor	0.047	-4.41021	0.000405404	0.00180963	yes	down	-	K13993	map04141	COG0071	XP_006438143.1	sp|P31170|HS25P_ARATH;	PF00011.18
Cg5g041520	RecName: Full=1-aminocyclopropane-1-carboxylate synthase 1; Short=ACC synthase 1; AltName: Full=S-adenosyl-L-methionine methylthioadenosine-lyase	0.047	-4.40878	5.92434e-11	1.05697e-09	yes	down	GO:0042218;GO:0009058;GO:0016847;GO:0003824;GO:0030170;GO:000651	K01762	map00270	COG0436	NP_001275873.2	sp|Q9MB95|1A11_PRUMU;	PF00155.18;PF01212.18
Cg5g001620	_	0.047	-4.40417	0.000596547	0.00254135	yes	down	-	-	-	ENOG4111PSV	XP_006476409.1	sp|O80462|XLG1_ARATH;	PF11331.5
Cg2g020430	RecName: Full=Nudix hydrolase 10; Short=AtNUDT10; AltName: Full=ADP-ribose pyrophosphatase; AltName: Full=NADH pyrophosphatase	0.047	-4.4005	8.61816e-08	8.97385e-07	yes	down	GO:0008152;GO:001678	-	-	ENOG410Z4GH	XP_006469446.1	sp|Q6NPD7|NUD10_ARATH;	PF00293.25
Cg8g009040	_	0.048	-4.38708	1.96489e-07	1.90191e-06	yes	down	-	-	-	COG4886	XP_024035185.1	-	-
Cg9g004990	RecName: Full=Protein FANTASTIC FOUR 3	0.048	-4.38279	0.00586043	0.0181191	yes	down	-	-	-	ENOG41114KZ;ENOG41115QF;ENOG411077P	XP_006489332.1	sp|Q6NMR8|FAF3_ARATH;	PF11250.5
Cg5g004810	_	0.049	-4.36301	8.72439e-22	5.6351e-20	yes	down	GO:0046983;GO:000367	-	-	ENOG410YMWG	XP_006439795.1	sp|F4JIJ7|BH162_ARATH;	PF00010.23
Cg1g000680	RecName: Full=Protein RKD5; Short=AtRKD5; AltName: Full=RWP-RK domain-containing protein 5	0.049	-4.35057	2.33658e-13	6.0187e-12	yes	down	-	-	-	ENOG410YJ4A;ENOG4111T7V	XP_006467075.1	sp|O81791|RKD5_ARATH;	PF02042.12
Cg9g010170	_	0.049	-4.33748	2.1458e-16	8.34093e-15	yes	down	-	-	-	COG4886;ENOG41103BD;COG2801	XP_015381364.1	sp|Q9LRR5|DRL21_ARATH;	-
Cg2g035520	RecName: Full=Probable receptor-like protein kinase At5g39030; Flags: Precursor	0.05	-4.32642	5.55435e-05	0.000314016	yes	down	GO:0006468;GO:0009069;GO:0016021;GO:0030247;GO:0004674;GO:000552	-	-	COG0515;ENOG410YEWG	XP_006448368.1	sp|P93604|LRK10_WHEAT;	PF00069.22;PF07714.14
Cg1g026480	RecName: Full=Ethylene-responsive transcription factor ABR1; AltName: Full=Protein ABA REPRESSOR 1	0.05	-4.31819	7.6848e-33	1.28187e-30	yes	down	GO:0006355;GO:0045449;GO:0005634;GO:0005667;GO:0003700;GO:000367	-	-	ENOG410YYVP;ENOG410YY7D;ENOG411198J	GAY60265.1	sp|Q9FGF8|ABR1_ARATH;	PF00847.17
Cg8g002760	_	0.05	-4.31117	0.0166865	0.0433855	yes	down	-	-	-	ENOG41117ZZ;ENOG410Z59D	GAY48766.1	-	-
Cg2g035540	RecName: Full=Probable receptor-like protein kinase At5g39030; Flags: Precursor	0.051	-4.30181	0.000138139	0.000700315	yes	down	GO:0009069;GO:0006468;GO:0004674;GO:0030247;GO:000552	-	-	COG0515	XP_024047714.1	sp|P93604|LRK10_WHEAT;	PF00069.22;PF07714.14
Cg5g007930	RecName: Full=Ethylene-responsive transcription factor ERF038	0.051	-4.30034	4.67096e-07	4.17978e-06	yes	down	GO:0006355;GO:0045449;GO:0005634;GO:0005667;GO:0003700;GO:000367	-	-	ENOG41118EY;ENOG410YIZG;ENOG410YRMB;ENOG41108VV;ENOG41103NX	GAY43574.1	sp|Q9ZQP3|ERF38_ARATH;	PF00847.17
Cg3g018770	RecName: Full=Peroxidase 12; Short=Atperox P12; AltName: Full=ATP4a; AltName: Full=PRXR6; Flags: Precursor	0.051	-4.29922	6.37268e-08	6.80902e-07	yes	down	GO:0009664;GO:0050896;GO:0009987;GO:0006804;GO:0098869;GO:0042744;GO:0008152;GO:0006979;GO:0055114;GO:0016020;GO:0009506;GO:0009505;GO:0005576;GO:0016491;GO:0020037;GO:0004601;GO:0005488;GO:004687	K00430	map00940	ENOG410ZMT4	XP_006473096.1	sp|Q96520|PER12_ARATH;	PF00141.20
Cg5g016200	RecName: Full=Gibberellin 2-beta-dioxygenase 1; AltName: Full=GA 2-oxidase 1; AltName: Full=Gibberellin 2-beta-hydroxylase 1; AltName: Full=Gibberellin 2-oxidase 1;	0.051	-4.28348	0.0078064	0.0229151	yes	down	GO:0009416;GO:0055114;GO:0045487;GO:0052634;GO:0051213;GO:0016706;GO:0005506;GO:0046872;GO:001649	K04125	map00904	COG3491	XP_006442251.1	sp|Q9SQ80|G2OX1_PEA;	PF03171.17;PF14226.3
Cg2g038710	_	0.051	-4.28322	7.77549e-12	1.57536e-10	yes	down	-	-	-	-	-	-	-
Cg9g028350	RecName: Full=Cyclic nucleotide-gated ion channel 1; Short=AtCNGC1; AltName: Full=Cyclic nucleotide- and calmodulin-regulated ion channel 1	0.051	-4.28322	1.91029e-10	3.13175e-09	yes	down	GO:0034220;GO:0006810;GO:0016021;GO:000521	K05391	map04626	ENOG410XPSE	KDO56105.1	sp|O65717|CNGC1_ARATH;	PF00520.28;PF00027.26
Cg5g007920	_	0.051	-4.2818	0.0171141	0.0442693	yes	down	-	-	-	ENOG410YJ9C;ENOG41114D0	XP_006477147.1	-	-
Cg5g034000	RecName: Full=Myb-related protein Myb4; AltName: Full=OsMyb4; AltName: Full=Transcription factor RLTR1	0.052	-4.27278	3.50279e-19	1.77527e-17	yes	down	GO:0000785;GO:0003682;GO:000367	K09422	-	COG5147	XP_006443843.1	sp|Q9SJX8|MYB14_ARATH;	PF00249.28;PF13921.3;PF09111.7
Cg4g007850	RecName: Full=EG45-like domain containing protein 2; AltName: Full=Plant natriuretic peptide A; Short=AtEXPR3; Short=AtPNP-A; Short=Ath-ExpGamma-1.2; Flags: Precurs	0.052	-4.2712	5.57556e-15	1.80063e-13	yes	down	-	-	-	ENOG410YRT4;COG3491;ENOG41123UD	XP_006475778.1	sp|Q9ZP41|EGC_CITJA;	PF03330.15
Cg7g010070	_	0.052	-4.26273	3.27599e-15	1.09291e-13	yes	down	-	-	-	ENOG410YR7N	KDO47291.1	-	-
Cg7g023660	_	0.053	-4.24435	5.156e-11	9.34443e-10	yes	down	GO:001602	-	-	ENOG410XXT2	KDO83491.1	sp|O64884|OFT20_ARATH;	PF10250.6
Cg8g000910	RecName: Full=L-ascorbate oxidase homolog; Flags: Precursor	0.053	-4.24316	5.99005e-30	7.7966e-28	yes	down	GO:0019852;GO:0006118;GO:0055114;GO:0009505;GO:0009506;GO:0008447;GO:0016722;GO:0005507;GO:001649	-	-	COG2132	XP_006486657.1	sp|Q00624|ASOL_BRANA;	PF00394.19;PF07732.12;PF07731.11
Cg4g019030	_	0.053	-4.23098	3.50254e-08	3.94346e-07	yes	down	GO:001602	-	-	COG0666	GAY37470.1	sp|Q8GYH5|BAD1_ARATH;	PF13962.3;PF12796.4;PF13637.3;PF00023.27;PF13857.3
Cg5g006330	RecName: Full=GDSL esterase/lipase At3g48460; AltName: Full=Extracellular lipase At3g48460; Flags: Precursor	0.053	-4.22928	4.82208e-42	1.69078e-39	yes	down	GO:0006629;GO:001678	-	-	ENOG410YD8Z	XP_006476962.1	sp|Q9STM6|GDL57_ARATH;	PF00657.19
Cg5g029020	_	0.053	-4.22489	0.00879602	0.025429	yes	down	-	-	-	ENOG410YXDY	GAY48880.1	sp|Q8W453|DIRL1_ARATH;	-
Cg5g042620	RecName: Full=BON1-associated protein 2; AltName: Full=Protein BON1-ASSOCIATED PROTEIN 1-LIKE	0.054	-4.20486	0.00531809	0.01671	yes	down	-	-	-	ENOG410ZCTQ	XP_006445133.1	sp|Q58FX0|BAP2_ARATH;	PF00168.27
Cg2g013640	_	0.055	-4.19645	2.0123e-07	1.94341e-06	yes	down	GO:0046983;GO:0005488;GO:000367	-	-	ENOG41119GS;ENOG4111D1R;ENOG41115Q0	ESR60530.1	sp|F4JIJ7|BH162_ARATH;	-
Cg4g011590	RecName: Full=MADS-box transcription factor 22; AltName: Full=OsMADS22	0.055	-4.19609	0.0134534	0.0362406	yes	down	GO:0006355;GO:0005634;GO:0046983;GO:000367	K12412	-	COG5068	XP_015388040.1	sp|Q4PSU4|AGL61_ARATH;	PF00319.15
Cg5g043520	RecName: Full=21 kDa protein; AltName: Full=1.2 protein; Flags: Precursor	0.055	-4.19547	0.00255782	0.00895213	yes	down	GO:0005982;GO:0043086;GO:0005985;GO:0004857;GO:003059	-	-	ENOG41118ZA;ENOG411185K;ENOG41116V7;ENOG41115R1	GAY41952.1	sp|Q9SI72|PMEI9_ARATH;	PF04043.12
Cg5g021590	RecName: Full=Ethylene-responsive transcription factor ERF022	0.055	-4.19386	0.019288	0.0488479	yes	down	GO:0006355;GO:0045449;GO:0006351;GO:0005634;GO:0005667;GO:0003700;GO:000367	-	-	ENOG4111977;ENOG4111811	XP_006441646.1	sp|Q9LQ28|ERF22_ARATH;	PF00847.17
Cg3g024740	_	0.055	-4.19108	2.08019e-06	1.60339e-05	yes	down	-	-	-	COG2110	XP_006473739.1	sp|Q7JUR6|GDAP2_DROME;	PF13716.3
Cg7g016960	_	0.055	-4.18983	6.45822e-14	1.80421e-12	yes	down	GO:000382	-	-	COG0520	XP_006484105.1	-	-
Cg1g019350	_	0.055	-4.18881	3.70201e-39	1.07804e-36	yes	down	-	-	-	-	GAY58852.1	-	-
Cg2g001030	RecName: Full=Cytochrome P450 71B38	0.055	-4.17459	0.00224555	0.00799934	yes	down	GO:0055114;GO:0004497;GO:0016705;GO:0005506;GO:002003	-	-	COG2124	XP_006445852.1	sp|O65782|C83B1_ARATH;	PF00067.19
Cg2g042990	RecName: Full=Glutamate receptor 2.8; AltName: Full=Ligand-gated ion channel 2.8; Flags: Precursor	0.056	-4.16828	1.02477e-06	8.4444e-06	yes	down	GO:0035235;GO:0034220;GO:0007268;GO:0016021;GO:0005234;GO:000497	K05387	-	ENOG410XQQV;ENOG410ZHS8;ENOG410ZKE7	KDO77775.1	sp|Q8LGN0|GLR27_ARATH;	PF01094.25;PF00060.23;PF13458.3;PF00497.17;PF10613.6;PF13433.3
Cg4g015390	RecName: Full=Protein NRT1/ PTR FAMILY 4.3; Short=AtNPF4.3; AltName: Full=Nitrate transporter 1.14	0.056	-4.15617	0.00267888	0.00930942	yes	down	GO:0006810;GO:0016020;GO:0016021;GO:000521	-	-	COG3104	XP_006478312.1	sp|Q56XQ6|PTR15_ARATH;	PF00854.18
Cg2g044980	_	0.056	-4.15334	6.88584e-10	1.03143e-08	yes	down	-	-	-	ENOG410Z61E	XP_006467450.1	sp|Q8LBM2|TIF5A_ARATH;	PF06200.11;PF09425.7
Cg7g014410	_	0.056	-4.15147	1.98462e-06	1.53594e-05	yes	down	-	-	-	ENOG410YFJ1;ENOG4111AZI	XP_006484466.1	-	PF06880.8;PF05431.8
Cg4g009350	_	0.057	-4.13477	7.74951e-06	5.30244e-05	yes	down	-	-	-	-	GAY34622.1	-	-
Cg7g003910	RecName: Full=Pre-mRNA-splicing factor clf1	0.058	-4.11533	7.49136e-07	6.35286e-06	yes	down	GO:0006396;GO:000563	K12869	map03040	ENOG410XQJF	ESR49185.1	sp|Q9BZJ0|CRNL1_HUMAN;	PF05843.11;PF02184.13
Cg5g018090	RecName: Full=Putative receptor-like protein kinase At5g39000; Flags: Precursor	0.058	-4.11131	0.000463293	0.00203681	yes	down	GO:0006468;GO:0009069;GO:0016021;GO:0016020;GO:0004674;GO:0004672;GO:000552	-	-	COG0515	XP_006493304.1	sp|Q9SCZ4|FERON_ARATH;	PF07714.14;PF00069.22;PF12819.4;PF11721.5
Cg9g026430	RecName: Full=Probable methyltransferase PMT16	0.058	-4.10462	2.11077e-05	0.00013173	yes	down	GO:0032259;GO:0016021;GO:000816	-	-	ENOG410YAWV	XP_006490342.1	sp|O80844|PMTG_ARATH;	PF03141.13;PF08241.9;PF13649.3
Cg7g006450	RecName: Full=Putative serine/threonine-protein kinase	0.058	-4.10388	2.6834e-09	3.62163e-08	yes	down	-	K04733	-	COG0515	GAY49584.1	sp|P85193|PK01_HELAN;	PF00069.22;PF07714.14
Cg5g043280	_	0.058	-4.10147	7.95578e-12	1.60621e-10	yes	down	-	-	-	COG4446	XP_006490928.1	-	PF07386.8
Cg9g007350	_	0.058	-4.09707	0.00570089	0.0177151	yes	down	-	-	-	COG0666	GAY63553.1	sp|G5E8K5|ANK3_MOUSE;	-
Cg2g029770	RecName: Full=Cell number regulator 2; AltName: Full=ZmCNR02	0.059	-4.09411	0.0142546	0.0380412	yes	down	-	-	-	ENOG410XUTP	XP_006448195.1	sp|Q9LQU4|PCR2_ARATH;	PF04749.14
Cg5g014170	_	0.059	-4.09182	0.00203728	0.00736276	yes	down	-	-	-	ENOG410YGVB	GAY67594.1	-	PF03004.11
Cg5g007750	RecName: Full=Ethylene-responsive transcription factor 2; Short=NsERF2; AltName: Full=Ethylene-responsive element-binding factor 2; Short=EREBP-2	0.059	-4.09095	1.45156e-19	7.65006e-18	yes	down	GO:0006355;GO:0045449;GO:0006351;GO:0005634;GO:0005667;GO:0003700;GO:000367	K09286	-	ENOG410YJV7	XP_006477125.1	sp|O80337|EF100_ARATH;	PF00847.17
Cg6g008380	RecName: Full=Putative disease resistance RPP13-like protein 1	0.059	-4.09022	6.80009e-17	2.76854e-15	yes	down	GO:0006952;GO:004353	-	-	COG4886	ESR50570.1	sp|Q7XA40|RGA3_SOLBU;	PF00931.19;PF13855.3;PF13191.3;PF12799.4
Cg4g022860	RecName: Full=Wall-associated receptor kinase-like 2; Flags: Precursor	0.059	-4.07841	9.86051e-33	1.61346e-30	yes	down	GO:0009069;GO:0006468;GO:0004674;GO:0030247;GO:000552	-	-	COG0515	ESR54352.1	sp|Q7X8C5|WAKLB_ARATH;	PF00069.22;PF07714.14;PF13947.3
Cg7g009010	RecName: Full=Putative leucine-rich repeat receptor-like serine/threonine-protein kinase At2g24130; Flags: Precursor	0.059	-4.07747	0.00176165	0.00649645	yes	down	GO:0009069;GO:0006468;GO:0004674;GO:000552	K13420	map04016;map04626	COG4886;COG0515	KDO41213.1	sp|Q1MX30|XA21_ORYSI;	PF00069.22;PF07714.14;PF13855.3;PF12799.4
Cg1g028340	_	0.059	-4.07403	0.00337452	0.0113393	yes	down	GO:001602	-	-	ENOG410YBQC;ENOG410YM35;ENOG41120ZD	KDO40246.1	-	PF13968.3;PF04578.10
Cg5g012600	RecName: Full=Cytochrome P450 82C4	0.06	-4.06884	0.000678981	0.00284804	yes	down	GO:0055114;GO:0004497;GO:0020037;GO:0016705;GO:0005488;GO:0005506;GO:001649	-	-	COG2124	KDO39483.1	sp|Q9SZ46|C82C4_ARATH;	PF00067.19
Cg2g012960	RecName: Full=Early nodulin-like protein 1; AltName: Full=Phytocyanin-like protein; Flags: Precursor	0.06	-4.06659	0.0138421	0.03709	yes	down	GO:0006118;GO:0016021;GO:0005507;GO:000905	-	-	ENOG410YS9Y	XP_006447208.1	sp|Q9SK27|ENL1_ARATH;	PF02298.14
Cg5g015390	RecName: Full=Probable leucine-rich repeat receptor-like serine/threonine-protein kinase At3g14840; Flags: Precursor	0.06	-4.06334	0.00157748	0.00590472	yes	down	GO:001674	-	-	COG4886;COG0515	XP_006477832.1	sp|C0LGN2|Y3148_ARATH;	PF00069.22;PF07714.14;PF11721.5;PF13855.3;PF12799.4
Cg7g017190	RecName: Full=Cytochrome P450 71B37	0.06	-4.06053	5.57478e-13	1.34712e-11	yes	down	GO:0044550;GO:0055114;GO:0016020;GO:0004497;GO:0020037;GO:0016709;GO:0016705;GO:0005506;GO:0046872;GO:001649	-	-	COG2124	XP_006484081.1	sp|Q9LIP5|C71BW_ARATH;	PF00067.19
Cg9g026560	_	0.06	-4.05797	9.91367e-08	1.0187e-06	yes	down	-	-	-	ENOG41115PH	XP_006421887.1	-	-
Cg5g012480	_	0.06	-4.05059	0.00558068	0.0174267	yes	down	-	-	-	ENOG4111BFI;ENOG410Y5WM	XP_006465189.1	-	-
Cg5g034830	RecName: Full=Putative calcium-transporting ATPase 13, plasma membrane-type; AltName: Full=Ca(2+)-ATPase isoform 13	0.06	-4.05034	1.15516e-06	9.4284e-06	yes	down	GO:0070588;GO:0008152;GO:0016021;GO:0016529;GO:0005388;GO:0046872;GO:000552	K01537	-	ENOG410XNNC	GAY55751.1	sp|Q9LY77|ACA12_ARATH;	PF00122.17;PF00689.18;PF00702.23;PF13246.3;PF00690.23
Cg7g003880	RecName: Full=WRKY transcription factor 55; AltName: Full=WRKY DNA-binding protein 55	0.061	-4.04666	0.00124134	0.0047959	yes	down	GO:0006355;GO:0045449;GO:0005667;GO:0003700;GO:004356	-	-	ENOG410YNE8	KDO67550.1	sp|Q9SHB5|WRK55_ARATH;	PF03106.12
Cg5g018060	RecName: Full=Putative receptor-like protein kinase At5g39000; Flags: Precursor	0.061	-4.04624	7.64289e-07	6.46541e-06	yes	down	GO:0006468;GO:0009069;GO:0016021;GO:0016020;GO:0004674;GO:0004672;GO:000552	-	-	COG0515	KDO37488.1	sp|Q9FID8|Y5900_ARATH;	PF07714.14;PF00069.22;PF12819.4;PF11721.5
Cg4g012320	RecName: Full=5'-adenylylsulfate reductase 3, chloroplastic; AltName: Full=3'-phosphoadenosine-5'-phosphosulfate reductase homolog 26; Short=PAPS reductase homolog	0.061	-4.03858	4.34638e-08	4.79609e-07	yes	down	GO:0019419;GO:0019344;GO:0019379;GO:0045454;GO:0005623;GO:0016671;GO:000460	K05907	map00920	COG0175	XP_024034070.1	sp|P92980|APR3_ARATH;	PF01507.16;PF00085.17
Cg5g011060	RecName: Full=UDP-glycosyltransferase 83A1	0.061	-4.02619	1.13377e-31	1.62328e-29	yes	down	GO:0008152;GO:001675	-	-	COG1819	XP_006477640.1	sp|Q9SGA8|U83A1_ARATH;	PF00201.15
Cg3g002050	_	0.062	-4.01936	1.43933e-14	4.3614e-13	yes	down	-	-	-	-	-	-	-
Cg4g001470	RecName: Full=Probable WRKY transcription factor 40; AltName: Full=WRKY DNA-binding protein 40	0.062	-4.01307	0.000129074	0.000659222	yes	down	GO:0006355;GO:0045449;GO:0005667;GO:0003700;GO:004356	-	-	ENOG4111AT9;ENOG410YHES	XP_006450293.1	sp|Q9SAH7|WRK40_ARATH;	PF03106.12
Cg7g012310	RecName: Full=Regulatory protein NPR3; AltName: Full=BTB/POZ domain-containing protein NPR3	0.062	-4.0096	0.00736394	0.0218364	yes	down	-	K14508	map04075	COG0666	ESR50347.1	sp|Q75HA6|NPR3_ORYSJ;	PF12313.5
Cg8g009480	RecName: Full=Amidophosphoribosyltransferase 2, chloroplastic; Short=AtATase2; Short=AtPURF2; Short=PRPP2; AltName: Full=Glutamine phosphoribosylpyrophosphate amido	0.062	-4.00771	7.06734e-27	7.49531e-25	yes	down	GO:1901564;GO:0006541;GO:0006536;GO:0009113;GO:0006189;GO:0009116;GO:0055086;GO:0004044;GO:0051536;GO:0016740;GO:0016757;GO:004687	K00764	map00230;map00250	COG0034;COG0858	XP_015388461.1	sp|Q9STG9|ASE2_ARATH;	PF13537.3;PF13522.3
Cg2g018890	_	0.062	-4.00507	2.33329e-06	1.77225e-05	yes	down	-	-	-	ENOG4111CZJ	GAY64003.1	-	-
Cg5g026620	_	0.063	-3.99499	0.00770311	0.0226738	yes	down	-	-	-	ENOG4111C1D	KDO45790.1	-	-
Cg4g022200	RecName: Full=Xyloglucan endotransglucosylase/hydrolase protein 22; Short=At-XTH22; Short=XTH-22; AltName: Full=Touch protein 4; Flags: Precursor	0.063	-3.99429	1.50335e-14	4.53937e-13	yes	down	GO:0042546;GO:0006073;GO:0071555;GO:0010411;GO:0005618;GO:0048046;GO:0016762;GO:000455	K14504	map04075	COG2273	ESR66653.1	sp|Q38910|XTH23_ARATH;	PF00722.18;PF06955.9
Cg1g018310	_	0.063	-3.98922	0.00341073	0.011443	yes	down	-	K13459	map04626	COG4886	KDO41955.1	sp|Q9C8T9|DRL19_ARATH;	-
Cg2g002950	_	0.063	-3.98242	6.36891e-05	0.000354239	yes	down	GO:0016021;GO:001602	-	-	ENOG410ZKCS;ENOG410YIDM	XP_006467196.1	sp|Q9SD53|Y3720_ARATH;	PF03140.12
Cg5g036790	RecName: Full=BTB/POZ domain-containing protein At1g03010	0.064	-3.97693	7.60031e-08	8.0111e-07	yes	down	-	-	-	ENOG410YDWU;ENOG41108KD	GAY40874.1	sp|Q9SA69|Y1301_ARATH;	PF03000.11;PF00651.28
Cg4g022800	RecName: Full=Wall-associated receptor kinase-like 2; Flags: Precursor	0.064	-3.9755	0.000291339	0.00134992	yes	down	GO:0009069;GO:0006468;GO:0004674;GO:0030247;GO:000552	-	-	COG0515	XP_024044913.1	sp|Q7X8C5|WAKLB_ARATH;	PF07714.14;PF00069.22;PF13947.3
Cg1g004700	RecName: Full=Mitochondrial chaperone BCS1; AltName: Full=BCS1-like protein	0.064	-3.96262	1.12827e-12	2.6125e-11	yes	down	GO:0008152;GO:0005524;GO:001711	K08900	-	COG0465	KDO71005.1	sp|Q8VZG2|HSR4_ARATH;	PF14363.3;PF00004.26;PF05673.10;PF13245.3;PF13191.3;PF05496.9;PF13086.3;PF13401.3
Cg9g010620	RecName: Full=Deacetoxyvindoline 4-hydroxylase	0.065	-3.95428	1.10533e-28	1.33737e-26	yes	down	GO:0055114;GO:0016706;GO:0046872;GO:001649	-	-	COG3491	XP_006494133.1	sp|Q9LTH7|ACH12_ARATH;	PF14226.3;PF03171.17
Cg2g035510	RecName: Full=Probable receptor-like protein kinase At5g39020; Flags: Precursor	0.065	-3.95093	3.57866e-05	0.000211871	yes	down	GO:0009069;GO:0006468;GO:0004674;GO:0030247;GO:000552	-	-	COG0515	KDO76842.1	sp|P93604|LRK10_WHEAT;	PF00069.22;PF07714.14;PF01636.20
Cg2g037580	RecName: Full=Patatin-like protein 2; Short=AtPLP2; AltName: Full=Patatin-related phospholipase A IIalpha; Short=pPLAIIa; AltName: Full=Phospholipase A IIA; Short=A	0.065	-3.94969	0.000487695	0.00212883	yes	down	GO:0006629;GO:0016042;GO:001678	-	-	COG3621	XP_006468499.1	sp|B8AQW7|PLP1_ORYSI;	PF01734.19
Cg9g026810	_	0.065	-3.94298	1.04512e-07	1.07137e-06	yes	down	GO:001602	-	-	ENOG410XT5U	GAY41170.1	sp|Q5E9Q1|PGLT1_BOVIN;	PF05686.9
Cg1g021470	RecName: Full=Wall-associated receptor kinase-like 22; Flags: Precursor	0.065	-3.93576	7.71475e-07	6.51978e-06	yes	down	GO:0006468;GO:0009069;GO:0016020;GO:0030247;GO:0004674;GO:0005488;GO:000552	-	-	COG0515	XP_024044681.1	sp|Q9SA25|WAKLG_ARATH;	PF07714.14;PF00069.22;PF13947.3
Cg1g016240	RecName: Full=Pleiotropic drug resistance protein 1; AltName: Full=NpPDR1	0.066	-3.92318	3.0319e-10	4.79219e-09	yes	down	GO:0006810;GO:0006200;GO:0016021;GO:0016020;GO:0016887;GO:000552	-	-	COG0842;COG1131	GAY62362.1	sp|Q949G3|PDR1_NICPL;	PF14510.3;PF00005.24;PF13245.3
Cg3g020910	_	0.066	-3.92131	7.67968e-06	5.26095e-05	yes	down	-	-	-	ENOG4111CC9	KDO84064.1	-	-
CgUng002500	_	0.066	-3.9183	5.98947e-12	1.24282e-10	yes	down	GO:0030001;GO:004687	-	-	COG2608	KDO49976.1	sp|Q9SJL2|HIP5_ARATH;	PF00403.23
Cg1g023370	_	0.067	-3.90975	6.85825e-06	4.74141e-05	yes	down	-	-	-	ENOG410YFUQ;ENOG410YF6P	KDO51679.1	-	-
Cg4g018220	RecName: Full=Pectinesterase 2; Short=PE 2; AltName: Full=Pectin methylesterase; Flags: Precursor	0.067	-3.90883	0.000824386	0.00337592	yes	down	GO:0042545;GO:0005982;GO:0005985;GO:0045490;GO:0043086;GO:0005618;GO:0046910;GO:0030599;GO:0045330;GO:000485	K01051	map00040	COG4677	XP_006452911.1	sp|Q3E989|PME54_ARATH;	PF01095.16;PF04043.12
Cg2g001180	RecName: Full=Putative UPF0481 protein At3g02645	0.067	-3.90446	7.1517e-05	0.000392191	yes	down	GO:001602	-	-	ENOG410ZKCS;ENOG410YIDM	XP_006492735.1	sp|Q9SD53|Y3720_ARATH;	PF03140.12
Cg9g025380	_	0.067	-3.90121	4.94244e-13	1.20278e-11	yes	down	GO:001602	-	-	ENOG410Y43B	XP_006490077.1	sp|Q9FHM9|EXOL3_ARATH;	PF04674.9
CgUng006960	_	0.067	-3.8979	7.45707e-06	5.1194e-05	yes	down	-	-	-	ENOG41115QR;ENOG41115K7;COG4886	XP_024039556.1	-	-
Cg3g017370	_	0.067	-3.89721	6.02059e-06	4.22203e-05	yes	down	-	-	-	-	-	-	-
Cg2g040660	RecName: Full=Cysteine-rich receptor-like protein kinase 14; Short=Cysteine-rich RLK14; Flags: Precursor	0.067	-3.89362	2.9788e-14	8.7485e-13	yes	down	GO:0009069;GO:0006468;GO:0016021;GO:0004674;GO:000552	-	-	COG0515;ENOG410YASJ	XP_006467961.1	sp|Q9LDT0|CRK30_ARATH;	PF07714.14;PF00069.22;PF01657.14;PF11883.5
Cg5g026120	RecName: Full=Ornithine decarboxylase; Short=ODC	0.068	-3.87294	0.00138743	0.00527377	yes	down	GO:0006596;GO:000382	K01581	map00480;map00330	COG0019	KDO63973.1	sp|O22616|DCOR_SOLLC;	PF02784.13;PF00278.19
Cg7g001070	RecName: Full=BAHD acyltransferase DCR; AltName: Full=Protein DEFECTIVE IN CUTICULAR RIDGES; AltName: Full=Protein PERMEABLE LEAVES 3	0.068	-3.87285	1.04199e-13	2.80603e-12	yes	down	GO:0080167;GO:0008152;GO:0047672;GO:001674	-	-	ENOG410YADF	KDO69082.1	sp|Q9SND9|Y3028_ARATH;	PF02458.12
Cg9g004560	RecName: Full=Basic 7S globulin; AltName: Full=SBg7S; Short=Bg; Contains: RecName: Full=Basic 7S globulin high kDa subunit; Contains: RecName: Full=Basic 7S globuli	0.068	-3.8722	1.1902e-14	3.64508e-13	yes	down	GO:0006508;GO:000419	-	-	ENOG410XNV7	GAY61998.1	sp|P13917|7SB1_SOYBN;	PF14541.3;PF14543.3
Cg2g024270	RecName: Full=Wall-associated receptor kinase-like 2; Flags: Precursor	0.068	-3.86887	1.07766e-13	2.89754e-12	yes	down	GO:0009069;GO:0006468;GO:0004674;GO:0030247;GO:000552	-	-	COG0515	XP_024044681.1	sp|Q7X8C5|WAKLB_ARATH;	PF00069.22;PF07714.14;PF13947.3
Cg5g007220	_	0.069	-3.86462	0.000634834	0.0026858	yes	down	-	-	-	-	-	-	-
Cg1g018600	_	0.069	-3.85735	9.05408e-12	1.81303e-10	yes	down	-	-	-	ENOG410YB83	XP_024036908.1	-	-
Cg2g038360	RecName: Full=Patatin-like protein 3; Short=OsPLP3	0.069	-3.84752	2.50146e-14	7.43556e-13	yes	down	GO:0006629;GO:0016042;GO:001678	-	-	ENOG410YC9W;COG3621	GAY33796.1	sp|O80959|PLP6_ARATH;	PF01734.19
Cg2g010890	RecName: Full=Glucuronoxylan 4-O-methyltransferase 2	0.07	-3.8468	1.60337e-07	1.57971e-06	yes	down	GO:0045492;GO:001602	-	-	ENOG410YA8E	XP_006470075.1	sp|Q9C7F9|MT127_ARATH;	PF04669.10
Cg6g006740	RecName: Full=Glycine-rich cell wall structural protein 1; Flags: Precursor	0.07	-3.8369	4.44464e-13	1.0956e-11	yes	down	-	-	-	-	-	-	-
Cg6g016140	_	0.07	-3.8322	3.87622e-10	6.01602e-09	yes	down	-	-	-	ENOG410Z621;ENOG41105EF	GAY33250.1	-	-
Cg2g022620	RecName: Full=G-type lectin S-receptor-like serine/threonine-protein kinase SD1-1; AltName: Full=S-domain-1 (SD1) receptor kinase 1; Short=SD1-1; Flags: Precursor	0.07	-3.83019	2.65348e-05	0.000161952	yes	down	-	-	-	COG0515	XP_015384812.1	sp|O81905|SD18_ARATH;	PF07714.14;PF01453.21;PF00069.22;PF00954.17;PF08276.8;PF08277.9
Cg4g010850	RecName: Full=Protein IQ-DOMAIN 31	0.07	-3.82853	0.0014181	0.00537488	yes	down	-	-	-	ENOG410YAVA	XP_006439632.1	sp|Q8L4D8|IQD31_ARATH;	PF13178.3
Cg2g002900	_	0.07	-3.82778	3.37858e-09	4.46862e-08	yes	down	GO:0016021;GO:001602	-	-	ENOG410ZKCS;ENOG410YIDM	XP_006446052.1	sp|Q9SD53|Y3720_ARATH;	PF03140.12
Cg2g003100	RecName: Full=Probable LRR receptor-like serine/threonine-protein kinase At4g08850; Flags: Precursor	0.07	-3.82659	6.78788e-07	5.81949e-06	yes	down	GO:0018108;GO:0004713;GO:000552	-	-	COG4886	KDO64794.1	sp|Q9LP24|Y1571_ARATH;	PF00069.22;PF07714.14;PF12799.4;PF13855.3;PF01636.20
Cg2g006260	_	0.071	-3.82516	7.4086e-19	3.60587e-17	yes	down	-	K08592	-	COG5160;ENOG410Z2ME	XP_006470375.1	-	PF02902.16;PF00505.16
Cg6g008370	RecName: Full=Protein PHLOEM PROTEIN 2-LIKE A1; Short=AtPP2-A1	0.071	-3.82361	5.30869e-12	1.10959e-10	yes	down	-	-	-	ENOG410YIYF	XP_006437332.1	sp|O81865|P2A01_ARATH;	PF14299.3
Cg7g007880	RecName: Full=21 kDa seed protein; Flags: Precursor	0.071	-3.82264	4.76824e-07	4.26017e-06	yes	down	GO:0010951;GO:000486	-	-	ENOG410YHN1;ENOG41105U0	GAY48575.1	sp|P13087|MIRA_SYNDU;	PF00197.15
Cg8g012980	_	0.071	-3.81768	2.68409e-12	5.87456e-11	yes	down	GO:001602	-	-	ENOG410YQDC;ENOG411163I;ENOG410YPRU	XP_006424125.1	sp|Q9FI03|NHL26_ARATH;	-
Cg5g015800	RecName: Full=Probable leucine-rich repeat receptor-like serine/threonine-protein kinase At3g14840; Flags: Precursor	0.072	-3.80502	1.21382e-07	1.22386e-06	yes	down	GO:0009069;GO:0006468;GO:0004674;GO:000552	-	-	COG4886;ENOG410YCE2;COG0515	XP_015385549.1	sp|C0LGN2|Y3148_ARATH;	PF00069.22;PF07714.14;PF13855.3;PF11721.5;PF12799.4
Cg4g022870	RecName: Full=Putative wall-associated receptor kinase-like 11; Flags: Precursor	0.072	-3.79079	8.29307e-15	2.59532e-13	yes	down	GO:0005488;GO:000467	-	-	COG0515	XP_006441113.2	sp|Q9S9M5|WAKLA_ARATH;	PF00069.22;PF07714.14;PF13947.3
Cg1g018850	_	0.072	-3.78949	0.00151858	0.00571164	yes	down	-	K13459	map04626	COG4886	KDO41947.1	sp|O64973|RPS5_ARATH;	-
Cg5g014390	RecName: Full=Fasciclin-like arabinogalactan protein 17; Flags: Precursor	0.073	-3.78344	5.86761e-21	3.52488e-19	yes	down	GO:001602	-	-	COG2335	XP_006445815.1	sp|Q66GR0|FLA17_ARATH;	PF02469.19
Cg7g011850	RecName: Full=Pectinesterase PPME1; Short=AtPPME1; Short=PE PPME1; AltName: Full=Pectin methylesterase 9; Short=AtPME9; AltName: Full=Pectin methylesterase PPME1;	0.073	-3.78303	0.00737116	0.0218502	yes	down	GO:0042545;GO:0005982;GO:0005985;GO:0045490;GO:0005618;GO:0030599;GO:004533	K01051	map00040	COG4677	KDO57708.1	sp|Q84WM7|PPME1_ARATH;	PF01095.16
Cg2g040280	RecName: Full=Glucose-6-phosphate/phosphate translocator 2, chloroplastic; Flags: Precursor	0.073	-3.78078	2.87362e-05	0.000173966	yes	down	GO:0009744;GO:0015760;GO:0010109;GO:0009749;GO:0015714;GO:0006810;GO:0006817;GO:0009624;GO:0015713;GO:0080167;GO:0035436;GO:0009643;GO:0016021;GO:0005774;GO:0005315;GO:0071917;GO:0005215;GO:0015120;GO:001515	K15283	-	ENOG410XP1S	ESR62313.1	sp|Q94B38|GPT2_ARATH;	PF03151.13;PF00892.17
Cg1g017660	RecName: Full=Protein LURP-one-related 12	0.073	-3.77066	3.15034e-06	2.328e-05	yes	down	-	-	-	ENOG410YKW3	GAY54565.1	sp|Q9LVZ8|LOR12_ARATH;	PF04525.9
Cg8g020830	RecName: Full=LOB domain-containing protein 11; AltName: Full=ASYMMETRIC LEAVES 2-like protein 7; Short=AS2-like protein 7	0.073	-3.76783	6.62553e-15	2.09638e-13	yes	down	-	-	-	ENOG410YHTF	XP_006488170.1	sp|Q9SK08|LBD11_ARATH;	PF03195.11
Cg5g045000	_	0.074	-3.76444	1.10342e-08	1.35316e-07	yes	down	-	-	-	-	-	-	-
Cg4g016580	_	0.074	-3.75243	1.61433e-17	6.9463e-16	yes	down	GO:0006952;GO:0007165;GO:004353	-	-	-	XP_024042895.1	-	-
Cg2g003010	RecName: Full=UPF0481 protein At3g47200	0.074	-3.75026	2.35003e-08	2.70979e-07	yes	down	GO:001602	-	-	ENOG410ZKCS;ENOG410YIDM	XP_006446066.1	sp|Q9SD53|Y3720_ARATH;	PF03140.12
Cg9g019170	RecName: Full=Arabinogalactan peptide 22; Short=AG-peptide 22; Flags: Precursor	0.075	-3.74557	2.14178e-12	4.77894e-11	yes	down	-	-	-	ENOG41119EW	GAY56325.1	-	PF06376.9
Cg5g033660	RecName: Full=LRR receptor-like serine/threonine-protein kinase RCH1; AltName: Full=Protein ROOT CLAVATA-HOMOLOG1 1; Flags: Precursor	0.075	-3.74469	0.000106823	0.000559039	yes	down	GO:0016021;GO:001602	-	-	COG4886	GAY40282.1	sp|Q5PP26|PII2_ARATH;	PF13855.3;PF12799.4
Cg1g006370	RecName: Full=Peroxidase 51; Short=Atperox P51; AltName: Full=ATP37; Flags: Precursor	0.075	-3.74388	7.01182e-05	0.000385381	yes	down	GO:0006804;GO:0098869;GO:0042744;GO:0006979;GO:0055114;GO:0005576;GO:0020037;GO:0004601;GO:004687	K00430	map00940	ENOG4111FDS	XP_006466484.1	sp|Q9SZE7|PER51_ARATH;	PF00141.20
Cg9g017450	_	0.076	-3.72696	4.34871e-14	1.24525e-12	yes	down	-	-	-	-	ESR34473.1	-	-
Cg5g012220	_	0.076	-3.72262	0.0173432	0.0447273	yes	down	-	-	-	-	XP_015381996.1	-	-
Cg6g006040	RecName: Full=Uncharacterized protein At1g04910	0.076	-3.72196	8.99824e-10	1.3191e-08	yes	down	GO:001602	-	-	ENOG410YKDZ	XP_006480939.1	sp|Q9SH89|OFT19_ARATH;	PF10250.6
Cg8g019250	RecName: Full=RING finger and CHY zinc finger domain-containing protein 1; AltName: Full=Androgen receptor N-terminal-interacting protein; AltName: Full=CH-rich-in	0.076	-3.71442	2.81666e-12	6.14126e-11	yes	down	GO:1902456;GO:000827	K10144	map04120	ENOG410XXHF	XP_006424450.1	sp|Q9FFB6|ZFP34_ARATH;	PF14599.3;PF05495.9;PF13445.3;PF13639.3;PF14634.3
Cg9g015710	RecName: Full=RPM1-interacting protein 4	0.076	-3.71325	1.36353e-09	1.9345e-08	yes	down	-	K13456	map04626	ENOG410YR29;ENOG410YZ9R	XP_006493080.1	sp|Q8GYN5|RIN4_ARATH;	PF05627.8
Cg5g039350	RecName: Full=Chitinase 10; AltName: Full=Pathogenesis related (PR)-3 chitinase 10; Flags: Precursor	0.077	-3.70386	0.00723002	0.0215359	yes	down	GO:0006032;GO:0005975;GO:0016998;GO:000456	-	-	COG3979	XP_006444622.2	sp|Q5NB11|CHI10_ORYSJ;	PF00182.16
Cg7g022240	RecName: Full=Protein TIFY 9; AltName: Full=Jasmonate ZIM domain-containing protein 10; AltName: Full=Protein JASMONATE-ASSOCIATED 1; AltName: Full=Protein JAZ10	0.077	-3.70066	2.08031e-13	5.39091e-12	yes	down	GO:0009611;GO:1903507;GO:2000022;GO:0031347;GO:0005634;GO:000371	K13464	map04075	ENOG410Z0XE	XP_006438845.1	sp|Q93ZM9|TIF9_ARATH;	PF09425.7;PF06200.11
Cg9g008130	RecName: Full=Myb-related protein Myb4; AltName: Full=OsMyb4; AltName: Full=Transcription factor RLTR1	0.077	-3.70011	3.8875e-09	5.10635e-08	yes	down	GO:0000785;GO:0003682;GO:000367	K09422	-	COG5147	XP_006489734.1	sp|Q7XBH4|MYB4_ORYSJ;	PF00249.28;PF13921.3;PF09111.7
Cg9g012190	RecName: Full=Purple acid phosphatase 15; AltName: Full=Phytase; Flags: Precursor	0.077	-3.69367	0.00372174	0.0123634	yes	down	GO:0019497;GO:0006771;GO:0016311;GO:0016021;GO:0046872;GO:000399	K22390	-	COG1409;COG1982	XP_006493060.1	sp|Q9SFU3|PPA15_ARATH;	PF00149.25;PF16656.2;PF14008.3;PF12850.4
Cg3g011620	RecName: Full=Pollen-specific protein SF21	0.077	-3.69209	2.27004e-23	1.74114e-21	yes	down	-	K18266	-	ENOG410XSPF	XP_006433032.1	sp|Q9FJT7|NDL1_ARATH;	PF03096.11;PF00561.17;PF12146.5;PF12697.4
Cg7g007680	_	0.078	-3.68653	6.69588e-11	1.18478e-09	yes	down	-	-	-	-	ESR55621.1	-	-
Cg9g025830	RecName: Full=Probable protein phosphatase 2C 75; Short=AtPP2C75; AltName: Full=Protein ABA-HYPERSENSITIVE GERMINATION 1; AltName: Full=Protein phosphatase 2C AHG1	0.078	-3.68452	0.0104412	0.0293408	yes	down	GO:0006470;GO:0008287;GO:0003824;GO:0004722;GO:004687	K14497	map04016;map04075	COG0631	XP_024039260.1	sp|Q9FLI3|P2C75_ARATH;	PF00481.18
Cg6g009130	_	0.078	-3.67571	1.99938e-13	5.18902e-12	yes	down	-	-	-	ENOG410ZCW9	XP_006481052.1	-	PF14383.3
CgUng015390	_	0.078	-3.67513	3.74304e-08	4.17321e-07	yes	down	GO:0015846;GO:0042597;GO:001980	-	-	COG0687	GAY60431.1	sp|Q9I6J0|SPUE_PSEAE;	PF13343.3;PF13416.3
Cg4g015400	RecName: Full=Ethylene-responsive transcription factor ERF023	0.079	-3.67094	6.32528e-25	5.60178e-23	yes	down	GO:0006355;GO:0045449;GO:0005634;GO:0005667;GO:0003700;GO:000367	K09286	-	ENOG4111AQ4;ENOG4111977;ENOG41104BG;ENOG410YIZG;ENOG41118MR;ENOG4111811;ENOG410YNYS	XP_006441807.2	sp|Q9M210|ERF35_ARATH;	PF00847.17
Cg2g010320	_	0.079	-3.66413	6.36497e-05	0.000354134	yes	down	GO:0009395;GO:0006629;GO:0006071;GO:0046475;GO:0046486;GO:0030643;GO:0009536;GO:0005623;GO:0008889;GO:0000287;GO:000808	K18696	map00564	COG0584	GAY62654.1	sp|Q9SGA2|GDPD1_ARATH;	PF03009.14
Cg6g012520	RecName: Full=Squamosa promoter-binding-like protein 17	0.079	-3.66054	1.09848e-11	2.17181e-10	yes	down	GO:0005634;GO:000367	-	-	ENOG410YVZE	XP_006429837.1	sp|A3C057|SPL17_ORYSJ;	PF03110.11
Cg6g001200	_	0.079	-3.65875	0.0132083	0.035698	yes	down	-	-	-	-	GAY61737.1	-	-
Cg2g043690	_	0.079	-3.65533	7.26065e-12	1.4833e-10	yes	down	-	-	-	ENOG41118JJ	GAY34799.1	sp|Q52K95|PCP14_ARATH;	-
Cg2g038770	RecName: Full=Reticuline oxidase-like protein; Flags: Precursor	0.08	-3.64176	6.98689e-09	8.8396e-08	yes	down	GO:0006040;GO:0055114;GO:0050660;GO:0016614;GO:000876	-	-	COG0277	XP_006448844.1	sp|Q9SVG5|BBE18_ARATH;	PF01565.20;PF08031.9
Cg9g000970	_	0.08	-3.64108	4.81081e-08	5.26127e-07	yes	down	GO:001602	-	-	ENOG410YW44	XP_006419343.1	-	-
Cg4g006410	RecName: Full=Ferrochelatase-2, chloroplastic; AltName: Full=Ferrochelatase II; AltName: Full=Heme synthase 2; AltName: Full=Protoheme ferro-lyase 2; Flags: Precurso	0.08	-3.64032	8.72602e-14	2.37594e-12	yes	down	GO:0006783;GO:0015994;GO:000432	K01772	map00860	COG0276	XP_006475957.1	sp|P42044|HEMH_CUCSA;	PF00762.16
Cg5g018110	RecName: Full=Egg cell-secreted protein 1.4; Flags: Precursor	0.08	-3.63563	1.14178e-07	1.1594e-06	yes	down	-	-	-	ENOG410Z0ND	KDO41802.1	sp|Q9T039|EC14_ARATH;	PF05617.8
Cg2g029980	_	0.08	-3.63536	8.63975e-40	2.6989e-37	yes	down	-	-	-	COG4886;ENOG41115K7;ENOG41115QR	XP_024038971.1	-	-
Cg2g032180	_	0.081	-3.62819	9.79162e-14	2.64512e-12	yes	down	GO:0009617;GO:0009987;GO:0006950;GO:0098542;GO:0050789;GO:000551	-	-	ENOG410Y99W;ENOG4111EYI;ENOG41107CS	XP_006472171.1	sp|Q9FKL6|CB60B_ARATH;	PF07887.8
Cg6g010810	RecName: Full=Putative FBD-associated F-box protein At3g50710	0.081	-3.62432	7.93822e-11	1.38887e-09	yes	down	-	-	-	ENOG410YZFH;ENOG41105BN;ENOG411172Q;ENOG410Z2D0;ENOG410Z9JM;ENOG410ZC2N;ENOG410ZQFK;ENOG410Z182	KDO64135.1	sp|Q9ZV93|FDL10_ARATH;	PF08387.7;PF00646.30;PF12937.4
Cg2g022960	RecName: Full=Chitin-inducible gibberellin-responsive protein 1	0.081	-3.62209	0.0055264	0.0172763	yes	down	GO:000635	-	-	ENOG4111JS8	XP_006452128.1	sp|Q69VG1|CIGR1_ORYSJ;	PF03514.11
Cg2g006420	RecName: Full=Serine/threonine-protein kinase HT1; AltName: Full=High leaf temperature protein 1	0.081	-3.62168	0.000256642	0.0012107	yes	down	GO:0006468;GO:0009069;GO:0004674;GO:0005524;GO:000467	-	-	COG0515	XP_006470349.1	sp|Q9ZQ31|STY13_ARATH;	PF07714.14;PF00069.22;PF14531.3
Cg7g017180	RecName: Full=Cytochrome P450 71B37	0.081	-3.62125	6.91055e-15	2.17454e-13	yes	down	GO:0044550;GO:0055114;GO:0016020;GO:0004497;GO:0020037;GO:0016709;GO:0016705;GO:0005506;GO:0046872;GO:001649	-	-	COG2124	XP_006484081.1	sp|Q9LIP5|C71BW_ARATH;	PF00067.19
Cg9g000740	RecName: Full=Transcription factor MYB108; AltName: Full=Myb-related protein 108; Short=AtMYB108; AltName: Full=Protein BOTRYTIS-SUSCEPTIBLE 1	0.082	-3.61683	0.000207559	0.00100339	yes	down	GO:0050896;GO:0000785;GO:0003682;GO:000367	K09422	-	COG5147	GAY35621.1	sp|Q9LDE1|MY108_ARATH;	PF00249.28;PF13921.3
Cg5g000400	RecName: Full=Endoglucanase 1; AltName: Full=Abscission cellulase 1; AltName: Full=Endo-1,4-beta-glucanase 1; Flags: Precursor	0.082	-3.61581	0.00649576	0.0196939	yes	down	GO:0005982;GO:0030245;GO:0005985;GO:000881	-	-	ENOG410XPC9	KDO76742.1	sp|P05522|GUN1_PERAE;	PF00759.16
Cg6g008970	_	0.082	-3.60827	0.00325905	0.0110051	yes	down	-	-	-	ENOG410YKZJ;ENOG41104BN	XP_006484811.1	-	PF04720.9
Cg9g029160	RecName: Full=Zinc transporter 1; AltName: Full=ZRT/IRT-like protein 1; Flags: Precursor	0.082	-3.6002	7.9952e-05	0.00043292	yes	down	GO:0030001;GO:0071577;GO:0006811;GO:0055085;GO:0016021;GO:0016020;GO:0005886;GO:0005385;GO:004687	K14709	-	ENOG4111GP2	XP_006422259.1	sp|O81123|ZIP1_ARATH;	PF02535.19
Cg3g014760	_	0.083	-3.59556	6.95948e-05	0.00038299	yes	down	-	-	-	ENOG41107QF	XP_006472580.1	sp|Q9FE06|EXOL2_ARATH;	PF04674.9
Cg3g004030	_	0.083	-3.59555	5.02883e-14	1.4281e-12	yes	down	GO:0055114;GO:0016706;GO:001649	K10767	-	ENOG410Y0IS;COG3145	XP_006471082.1	-	PF13532.3
Cg5g000260	RecName: Full=Pyruvate dehydrogenase E1 component subunit alpha-3, chloroplastic; Flags: Precursor	0.083	-3.59306	0.00230558	0.00817925	yes	down	GO:0009098;GO:0008152;GO:0009099;GO:0009097;GO:0006096;GO:0055114;GO:0006094;GO:0045254;GO:0009941;GO:0009570;GO:0005829;GO:0005739;GO:0004739;GO:001649	K00161	map00620;map00010;map00020	COG1071	KDO76775.1	sp|O24457|ODPA3_ARATH;	-
Cg5g024620	RecName: Full=Nudix hydrolase 12, mitochondrial; Short=AtNUDT12; Flags: Precursor	0.084	-3.58099	4.46893e-07	4.01363e-06	yes	down	GO:0008152;GO:001678	K07766	-	COG0494	KDO46645.1	sp|Q93ZY7|NUD12_ARATH;	PF00293.25
Cg5g029170	RecName: Full=UDP-glycosyltransferase 78D2; AltName: Full=Anthocyanin 3-O-glucosyltransferase; AltName: Full=Flavonol 3-O-glucosyltransferase.; AltName: Full=UDP g	0.084	-3.57985	8.43187e-09	1.05589e-07	yes	down	GO:0009718;GO:0033330;GO:0052696;GO:0033485;GO:0009813;GO:0008152;GO:0033303;GO:0043231;GO:0080044;GO:0080043;GO:0016758;GO:004721	K10757	map00944	COG1819	ESR56417.1	sp|P51094|UFOG_VITVI;	PF00201.15
Cg7g016950	RecName: Full=Glucuronoxylan 4-O-methyltransferase 2	0.084	-3.57271	2.79258e-19	1.42372e-17	yes	down	GO:0045492;GO:0016021;GO:0005802;GO:000576	-	-	ENOG410YA8E	XP_006484106.1	sp|Q9C7F9|MT127_ARATH;	PF04669.10
Cg4g016550	_	0.084	-3.56706	1.34697e-42	4.92391e-40	yes	down	-	-	-	-	XP_024042056.1	-	-
Cg5g015250	_	0.084	-3.56494	7.187e-05	0.000393875	yes	down	-	-	-	-	-	-	-
Cg2g022290	RecName: Full=G-type lectin S-receptor-like serine/threonine-protein kinase At4g27290; Flags: Precursor	0.085	-3.56432	1.29683e-05	8.5074e-05	yes	down	GO:0006468;GO:0048544;GO:0016021;GO:0004674;GO:000552	-	-	COG0515	KDO74309.1	sp|Q9S972|SD16_ARATH;	PF01453.21;PF07714.14;PF00069.22;PF08276.8;PF00954.17
CgUng006100	RecName: Full=Respiratory burst oxidase homolog protein D; AltName: Full=NADPH oxidase RBOHD; Short=AtRBOHD	0.085	-3.56082	4.80214e-14	1.36599e-12	yes	down	GO:0006804;GO:0006979;GO:0098869;GO:0055114;GO:0016021;GO:0050664;GO:0016174;GO:0005509;GO:000460	K13447	map04016;map04626	ENOG410XNZY	XP_006487656.1	sp|Q9FIJ0|RBOHD_ARATH;	PF08030.9;PF08414.7;PF08022.9;PF01794.16;PF13499.3;PF00036.29;PF13405.3
Cg7g014520	_	0.085	-3.56031	5.01647e-11	9.12042e-10	yes	down	GO:0046836;GO:0005737;GO:0017089;GO:005186	-	-	ENOG4111NKT	XP_006437678.2	sp|Q8L7U7|ACDH_ARATH;	PF08718.8
Cg5g021310	_	0.085	-3.5597	5.35701e-10	8.19579e-09	yes	down	GO:0006952;GO:0007165;GO:004353	-	-	COG4886;ENOG4112BMQ;ENOG41112ZB	XP_006478420.1	-	-
Cg4g006770	RecName: Full=Probable inactive receptor kinase At1g48480; Flags: Precursor	0.085	-3.54867	8.73838e-09	1.09188e-07	yes	down	GO:0006468;GO:0016021;GO:0016020;GO:0005524;GO:000467	-	-	ENOG410YETX;ENOG4111API;ENOG4111F0S	XP_006450851.1	sp|Q9SJQ1|PXC1_ARATH;	PF07714.14;PF00069.22;PF08263.9;PF12799.4;PF13855.3
Cg1g004370	RecName: Full=Protein RADIALIS-like 3; Short=AtRL3; Short=Protein RAD-like 3	0.086	-3.54518	0.000783867	0.00323004	yes	down	GO:0005634;GO:0000785;GO:0003682;GO:000367	-	-	COG5269;ENOG410YUEI	XP_006425660.1	sp|Q6NNN0|RADL3_ARATH;	PF00249.28
Cg3g013870	RecName: Full=Serine/threonine-protein kinase CTR1	0.086	-3.53858	0.00650726	0.019725	yes	down	GO:0006468;GO:0009069;GO:0004674;GO:000552	-	-	COG0515	XP_006472444.1	sp|Q05609|CTR1_ARATH;	PF14381.3;PF07714.14;PF00069.22
Cg8g002360	RecName: Full=Hydroxyisourate hydrolase; Short=HIU hydrolase; Short=HIUHase; Flags: Precursor	0.087	-3.53012	0.0148461	0.0393811	yes	down	GO:0005975;GO:000455	K01188	map00460;map00500;map00940	COG2723	GAY48807.1	sp|B3H5Q1|BGL11_ARATH;	PF00232.15
Cg6g009560	RecName: Full=Probable L-type lectin-domain containing receptor kinase VI.1; Short=LecRK-VI.1; Flags: Precursor	0.087	-3.52823	2.03577e-06	1.57198e-05	yes	down	GO:0006468;GO:0030246;GO:0005524;GO:000467	-	-	COG0515	KDO56746.1	sp|Q9SR87|LRK61_ARATH;	PF00139.16;PF00069.22;PF07714.14
Cg2g042720	RecName: Full=MLO-like protein 2; Short=AtMlo2	0.087	-3.52088	1.22121e-32	1.97939e-30	yes	down	GO:0006952;GO:0009607;GO:0016021;GO:000551	K08472	-	ENOG410YEMW;ENOG410ZUVB;ENOG4111D4R	XP_006467720.1	sp|O80961|MLO12_ARATH;	PF03094.12
Cg2g028290	RecName: Full=Probable LRR receptor-like serine/threonine-protein kinase At1g07650; Flags: Precursor	0.087	-3.52076	1.80736e-26	1.87062e-24	yes	down	GO:0006468;GO:0009069;GO:0016021;GO:0004674;GO:0004672;GO:000552	-	-	COG4886;COG0515	XP_020532338.1	sp|C0LGE0|Y1765_ARATH;	PF07714.14;PF00069.22;PF13855.3;PF11721.5;PF12799.4
Cg4g019760	RecName: Full=Arogenate dehydrogenase 1, chloroplastic; AltName: Full=TYRATC; AltName: Full=TyrAAT1; Flags: Precursor	0.087	-3.51962	4.32516e-29	5.34608e-27	yes	down	GO:0006571;GO:0000162;GO:0009094;GO:0055114;GO:0008977;GO:000466	K15227	map00400	COG0287	GAY37383.1	sp|Q944B6|TYRA1_ARATH;	PF02153.14;PF03807.14;PF03446.12;PF02826.16;PF01210.20;PF01408.19;PF02558.13
Cg5g002160	RecName: Full=Meiotic recombination protein SPO11-2; Short=AtSPO11-2	0.087	-3.51672	7.36204e-14	2.03029e-12	yes	down	GO:0000737;GO:0006259;GO:0005694;GO:0003824;GO:0003677;GO:000552	K10878	-	COG1697	XP_024045052.1	sp|Q9M4A1|SPO12_ARATH;	PF04406.11
Cg6g018800	_	0.088	-3.51138	3.70113e-23	2.789e-21	yes	down	GO:0016567;GO:0006511;GO:0007275;GO:0005634;GO:0016874;GO:0008270;GO:000484	K04506	map04120	ENOG410XVP0;ENOG410ZMAC	XP_006430661.1	sp|Q84K34|SIL10_ARATH;	-
Cg2g032860	RecName: Full=Galactinol synthase 2; Short=GolS-2; Short=SlGolS2	0.088	-3.50558	1.28847e-05	8.45899e-05	yes	down	GO:0005982;GO:0005985;GO:0030244;GO:0006011;GO:0016760;GO:001675	K18819	map00052	COG5597	GAY63152.1	sp|C7G304|GOLS2_SOLLC;	PF01501.17
Cg2g038880	RecName: Full=Reticuline oxidase-like protein; Flags: Precursor	0.089	-3.49687	1.43132e-07	1.4223e-06	yes	down	GO:0006040;GO:0055114;GO:0050660;GO:0016614;GO:000876	-	-	COG0277	XP_006448844.1	sp|Q9SVG5|BBE18_ARATH;	PF01565.20;PF08031.9
Cg3g025700	_	0.089	-3.49489	1.57549e-13	4.14526e-12	yes	down	-	-	-	ENOG410XQXI	XP_006435435.2	sp|Q9SYQ0|IDM3_ARATH;	-
Cg8g006070	RecName: Full=Myosin heavy chain kinase B; Short=MHCK-B	0.089	-3.48684	0.0083051	0.0241929	yes	down	GO:0006468;GO:001690	-	-	ENOG410YAAP;ENOG410XP1Z;COG2319	XP_006423168.1	sp|O48716|JGB_ARATH;	PF00400.29;PF11715.5
Cg5g026610	_	0.089	-3.48572	1.36363e-06	1.0897e-05	yes	down	-	-	-	ENOG4111C1D	KDO45791.1	-	-
Cg5g015930	RecName: Full=Cytochrome P450 CYP72A219; AltName: Full=Cytochrome P450 CYP72A129	0.089	-3.48218	3.44635e-11	6.41514e-10	yes	down	GO:0055114;GO:0005506;GO:0016705;GO:0004497;GO:002003	-	-	COG2124	GAY65771.1	sp|Q9LUC6|C7A14_ARATH;	PF00067.19
Cg3g004790	_	0.089	-3.48213	1.6427e-34	3.10146e-32	yes	down	-	-	-	COG4886;ENOG41115K7;ENOG41115QR	XP_015382110.1	sp|Q42484|RPS2_ARATH;	-
Cg2g042510	RecName: Full=Ethylene-responsive transcription factor 12; Short=AtERF12; AltName: Full=Ethylene-responsive element-binding factor 12; Short=EREBP-12	0.089	-3.48198	6.37339e-07	5.50811e-06	yes	down	GO:0006355;GO:0045449;GO:0006351;GO:0005634;GO:0005667;GO:0003700;GO:000367	-	-	ENOG41123N5	XP_006449387.1	sp|Q94ID6|ERF81_ARATH;	PF00847.17
Cg5g040390	RecName: Full=Calcium-binding protein KIC; AltName: Full=KCBP-interacting calcium-binding protein	0.09	-3.48122	4.0924e-22	2.75732e-20	yes	down	GO:000550	K10840	map03420	COG5126	XP_006444792.2	sp|Q9ZPX9|KIC_ARATH;	PF13833.3;PF00036.29;PF13499.3
Cg7g009040	RecName: Full=Probable LRR receptor-like serine/threonine-protein kinase At3g47570; Flags: Precursor	0.09	-3.47855	0.00037371	0.00167905	yes	down	GO:0006468;GO:0009069;GO:0016021;GO:0004674;GO:000552	-	-	COG4886;COG0515	GAY51516.1	sp|Q9SD62|Y3471_ARATH;	PF13855.3;PF00069.22;PF07714.14;PF12799.4;PF08263.9
Cg9g004540	RecName: Full=Basic 7S globulin; AltName: Full=SBg7S; Short=Bg; Contains: RecName: Full=Basic 7S globulin high kDa subunit; Contains: RecName: Full=Basic 7S globuli	0.091	-3.4599	4.39063e-07	3.95493e-06	yes	down	GO:0006508;GO:000419	-	-	ENOG410XNV7	XP_006419808.1	sp|P13917|7SB1_SOYBN;	PF14541.3;PF14543.3
Cg6g006430	RecName: Full=Uncharacterized acetyltransferase At3g50280	0.092	-3.44774	6.5096e-22	4.23642e-20	yes	down	GO:0008152;GO:001674	-	-	ENOG410YADF	XP_006480972.1	sp|Q9SND9|Y3028_ARATH;	PF02458.12
Cg4g001690	RecName: Full=Ethylene-responsive transcription factor ERF003	0.092	-3.44339	2.56263e-06	1.93532e-05	yes	down	GO:0006355;GO:0045449;GO:0005634;GO:0005667;GO:0003700;GO:000367	-	-	ENOG4111RRZ	XP_006450317.1	sp|Q94AW5|ERF03_ARATH;	PF00847.17
Cg5g013680	RecName: Full=Serine/threonine-protein kinase haspin; AltName: Full=Germ cell-specific gene 2 protein	0.092	-3.4382	5.71463e-15	1.83966e-13	yes	down	GO:0006468;GO:0005524;GO:000467	K16315	-	COG5072	XP_006480393.1	sp|O80528|HASP_ARATH;	PF12330.5
Cg8g001610	RecName: Full=Probable BOI-related E3 ubiquitin-protein ligase 2	0.093	-3.43331	5.08484e-29	6.24019e-27	yes	down	-	K19042	-	ENOG4111S1X	XP_006422590.1	sp|F4IDI6|BRG2_ARATH;	PF13920.3
Cg7g012320	RecName: Full=Regulatory protein NPR4; AltName: Full=BTB/POZ domain-containing protein NPR4	0.093	-3.43202	3.05253e-09	4.05933e-08	yes	down	-	K14508	map04075	COG0666	GAY68213.1	sp|Q5ICL9|NPR4_ARATH;	PF12313.5;PF00651.28;PF12796.4
Cg2g034390	RecName: Full=Probable receptor-like protein kinase At5g39030; Flags: Precursor	0.093	-3.42477	5.89392e-06	4.14335e-05	yes	down	GO:0006468;GO:0009069;GO:0016021;GO:0030247;GO:0004674;GO:000552	-	-	COG0515	ESR61597.1	sp|P93604|LRK10_WHEAT;	PF00069.22;PF07714.14;PF13947.3;PF14380.3
Cg7g010140	_	0.093	-3.42088	8.87625e-05	0.000474713	yes	down	-	-	-	-	-	-	-
Cg5g029810	_	0.094	-3.40881	6.03124e-09	7.68714e-08	yes	down	-	-	-	ENOG4111S54	XP_006478975.1	-	PF03080.12;PF14365.3
Cg4g009160	RecName: Full=Geraniol 8-hydroxylase; AltName: Full=Cytochrome P450 76B10; AltName: Full=Geraniol 10-hydroxylase; Short=SmG10H	0.094	-3.40422	0.00760143	0.0224108	yes	down	GO:0055114;GO:0004497;GO:0016705;GO:0005506;GO:002003	-	-	COG2124	KDO57775.1	sp|D1MI46|C76BA_SWEMU;	PF00067.19
Cg8g007210	RecName: Full=Isoflavone reductase homolog; AltName: Full=CP100	0.095	-3.40331	5.29483e-06	3.75291e-05	yes	down	-	K23050	-	ENOG410Y0DY;ENOG410YDV6	XP_006423306.1	sp|B9HRL7|PCBER_POPTR;	PF05368.10;PF13460.3;PF01370.18;PF01073.16;PF03435.15;PF16363.2
Cg5g038640	RecName: Full=Stachyose synthase; AltName: Full=Galactinol--raffinose galactosyltransferase; Flags: Precursor	0.095	-3.40322	2.30938e-05	0.000142879	yes	down	GO:0006979;GO:0080167;GO:0006012;GO:0003824;GO:004726	K06611	map00052	ENOG410YCZ1	XP_006444535.1	sp|Q93XK2|STSYN_PEA;	PF05691.9
Cg2g006850	RecName: Full=Phosphoenolpyruvate/phosphate translocator 2, chloroplastic; Short=AtPPT2; Flags: Precursor	0.095	-3.40248	0.00708268	0.0211778	yes	down	GO:0015714;GO:0015713;GO:0034219;GO:0016021;GO:0016020;GO:0015121;GO:001512	K15283	-	ENOG410XP1S	XP_006470290.1	sp|Q8H0T6|PPT2_ARATH;	PF03151.13;PF00892.17
Cg3g009820	_	0.095	-3.39697	1.96418e-66	2.59589e-63	yes	down	-	-	-	ENOG410Y91A	XP_006489881.1	-	-
Cg4g022210	RecName: Full=Probable xyloglucan endotransglucosylase/hydrolase protein 23; Short=At-XTH23; Short=XTH-23; Flags: Precursor	0.095	-3.39219	0.00137477	0.00523149	yes	down	GO:0042546;GO:0006073;GO:0071555;GO:0010411;GO:0005618;GO:0048046;GO:0016762;GO:000455	K14504	map04075	COG2273	XP_006453414.1	sp|Q38910|XTH23_ARATH;	PF00722.18;PF06955.9
Cg6g006680	RecName: Full=Probable LRR receptor-like serine/threonine-protein kinase At3g47570; Flags: Precursor	0.096	-3.38286	1.61293e-13	4.21791e-12	yes	down	GO:0009069;GO:0006468;GO:0016021;GO:0004674;GO:000552	-	-	COG4886	XP_006429335.1	sp|C0LGT6|EFR_ARATH;	PF13855.3;PF00069.22;PF07714.14;PF12799.4;PF08263.9
Cg3g007850	RecName: Full=Probable lysine-specific demethylase ELF6; AltName: Full=Early flowering 6; AltName: Full=Jumonji domain-containing protein 11; AltName: Full=Probable	0.096	-3.37442	6.46377e-15	2.05656e-13	yes	down	GO:000563	-	-	ENOG41104I0;ENOG410XR9J	XP_006471520.1	sp|Q336N8|JM706_ORYSJ;	PF02373.19;PF02375.14;PF02928.13
Cg5g043880	RecName: Full=GATA transcription factor 4; Short=AtGATA-4	0.097	-3.36252	4.3546e-13	1.07495e-11	yes	down	GO:0045893;GO:0009987;GO:0045449;GO:0005634;GO:0005667;GO:0043565;GO:0003700;GO:0005488;GO:000827	-	-	COG5641	GAY41899.1	sp|O49743|GATA4_ARATH;	PF00320.24
Cg5g019660	RecName: Full=Ribosome-binding factor PSRP1, chloroplastic; AltName: Full=30S ribosomal protein 1; AltName: Full=CS-S5; Short=CS5; AltName: Full=Plastid-specific 30S	0.098	-3.35672	2.30084e-45	9.64164e-43	yes	down	GO:004423	-	-	COG1544	XP_006441240.2	sp|P19954|PRSP1_SPIOL;	PF16321.2;PF02482.16
Cg4g006890	_	0.098	-3.35517	5.69283e-09	7.2937e-08	yes	down	-	-	-	ENOG4111I0K;ENOG410XYNX;ENOG410YC1P	XP_006450868.1	sp|O64851|IQM4_ARATH;	-
Cg2g040680	RecName: Full=Cysteine-rich receptor-like protein kinase 26; Short=Cysteine-rich RLK26; Flags: Precursor	0.098	-3.35209	0.00101109	0.00402396	yes	down	-	-	-	COG0515;ENOG410YDW7;ENOG410YPRM	KDO75586.1	sp|Q9LRJ9|CRR38_ARATH;	PF01657.14
Cg9g010610	RecName: Full=MATE efflux family protein 8; AltName: Full=Protein DETOXIFICATION 1-like 4; AltName: Full=Protein DTX5	0.098	-3.3511	8.27443e-37	1.94744e-34	yes	down	GO:0006855;GO:0016021;GO:0015297;GO:001523	K03327	-	COG0534	XP_006494150.2	sp|Q9C994|DTX14_ARATH;	PF01554.15
Cg2g023200	RecName: Full=Thioredoxin-like protein CXXS1; Short=AtCXXS1; AltName: Full=Mono-cysteine thioredoxin 1	0.098	-3.35099	4.21861e-12	8.94815e-11	yes	down	GO:0044710;GO:0009987;GO:0006118;GO:0055114;GO:0045454;GO:0006662;GO:0044699;GO:0044464;GO:0005623;GO:0016667;GO:001503	K03671	-	COG0526	GAY54780.1	sp|Q8LDI5|CXXS1_ARATH;	PF00085.17;PF13899.3
Cg3g021020	RecName: Full=Probable inactive receptor kinase At5g67200; Flags: Precursor	0.098	-3.35008	4.61769e-06	3.30983e-05	yes	down	GO:0006468;GO:0016021;GO:0005524;GO:000467	-	-	COG0515	XP_006473279.1	sp|Q93Y06|Y5720_ARATH;	PF07714.14;PF00069.22;PF13855.3;PF12799.4;PF08263.9
Cg8g019570	RecName: Full=Leucine-rich repeat and calponin homology domain-containing protein 2	0.098	-3.34915	1.90911e-14	5.72433e-13	yes	down	GO:0030001;GO:004687	-	-	COG2608;COG2608	XP_015388913.1	sp|Q9ZUV1|HIP1_ARATH;	PF00403.23
CgUng018440	RecName: Full=Miraculin; Short=MIR; Flags: Precursor	0.098	-3.34603	7.65118e-05	0.000416537	yes	down	GO:0010951;GO:000486	-	-	ENOG410YHN1	XP_006477857.1	sp|P32765|ASP_THECC;	PF00197.15
Cg6g005980	RecName: Full=L-type lectin-domain containing receptor kinase VIII.1; Short=LecRK-VIII.1; Flags: Precursor	0.099	-3.33848	5.17945e-16	1.89495e-14	yes	down	GO:0016021;GO:0016020;GO:003024	-	-	ENOG41122PY;ENOG411054W	KDO58027.1	sp|Q9LFH9|LRK81_ARATH;	PF00139.16
CgUng007000	_	0.099	-3.33607	1.60365e-07	1.57971e-06	yes	down	-	-	-	COG4886;ENOG41115K7;ENOG41115QR	XP_024039064.1	-	-
Cg4g000190	RecName: Full=Cation transport regulator-like protein 2	0.1	-3.32647	3.74047e-13	9.34084e-12	yes	down	-	K22596	map00480	COG3703	GAY44539.1	sp|Q84MC1|GCT22_ARATH;	PF04752.9
Cg2g024970	_	0.1	-3.32049	6.75896e-06	4.68693e-05	yes	down	-	-	-	ENOG410Z7U7;ENOG41117HQ	ESR65573.1	-	-
Cg2g022990	RecName: Full=Anthocyanidin reductase; Short=AtANR; AltName: Full=Anthocyanin spotted testa; Short=ast; AltName: Full=Protein BANYULS	0.1	-3.31911	1.50447e-05	9.73571e-05	yes	down	GO:0009813;GO:0044237;GO:0055114;GO:0050662;GO:0003824;GO:004555	-	-	COG0451	XP_006452134.1	sp|Q5XLY0|ANR_GINBI;	PF01370.18;PF13460.3;PF16363.2;PF01073.16;PF07993.9;PF05368.10;PF08659.7;PF02719.12;PF00106.22
CgUng002160	RecName: Full=Transcription factor TCP12; AltName: Full=Protein BRANCHED 2	0.1	-3.31801	6.48017e-06	4.51504e-05	yes	down	-	-	-	ENOG410Z0VC;ENOG410ZNX9	ESR54153.1	sp|A0AQW4|TCP12_ARATH;	PF03634.10
Cg8g001560	_	0.101	-3.31115	0.00130357	0.00500371	yes	down	-	-	-	-	GAY46006.1	-	-
Cg1g024280	RecName: Full=Protein ATAF2; AltName: Full=NAC domain-containing protein 81; Short=ANAC081	0.101	-3.30778	7.33259e-10	1.09264e-08	yes	down	GO:0006355;GO:0005634;GO:000367	-	-	ENOG410YE96	KDO52223.1	sp|Q39013|NAC2_ARATH;	PF02365.12
Cg5g000450	RecName: Full=Transcription factor MYC2; Short=AtMYC2; AltName: Full=Basic helix-loop-helix protein 6; Short=AtbHLH6; Short=bHLH 6; AltName: Full=Protein JASMONATE	0.101	-3.30575	3.17495e-16	1.20152e-14	yes	down	GO:004698	K13422	map04016;map04075	ENOG410Y9TK;ENOG4111BZU;ENOG410YCJJ	XP_006476285.1	sp|Q336P5|MYC2_ORYSJ;	PF14215.3;PF00010.23
Cg5g039240	RecName: Full=ABC transporter B family member 11; Short=ABC transporter ABCB.11; Short=AtABCB11; AltName: Full=Multidrug resistance protein 8; AltName: Full=P-glyc	0.101	-3.30522	1.81764e-09	2.53275e-08	yes	down	GO:0055085;GO:0006200;GO:0016021;GO:0042626;GO:000552	K05658	map02010	COG1132	XP_006492413.1	sp|O80725|AB4B_ARATH;	PF00664.20;PF00005.24;PF02463.16;PF13555.3;PF13191.3;PF13401.3;PF03193.13;PF09818.6
Cg5g022640	RecName: Full=MADS-box transcription factor 27; AltName: Full=OsMADS27; AltName: Full=RMADS218	0.101	-3.30463	8.35734e-06	5.68663e-05	yes	down	GO:0006355;GO:0005634;GO:0046983;GO:000367	K12412	-	COG5068	XP_015388040.1	sp|Q4PSU4|AGL61_ARATH;	PF00319.15
Cg8g021040	RecName: Full=Floral homeotic protein APETALA 2	0.101	-3.30205	3.21023e-12	6.93774e-11	yes	down	GO:0006355;GO:0045449;GO:0006351;GO:0007275;GO:0055114;GO:0005634;GO:0005667;GO:0003700;GO:0032440;GO:000367	K09284	-	ENOG410YD13	GAY38251.1	sp|Q9SK03|RAP27_ARATH;	PF00847.17
Cg3g025660	RecName: Full=Protein CUP-SHAPED COTYLEDON 3; AltName: Full=NAC domain-containing protein 31; Short=ANAC031; AltName: Full=NAC domain-containing protein CUC3	0.102	-3.29886	0.00629357	0.0191686	yes	down	GO:0006355;GO:0005634;GO:000367	-	-	ENOG410YDFU	GAY49313.1	sp|Q9S851|NAC31_ARATH;	PF02365.12
Cg5g005380	RecName: Full=Galactinol--sucrose galactosyltransferase; AltName: Full=Raffinose synthase	0.102	-3.29823	5.26804e-05	0.000299504	yes	down	GO:0009737;GO:0008152;GO:0009414;GO:0006979;GO:0009507;GO:000382	K06617	map00052	ENOG410YBUA;ENOG410YBU9	XP_006476847.1	sp|Q8VWN6|RFS_PEA;	PF05691.9
Cg2g045880	_	0.102	-3.29733	3.65827e-12	7.81751e-11	yes	down	-	-	-	ENOG410YRP8;ENOG410YKZJ	KDO78418.1	-	PF04720.9
Cg2g027310	_	0.102	-3.29238	1.60444e-22	1.1344e-20	yes	down	-	-	-	COG4886	XP_024047580.1	sp|Q42484|RPS2_ARATH;	-
Cg5g001540	RecName: Full=Probable WRKY transcription factor 41; AltName: Full=WRKY DNA-binding protein 41	0.102	-3.29226	0.000331981	0.00151053	yes	down	GO:0006355;GO:0045449;GO:0005667;GO:0003700;GO:004356	-	-	ENOG410YZU1;ENOG410YBEV	XP_006476400.1	sp|Q9SUP6|WRK53_ARATH;	PF03106.12
Cg9g002480	RecName: Full=Condensin-2 complex subunit H2; AltName: Full=Chromosome-associated protein H2; Short=AtCAP-H2; AltName: Full=Non-SMC condensin II complex subunit H2	0.102	-3.29102	1.86006e-05	0.000117621	yes	down	GO:2001022;GO:0051276;GO:004323	K11490	-	ENOG4111BR3	GAY35843.1	sp|Q9LUR0|CNDH2_ARATH;	PF16858.2;PF06278.8;PF16869.2
Cg9g003870	RecName: Full=Histidine-containing phosphotransfer protein 1	0.102	-3.28965	9.37682e-10	1.36993e-08	yes	down	GO:0009736;GO:0000160;GO:0016310;GO:0005737;GO:0005634;GO:0005622;GO:0009927;GO:0004871;GO:004342	K14490	map04075	COG2198	KDO74951.1	sp|Q9ZNV9|AHP1_ARATH;	PF01627.20
Cg5g019600	_	0.103	-3.28592	4.497e-08	4.94325e-07	yes	down	-	-	-	-	ESR54476.1	-	-
Cg7g001910	_	0.103	-3.28174	5.47073e-11	9.87318e-10	yes	down	GO:0016021;GO:001602	-	-	COG0596	KDO68996.1	-	PF10457.6
Cg1g028930	RecName: Full=L-ascorbate oxidase; Short=ASO; Short=Ascorbase; Flags: Precursor	0.103	-3.28103	2.63556e-14	7.82065e-13	yes	down	GO:0055114;GO:0005576;GO:0005507;GO:001649	-	-	COG2132	GAY62232.1	sp|P14133|ASO_CUCSA;	PF00394.19;PF07731.11;PF07732.12
Cg7g021590	_	0.103	-3.2809	2.98515e-07	2.77532e-06	yes	down	GO:0016021;GO:001602	-	-	ENOG4111CDN	XP_006483102.1	-	-
Cg5g043580	RecName: Full=Auxin-induced protein X10A	0.103	-3.28067	2.99713e-07	2.78194e-06	yes	down	GO:000973	K14488	map04075	ENOG410YVYP	XP_006445300.1	sp|O22150|SAU36_ARATH;	PF02519.11
Cg3g012710	RecName: Full=Zinc finger protein ZAT10; AltName: Full=Salt-tolerance zinc finger	0.103	-3.27794	2.02054e-07	1.95027e-06	yes	down	GO:004687	-	-	COG5048	XP_006472288.1	sp|Q96289|ZAT10_ARATH;	PF13912.3;PF13894.3;PF12171.5
Cg1g022170	_	0.103	-3.27568	0.0113547	0.0314755	yes	down	-	-	-	ENOG410YKBJ	XP_006450036.1	-	-
Cg4g007040	RecName: Full=LRR receptor-like serine/threonine-protein kinase FLS2; AltName: Full=Protein FLAGELLIN-SENSING 2; AltName: Full=Protein FLAGELLIN-SENSITIVE 2; Flags:	0.104	-3.27183	2.13335e-08	2.48159e-07	yes	down	GO:0009069;GO:0006468;GO:0004674;GO:000552	-	-	COG4886	XP_006450885.2	sp|C0LGP4|Y3475_ARATH;	PF13855.3;PF00069.22;PF07714.14;PF12799.4;PF08263.9
Cg8g022630	RecName: Full=Scarecrow-like protein 14; Short=AtSCL14; AltName: Full=GRAS family protein 2; Short=AtGRAS-2	0.104	-3.27083	7.61869e-07	6.45129e-06	yes	down	GO:0006355;GO:000635	-	-	ENOG411152I;ENOG410YMPH	KDO72830.1	sp|Q9XE58|SCL14_ARATH;	PF03514.11
Cg6g001550	RecName: Full=Probably inactive leucine-rich repeat receptor-like protein kinase IMK2; AltName: Full=Protein INFLORESCENCE MERISTEM RECEPTOR-LIKE KINASE 2; Flags: P	0.104	-3.26944	1.30595e-06	1.04995e-05	yes	down	GO:0016310;GO:0055114;GO:0016301;GO:003244	-	-	COG4886	XP_006478435.1	sp|O82318|Y2579_ARATH;	PF13855.3;PF12799.4;PF08263.9
Cg2g016520	_	0.104	-3.26911	4.19263e-24	3.46315e-22	yes	down	GO:0006952;GO:004353	-	-	-	GAY63353.1	-	-
Cg5g002540	RecName: Full=BTB/POZ domain-containing protein At5g41330	0.104	-3.26428	4.07991e-09	5.31843e-08	yes	down	GO:005126	-	-	ENOG410XSWI	XP_006476542.1	sp|Q9FN67|Y5133_ARATH;	PF02214.19
Cg1g019890	RecName: Full=Receptor-like protein 12; Short=AtRLP12; Flags: Precursor	0.104	-3.26398	1.91589e-22	1.34354e-20	yes	down	-	-	-	COG4886	XP_024036974.1	sp|Q9C699|RLP7_ARATH;	PF08263.9;PF12799.4;PF13855.3
Cg2g030040	_	0.104	-3.26325	8.21585e-56	8.30332e-53	yes	down	-	-	-	ENOG41115K7;COG4886;ENOG41115QR	XP_015383917.1	-	-
Cg6g019650	_	0.104	-3.26021	0.00171907	0.00635443	yes	down	-	K19476	map04144	ENOG410YG52	KDO58992.1	sp|Q54I39|IST1L_DICDI;	PF03398.11
Cg1g016710	_	0.105	-3.25662	1.75311e-15	6.04022e-14	yes	down	-	-	-	ENOG410YFGH	XP_006465396.1	sp|Q9LYE3|ASI1_ARATH;	PF01426.15
Cg9g026480	RecName: Full=Homeobox-leucine zipper protein HDG1; AltName: Full=HD-ZIP protein HDG1; AltName: Full=Homeodomain GLABRA 2-like protein 1; AltName: Full=Homeodomain	0.105	-3.25563	3.09456e-05	0.000185706	yes	down	GO:0006355;GO:0045449;GO:0005634;GO:0005667;GO:0043565;GO:0003700;GO:000828	K09338	-	ENOG411107H;ENOG410XSUD;ENOG410ZZ6J;ENOG410YCQU;ENOG4111PMN	XP_006490346.1	sp|Q0WV12|ANL2_ARATH;	PF01852.16
Cg1g009420	RecName: Full=Dof zinc finger protein DOF1.7; Short=AtDOF1.7	0.105	-3.25347	0.00341339	0.0114462	yes	down	GO:0006355;GO:000367	-	-	ENOG410YJE1;ENOG410YQE9	XP_006466080.1	sp|Q94AR6|DOF31_ARATH;	PF02701.12
Cg6g013240	RecName: Full=Dirigent protein 3; Short=AtDIR3; Flags: Precursor	0.105	-3.24714	0.000186653	0.000911825	yes	down	GO:0050790;GO:0009699;GO:004234	-	-	ENOG410YGJA	XP_024038044.1	sp|Q9C523|DIR19_ARATH;	PF03018.11
Cg1g018760	RecName: Full=Protein FAR1-RELATED SEQUENCE 6	0.105	-3.24479	0.000240736	0.00114351	yes	down	GO:000827	-	-	ENOG410Y5UH	XP_024035972.1	sp|Q9SSQ4|FRS6_ARATH;	PF04434.14
Cg2g023610	RecName: Full=Glutathione S-transferase L2, chloroplastic; Short=AtGSTL2; AltName: Full=GST class-lambda member 2; Flags: Precursor	0.106	-3.23857	8.9944e-19	4.31656e-17	yes	down	-	K00799	map00480	ENOG410XSIX	KDO52950.1	sp|Q9M2W2|GSTL2_ARATH;	PF00240.20;PF11976.5;PF13410.3;PF00043.22;PF14497.3;PF16865.2
Cg1g027230	RecName: Full=Codeine O-demethylase	0.106	-3.23724	0.00324181	0.0109641	yes	down	GO:0055114;GO:0016706;GO:0046872;GO:001649	-	-	COG3491	GAY58661.1	sp|D4N502|DIOX3_PAPSO;	PF14226.3;PF03171.17
Cg6g019030	_	0.107	-3.22861	0.00998915	0.0282559	yes	down	-	-	-	ENOG410YRN3	XP_006430689.1	-	PF14009.3
Cg2g001980	RecName: Full=Linoleate 13S-lipoxygenase 2-1, chloroplastic; AltName: Full=Lipoxygenase 2-1; Flags: Precursor	0.107	-3.22668	0.000502506	0.00218516	yes	down	GO:0006633;GO:0031408;GO:0055114;GO:0051213;GO:0016702;GO:0016165;GO:0005506;GO:004687	K00454	map00591;map00592	ENOG410YN4N	ESR59202.1	sp|O24370|LOX21_SOLTU;	PF00305.16;PF01477.20
Cg2g043650	RecName: Full=Probable WRKY transcription factor 65; AltName: Full=WRKY DNA-binding protein 65	0.107	-3.22521	3.12671e-14	9.15161e-13	yes	down	GO:0006355;GO:0003700;GO:004356	-	-	ENOG410YK4F;COG1100	KDO77906.1	sp|Q9LP56|WRK65_ARATH;	PF03106.12
Cg9g022830	RecName: Full=Ethylene-responsive transcription factor ERF105	0.107	-3.22377	2.52817e-13	6.48306e-12	yes	down	GO:0006355;GO:0045449;GO:0005634;GO:0005667;GO:0003700;GO:000367	-	-	ENOG410YIK7;ENOG41108W0;ENOG410Z37D	XP_006490015.1	sp|Q8VY90|EF105_ARATH;	PF00847.17
Cg1g005440	RecName: Full=Mitogen-activated protein kinase kinase kinase 1; Short=ARAKIN; Short=AtMEKK1; Short=MAP kinase kinase kinase 1	0.107	-3.22328	2.37806e-09	3.23752e-08	yes	down	GO:0006468;GO:0009069;GO:0004674;GO:000552	-	-	ENOG410XQGS	XP_006466595.1	sp|O80888|M3K17_ARATH;	PF00069.22;PF07714.14
Cg9g009120	RecName: Full=Protein NRT1/ PTR FAMILY 5.2; Short=AtNPF5.2; AltName: Full=Peptide transporter PTR3-A; Short=AtPTR3	0.107	-3.2213	2.10512e-05	0.000131425	yes	down	GO:0006810;GO:0016020;GO:0016021;GO:000521	K14638	-	COG3104	XP_006420301.1	sp|Q9FNL7|PTR3_ARATH;	PF00854.18
Cg8g004230	RecName: Full=CBS domain-containing protein CBSX2, chloroplastic; AltName: Full=CBS domain-containing protein 1; Short=AtCDCP1; AltName: Full=Protein LOSS OF THE T	0.107	-3.21772	1.52084e-13	4.01375e-12	yes	down	GO:003055	-	-	ENOG4111TWY;COG0517	XP_006487034.1	sp|O23193|CBSX1_ARATH;	PF00571.25
Cg8g021770	RecName: Full=Zinc finger protein ZAT8	0.108	-3.21666	0.00121477	0.00470808	yes	down	GO:004687	-	-	COG5048	XP_006424755.1	sp|Q9LX85|ZAT8_ARATH;	PF13912.3;PF13894.3;PF12171.5
Cg5g002000	RecName: Full=Spastin	0.108	-3.21229	9.81895e-18	4.34792e-16	yes	down	GO:0031122;GO:0048235;GO:0008152;GO:0005634;GO:0008568;GO:0017111;GO:000552	-	-	COG0464	XP_006476477.1	sp|Q6NW58|SPAST_DANRE;	PF00004.26;PF05496.9;PF07728.11;PF13191.3;PF13245.3;PF01695.14;PF13401.3;PF06068.10;PF13173.3;PF13671.3;PF07724.11
Cg6g020270	RecName: Full=Ocs element-binding factor 1; Short=OCSBF-1	0.108	-3.20977	1.71871e-06	1.34775e-05	yes	down	GO:0006355;GO:0045449;GO:0005667;GO:0043565;GO:0003700;GO:004698	-	-	ENOG410YWTI	XP_006430890.2	sp|Q9FMC2|BZP43_ARATH;	PF00170.18;PF07716.12
Cg9g025900	RecName: Full=Probable carboxylesterase 120; AltName: Full=AtCXE20	0.108	-3.20855	1.33701e-06	1.07042e-05	yes	down	GO:0008152;GO:001678	-	-	COG0657	GAY41294.1	sp|Q9LVB8|CXE20_ARATH;	PF07859.10;PF00135.25;PF07224.8;PF10340.6
Cg2g010670	RecName: Full=Probable WRKY transcription factor 75; AltName: Full=WRKY DNA-binding protein 75	0.109	-3.20277	3.54152e-14	1.02609e-12	yes	down	GO:0006355;GO:0045449;GO:0005667;GO:0003700;GO:004356	-	-	ENOG410YM5M	GAY57991.1	sp|Q9FYA2|WRK75_ARATH;	PF03106.12
Cg7g018180	RecName: Full=U-box domain-containing protein 72; AltName: Full=Plant U-box protein 72; Short=OsPUB72	0.109	-3.20115	0.00246607	0.0086663	yes	down	-	-	-	ENOG410YCHW;ENOG410YAAP;ENOG410XP1Z	KDO82144.1	sp|O48716|JGB_ARATH;	PF00400.29
Cg4g008420	RecName: Full=Leucine-rich repeat extensin-like protein 3; Short=AtLRX3; Short=LRR/EXTENSIN3; AltName: Full=Cell wall hydroxyproline-rich glycoprotein; Flags: Precu	0.109	-3.20018	1.1813e-17	5.17754e-16	yes	down	-	-	-	ENOG410Y973	XP_015385066.1	sp|Q9LHF1|LRX4_ARATH;	PF13855.3;PF12799.4
Cg2g031320	RecName: Full=Wall-associated receptor kinase-like 17; Flags: Precursor	0.109	-3.19522	3.65344e-14	1.05318e-12	yes	down	GO:0006468;GO:0005524;GO:000467	K04730	-	COG0515	XP_015384003.1	sp|Q0WNY5|WAKLN_ARATH;	PF00069.22;PF07714.14
Cg1g010660	RecName: Full=Linoleate 13S-lipoxygenase 3-1, chloroplastic; Flags: Precursor	0.11	-3.18936	0.00206941	0.00745847	yes	down	GO:0031408;GO:0055114;GO:0016702;GO:0016165;GO:0005506;GO:004687	K00454	map00591;map00592	ENOG410YN4N	XP_006465905.1	sp|O24371|LOX31_SOLTU;	PF00305.16;PF01477.20
Cg2g030190	RecName: Full=Broad-range acid phosphatase DET1; AltName: Full=Decreased ergosterol transport protein 1	0.11	-3.18694	2.20844e-06	1.68937e-05	yes	down	GO:0016311;GO:0008152;GO:0005829;GO:0003824;GO:005027	-	-	ENOG4111HP2	XP_006433195.1	sp|Q9MAA2|AT74_ARATH;	PF00300.19
CgUng000390	RecName: Full=Protein LSD1; AltName: Full=Protein LESION SIMULATING DISEASE 1; Short=OsLSD1; AltName: Full=Putative zinc finger LSD1	0.11	-3.18387	0.000143463	0.000723887	yes	down	-	-	-	ENOG410YHD1	XP_006436740.1	sp|Q93ZB1|LOL1_ARATH;	PF06943.9
Cg4g001810	_	0.11	-3.18263	0.00446765	0.0144283	yes	down	-	-	-	ENOG410ZDRM;ENOG4111C6W;ENOG4111DBN	XP_006450345.1	-	-
Cg2g016780	RecName: Full=Formin-like protein 1; AltName: Full=OsFH1; Flags: Precursor	0.11	-3.18051	2.4236e-19	1.24298e-17	yes	down	GO:0016021;GO:0016020;GO:000588	-	-	ENOG410ZK55;ENOG410ZJAQ;ENOG410ZSH0;ENOG410XQR0	XP_006492756.1	sp|Q8S0F0|FH1_ORYSJ;	PF02181.20
Cg3g014180	RecName: Full=Mitochondrial uncoupling protein 5; Short=AtPUMP5; AltName: Full=Mitochondrial dicarboxylate carrier 1	0.11	-3.18038	1.85673e-06	1.44674e-05	yes	down	GO:0006839;GO:0006412;GO:0016021;GO:0031966;GO:000373	K15104	-	ENOG410XQHU	XP_006433847.1	sp|Q9SJY5|PUMP5_ARATH;	PF00153.24
Cg4g022120	RecName: Full=Xyloglucan endotransglucosylase/hydrolase protein 22; Short=At-XTH22; Short=XTH-22; AltName: Full=Touch protein 4; Flags: Precursor	0.11	-3.17896	1.17153e-07	1.184e-06	yes	down	GO:0042546;GO:0006073;GO:0071555;GO:0010411;GO:0005618;GO:0048046;GO:0016762;GO:000455	K14504	map04075	COG2273	KDO46534.1	sp|Q38857|XTH22_ARATH;	PF00722.18;PF06955.9
Cg1g004620	_	0.11	-3.17893	0.00100359	0.00399783	yes	down	GO:0030001;GO:0046916;GO:0005737;GO:0046872;GO:004691	-	-	COG2608;ENOG410YVI0	XP_024036394.1	sp|Q9SFF7|HIP43_ARATH;	PF00403.23
Cg8g011910	RecName: Full=Wall-associated receptor kinase-like 9; Flags: Precursor	0.111	-3.17737	0.00630344	0.0191918	yes	down	GO:0009069;GO:0006468;GO:0004674;GO:0030247;GO:000552	-	-	COG0515	GAY68648.1	sp|Q8VYA3|WAKLJ_ARATH;	PF00069.22;PF07714.14;PF13947.3;PF07645.12;PF00008.24
Cg5g019400	RecName: Full=Probable leucine-rich repeat receptor-like protein kinase At5g63930; Flags: Precursor	0.111	-3.16911	7.45816e-06	5.1194e-05	yes	down	GO:0006468;GO:0016310;GO:0009069;GO:0016021;GO:0016020;GO:0000166;GO:0004674;GO:0004672;GO:000552	-	-	COG4886	XP_006493183.1	sp|P93194|RPK1_IPONI;	PF13855.3;PF00069.22;PF07714.14;PF12799.4;PF08263.9
Cg9g025920	RecName: Full=Carboxylesterase 1; Short=AeCXE1	0.111	-3.16768	0.000307314	0.00141251	yes	down	-	-	-	COG0657	XP_006490460.1	sp|Q0ZPV7|CXE1_ACTER;	PF07859.10
Cg1g027620	RecName: Full=Mechanosensitive ion channel protein 10; AltName: Full=Mechanosensitive channel of small conductance-like 10; AltName: Full=MscS-Like protein 10; Sho	0.112	-3.16242	8.86734e-17	3.55957e-15	yes	down	GO:0055085;GO:0016021;GO:0016020;GO:000550	-	-	COG0668	GAY31824.1	sp|Q9LYG9|MSL10_ARATH;	PF00924.15
Cg8g022640	RecName: Full=Scarecrow-like protein 14; Short=AtSCL14; AltName: Full=GRAS family protein 2; Short=AtGRAS-2	0.112	-3.16053	5.61991e-10	8.55232e-09	yes	down	GO:000635	-	-	ENOG411152I;ENOG410YMPH	XP_006424857.1	sp|O80933|SCL9_ARATH;	PF03514.11
Cg2g032040	_	0.112	-3.15408	1.09084e-10	1.86299e-09	yes	down	GO:001602	-	-	ENOG4111ANP;ENOG411179Y	XP_006472152.1	-	-
Cg8g024350	RecName: Full=Mitogen-activated protein kinase kinase kinase YODA; AltName: Full=YODA MAPKK kinase	0.112	-3.15407	0.00823059	0.0239962	yes	down	GO:0009069;GO:0006468;GO:0004674;GO:000552	-	-	ENOG410XQGS;ENOG410XPFM	XP_006488691.1	sp|Q9ZVP5|M3K18_ARATH;	PF00069.22;PF07714.14
Cg8g000810	RecName: Full=Putative NAC domain-containing protein 94; Short=ANAC094	0.113	-3.14474	0.00665455	0.0200935	yes	down	GO:0045792;GO:0048281;GO:0009965;GO:0006355;GO:0006351;GO:0005634;GO:000367	-	-	ENOG410Y9QS	XP_006422477.1	sp|Q10S65|NAC22_ORYSJ;	PF02365.12
Cg6g011100	RecName: Full=Calcium-binding allergen Bet v 3; AltName: Full=Allergen Bet v III; AltName: Allergen=Bet v 3	0.113	-3.1417	0.00120607	0.0046807	yes	down	GO:000550	K13448	map04626	COG5126	XP_006429657.1	sp|P43187|ALLB3_BETPN;	PF13405.3;PF00036.29;PF13202.3;PF13499.3;PF13833.3
Cg2g033970	RecName: Full=Heavy metal-associated isoprenylated plant protein 26; Short=AtHIPP26; AltName: Full=Farnesylated protein 6; Short=AtFP6; Flags: Precursor	0.113	-3.14088	0.000694704	0.0029069	yes	down	GO:0046916;GO:0030001;GO:0005737;GO:0046872;GO:004691	-	-	COG2608	KDO64716.1	sp|Q93VP2|HIP22_ARATH;	PF00403.23
CgUng001520	RecName: Full=Protein aardvark; AltName: Full=Suppressor of amiB protein 16	0.114	-3.13921	2.60761e-07	2.46161e-06	yes	down	-	K23222	-	ENOG411206Y	KDO55441.1	sp|Q9M2U3|ALPL_ARATH;	PF13359.3;PF04827.11
Cg9g000400	RecName: Full=Autophagy-related protein 8h; AltName: Full=Autophagy-related ubiquitin-like modifier ATG8h; Short=AtAPG8h; Short=Protein autophagy 8h	0.114	-3.13627	3.47836e-18	1.58328e-16	yes	down	GO:000691	K08341	map04136	ENOG4111JAT	XP_006419260.1	sp|Q8S925|ATG8H_ARATH;	PF02991.13;PF04110.10
Cg2g006010	RecName: Full=Xyloglucan glycosyltransferase 4; AltName: Full=Cellulose synthase-like protein C4; Short=AtCslC4; AltName: Full=Xyloglucan synthase 4	0.114	-3.13217	1.13117e-14	3.47048e-13	yes	down	GO:0005985;GO:0030244;GO:0006011;GO:0005982;GO:0016021;GO:001676	K20887	-	COG1215	XP_006470398.1	sp|Q9LJP4|CSLC4_ARATH;	PF13641.3;PF13632.3;PF13506.3;PF00535.23
Cg3g017600	_	0.114	-3.1293	8.185e-07	6.88333e-06	yes	down	GO:001602	-	-	ENOG410YFUQ	XP_015384110.1	-	-
Cg9g017390	_	0.114	-3.12921	1.42762e-05	9.26632e-05	yes	down	-	-	-	-	ESR34487.1	-	-
Cg9g002730	_	0.114	-3.12715	7.33558e-08	7.74156e-07	yes	down	-	-	-	ENOG410Z2F4;ENOG4111B6D	GAY35875.1	sp|Q56S59|PHYLL_TOBAC;	-
Cg7g008880	RecName: Full=Cytosolic sulfotransferase 15; Short=AtSOT15; AltName: Full=Sulfotransferase 2a; Short=AtST2a	0.115	-3.12629	4.10146e-07	3.71075e-06	yes	down	GO:000814	K22312	-	ENOG4111H56	KDO38062.1	sp|Q8L5A7|SOT15_ARATH;	PF00685.24;PF13469.3
CgUng004220	RecName: Full=Methionine S-methyltransferase; AltName: Full=AdoMet:Met S-methyltransferase	0.115	-3.12474	1.06258e-15	3.74872e-14	yes	down	GO:0009058;GO:0032259;GO:0008168;GO:003017	K08247	map00450	ENOG410Y93S	XP_006470814.1	sp|Q9LTB2|MMT1_ARATH;	PF00155.18
Cg5g018050	RecName: Full=Putative receptor-like protein kinase At5g39000; Flags: Precursor	0.115	-3.12328	0.0140476	0.0375587	yes	down	GO:0009069;GO:0006468;GO:0004674;GO:000552	-	-	COG0515;COG4886	GAY64526.1	sp|Q9SCZ4|FERON_ARATH;	-
Cg5g030850	RecName: Full=Expansin-A15; Short=AtEXPA15; AltName: Full=Alpha-expansin-15; Short=At-EXP15; Short=AtEx15; AltName: Full=Ath-ExpAlpha-1.3; Flags: Precursor	0.115	-3.12024	4.98314e-07	4.43603e-06	yes	down	GO:0009664;GO:0005618;GO:0016020;GO:000557	-	-	ENOG410YCRV	XP_015386146.1	sp|O80622|EXP15_ARATH;	PF01357.18;PF03330.15
Cg4g013350	RecName: Full=ABC transporter C family member 3; Short=ABC transporter ABCC.3; Short=AtABCC3; AltName: Full=ATP-energized glutathione S-conjugate pump 3; AltName: F	0.115	-3.11669	0.00278235	0.00962036	yes	down	GO:0055085;GO:0006200;GO:0016021;GO:0042626;GO:000552	cic;K05666	map02010	COG1132	XP_006474930.1	sp|Q9LK64|AB3C_ARATH;	PF00005.24;PF00664.20;PF13555.3;PF13191.3
Cg1g013010	_	0.115	-3.1165	1.82835e-07	1.77977e-06	yes	down	GO:000973	-	-	ENOG410ZFCX;ENOG410YYZF;ENOG410YWYN	XP_006426766.1	sp|Q9C9E1|SAU78_ARATH;	PF02519.11
Cg8g011700	RecName: Full=Wall-associated receptor kinase 3; Flags: Precursor	0.115	-3.11448	0.000877549	0.00356434	yes	down	GO:0000186;GO:0006468;GO:0000165;GO:0009069;GO:0007178;GO:0016021;GO:0016020;GO:0030247;GO:0043167;GO:0004674;GO:0005509;GO:0000166;GO:0004709;GO:000552	K04730	-	COG0515	XP_024034387.1	sp|Q9LMN7|WAK5_ARATH;	PF00069.22;PF07714.14
Cg1g018380	_	0.116	-3.11401	3.22685e-06	2.37534e-05	yes	down	-	K07437	-	COG2801;ENOG41113SI;ENOG410XRCG	XP_024035651.1	-	PF08284.8;PF13975.3;PF13650.3
Cg6g012200	RecName: Full=36.4 kDa proline-rich protein	0.116	-3.11018	1.20043e-10	2.03801e-09	yes	down	-	-	-	ENOG410YKTH;ENOG41114YU;ENOG41103QJ	XP_024037931.1	sp|Q00451|PRF1_SOLLC;	PF14547.3
Cg2g021360	RecName: Full=NAC domain-containing protein 72; Short=ANAC072; AltName: Full=Protein RESPONSIVE TO DESICCATION 26	0.116	-3.10446	1.4617e-16	5.8268e-15	yes	down	GO:0006355;GO:0006351;GO:0005634;GO:000367	-	-	ENOG4111FG3	XP_006464708.1	sp|Q93VY3|NAC72_ARATH;	PF02365.12
Cg5g036260	RecName: Full=Probable indole-3-acetic acid-amido synthetase GH3.6; AltName: Full=Auxin-responsive GH3-like protein 6; Short=OsGH3-6	0.117	-3.09758	2.23186e-07	2.13387e-06	yes	down	-	K14487	map04075	ENOG410YF92;ENOG410XT6V;ENOG410XQH0	ESR57403.1	sp|Q60EY1|GH36_ORYSJ;	PF03321.10
Cg9g001930	RecName: Full=Major allergen Pru ar 1; AltName: Allergen=Pru ar 1	0.117	-3.09483	0.000562241	0.00241122	yes	down	GO:0009607;GO:0009738;GO:0006952;GO:0080163;GO:0005737;GO:0005634;GO:0004864;GO:0004872;GO:001042	-	-	ENOG410ZD18;ENOG410YZ38	KDO71802.1	sp|O50001|PRU1_PRUAR;	PF00407.16
Cg6g018670	_	0.117	-3.09171	0.000954051	0.00383223	yes	down	GO:001602	-	-	ENOG410ZCVV;ENOG410Y32D	XP_006430643.1	-	-
Cg7g003760	_	0.117	-3.09117	3.61047e-07	3.30482e-06	yes	down	-	-	-	ENOG410YTJH	XP_006435924.1	-	-
Cg7g002150	RecName: Full=Probable protein phosphatase 2C 30; Short=AtPP2C30; AltName: Full=AthPP2C5	0.118	-3.08561	0.00592627	0.0182635	yes	down	GO:0006470;GO:0008287;GO:0043169;GO:0004722;GO:0004721;GO:004687	K17506	-	COG0631	XP_006435763.1	sp|O80871|P2C25_ARATH;	PF00481.18
Cg2g045190	RecName: Full=Ankyrin repeat domain-containing protein 13B	0.118	-3.08549	6.80585e-21	4.06011e-19	yes	down	-	K21437	-	ENOG410XNMS	XP_006467424.1	sp|Q5F259|AN13B_MOUSE;	PF11904.5;PF12796.4;PF13637.3
Cg1g018370	RecName: Full=Protein FAR1-RELATED SEQUENCE 6	0.118	-3.08076	3.75552e-10	5.83924e-09	yes	down	GO:0006355;GO:000827	K17604	-	ENOG410Y5UH	XP_006465297.1	sp|Q9SSQ4|FRS6_ARATH;	PF03101.12
Cg5g023170	RecName: Full=MLO-like protein 1; Short=AtMlo1; AltName: Full=MLO protein homolog 1; Short=AtMlo-H1	0.118	-3.07932	1.16609e-08	1.42089e-07	yes	down	GO:0009607;GO:0050896;GO:0006952;GO:0016020;GO:0016021;GO:000551	K08472	-	ENOG410ZUVB	XP_006441977.1	sp|O49621|MLO1_ARATH;	PF03094.12
Cg4g011200	RecName: Full=Cytochrome P450 71A1; AltName: Full=ARP-2; AltName: Full=CYPLXXIA1	0.118	-3.0789	1.31136e-06	1.05332e-05	yes	down	GO:0055114;GO:0016021;GO:0004497;GO:0020037;GO:0016705;GO:0005506;GO:0046872;GO:001649	-	-	COG2124	XP_006451679.1	sp|Q9STL2|C71AL_ARATH;	PF00067.19
Cg7g019520	RecName: Full=U-box domain-containing protein 18; AltName: Full=Plant U-box protein 18	0.118	-3.07799	0.000114932	0.000596028	yes	down	GO:0016567;GO:0000151;GO:0004842;GO:000827	-	-	ENOG410YCUS;ENOG410YFDU;ENOG410XRTN	KDO82482.1	sp|Q9XIJ5|PUB18_ARATH;	PF00514.20;PF04564.12;PF11789.5;PF13445.3;PF11841.5;PF05536.8
Cg2g001400	RecName: Full=Peroxidase 15; Short=Prx15; AltName: Full=Anionic peroxidase; Flags: Precursor	0.118	-3.07783	2.77982e-05	0.000168943	yes	down	GO:0098869;GO:0042744;GO:0006979;GO:0055114;GO:0005576;GO:0020037;GO:0004601;GO:004687	K00430	map00940	ENOG410YBAI;ENOG41119N5	KDO62915.1	sp|Q9LEH3|PER15_IPOBA;	PF00141.20
Cg2g004360	RecName: Full=Probable LRR receptor-like serine/threonine-protein kinase At4g08850; Flags: Precursor	0.118	-3.07766	2.85476e-08	3.26247e-07	yes	down	GO:0006468;GO:0018108;GO:0016021;GO:0004713;GO:0004672;GO:000552	-	-	COG4886	XP_006470715.1	sp|Q8VZG8|MIK2_ARATH;	PF00069.22;PF07714.14;PF13855.3;PF12799.4
Cg3g000870	_	0.119	-3.07559	6.94765e-11	1.22806e-09	yes	down	-	K14492	map04075	-	GAY36486.1	-	-
Cg1g011380	_	0.119	-3.06634	7.24117e-28	8.13141e-26	yes	down	-	-	-	ENOG41115K7;ENOG41115QR;COG4886	XP_024040629.1	sp|Q42484|RPS2_ARATH;	-
CgUng013340	RecName: Full=Chaperonin CPN60-like 1, mitochondrial; AltName: Full=HSP60-like 1; Flags: Precursor	0.119	-3.06576	1.08274e-33	1.89822e-31	yes	down	GO:0044267;GO:0044446;GO:0009507;GO:000548	K04077	map03018	COG0459	XP_024047624.1	sp|P29197|CH60A_ARATH;	PF00118.21
Cg2g033430	_	0.119	-3.06531	0.000642111	0.00271326	yes	down	GO:001602	-	-	ENOG410Y74U	GAY58941.1	sp|Q9ZVE7|CRR3_ARATH;	-
Cg2g026550	RecName: Full=Receptor-like protein kinase; Flags: Precursor	0.12	-3.06215	1.05955e-24	9.24071e-23	yes	down	GO:0006468;GO:0016310;GO:0006950;GO:0009069;GO:0016021;GO:0016020;GO:0000166;GO:0004674;GO:0004672;GO:000552	-	-	COG4886	XP_006492015.1	sp|P93194|RPK1_IPONI;	PF13855.3;PF12799.4;PF00069.22;PF07714.14;PF08263.9
Cg3g000110	_	0.12	-3.0612	3.00515e-07	2.78788e-06	yes	down	-	-	-	COG0666	XP_006487634.1	sp|A2CIR5|NPR4_ORYSJ;	PF13962.3;PF12796.4;PF13637.3;PF13857.3
Cg1g006440	RecName: Full=Probable N-acetyltransferase HLS1; AltName: Full=Protein CONSTITUTIVE PHOTOMORPHOGENIC 3; AltName: Full=Protein HOOKLESS 1; AltName: Full=Protein UNUS	0.12	-3.05711	0.0154835	0.0407322	yes	down	GO:0042967;GO:000808	-	-	ENOG410YF8W	XP_006466477.1	sp|Q42381|HLS1_ARATH;	PF00583.22;PF13508.4;PF08445.7
Cg2g017490	_	0.121	-3.05081	1.6922e-24	1.4322e-22	yes	down	GO:0071555;GO:001678	K04077	map03018	COG4677;COG0459	XP_015383071.1	sp|Q43062|PME_PRUPE;	PF00118.21
Cg4g011600	RecName: Full=Probable calcium-binding protein CML27; AltName: Full=Calmodulin-like protein 27	0.121	-3.05054	3.36769e-21	2.08131e-19	yes	down	GO:0005773;GO:0005886;GO:000550	K13448	map04626	COG5126	XP_006451632.1	sp|Q9LE22|CML27_ARATH;	PF00036.29;PF13499.3;PF13405.3;PF13202.3;PF13833.3;PF10591.6;PF14658.3;PF12763.4
Cg7g002050	RecName: Full=Zinc finger CCCH domain-containing protein 66; Short=AtC3H66	0.121	-3.04939	1.55435e-06	1.22783e-05	yes	down	GO:004687	-	-	ENOG410XR0Z	KDO68940.1	sp|Q9XEE6|C3H29_ARATH;	PF13637.3;PF00023.27;PF12796.4;PF13606.3
Cg5g043650	RecName: Full=Spindle and kinetochore-associated protein 1 homolog	0.121	-3.04665	0.00913161	0.0262219	yes	down	GO:0007059;GO:0051301;GO:000801	-	-	ENOG4111IBI	XP_006445311.1	sp|Q9LZZ7|SKA1_ARATH;	PF07160.9;PF08163.9
Cg2g030060	_	0.121	-3.04655	2.27415e-10	3.66187e-09	yes	down	-	-	-	-	XP_024039556.1	-	-
Cg9g004180	RecName: Full=rRNA 2'-O-methyltransferase fibrillarin; AltName: Full=Histone-glutamine methyltransferase	0.121	-3.04476	1.4446e-10	2.40968e-09	yes	down	-	-	-	-	XP_024035745.1	-	-
Cg2g035960	RecName: Full=Probable receptor-like protein kinase At5g39030; Flags: Precursor	0.121	-3.04466	0.00111595	0.00437043	yes	down	GO:0009069;GO:0006468;GO:0004674;GO:0030247;GO:000552	-	-	COG0515	ESR61657.1	sp|Q9FF29|PR5K_ARATH;	PF00069.22;PF07714.14
Cg8g001390	_	0.121	-3.0437	3.66031e-08	4.0996e-07	yes	down	-	-	-	-	ESR35794.1	-	-
Cg8g011710	RecName: Full=Wall-associated receptor kinase 4; Flags: Precursor	0.121	-3.04262	0.000223348	0.00107098	yes	down	GO:0006468;GO:0009069;GO:0016021;GO:0030247;GO:0004674;GO:0005509;GO:000552	-	-	COG0515	XP_015388677.1	sp|Q9LMP1|WAK2_ARATH;	PF13947.3;PF12662.4;PF08488.8;PF07645.12;PF12947.4
Cg4g007890	RecName: Full=3-ketoacyl-CoA synthase 11; Short=KCS-11; AltName: Full=Very long-chain fatty acid condensing enzyme 11; Short=VLCFA condensing enzyme 11	0.121	-3.04203	9.30885e-10	1.36115e-08	yes	down	GO:0006633;GO:0016021;GO:0016020;GO:001674	K15397	map04626;map00062	ENOG410Y5VH	KDO80366.1	sp|O48780|KCS11_ARATH;	PF08392.9;PF08541.7;PF02797.12
Cg7g013770	RecName: Full=Uncharacterized protein At5g23160	0.122	-3.0406	1.80725e-05	0.000114746	yes	down	-	-	-	ENOG410ZH4V;COG1631	ESR50824.1	sp|Q9FMY4|Y5316_ARATH;	-
Cg3g020980	_	0.122	-3.03808	6.60466e-08	7.03065e-07	yes	down	GO:0035556;GO:0006468;GO:0005829;GO:000467	-	-	ENOG411199Q;ENOG4111GDA	XP_006473276.1	sp|K4PW38|RSS3_ORYSJ;	PF14215.3
Cg5g037790	RecName: Full=Ethylene-responsive transcription factor 1; AltName: Full=Ethylene-responsive element-binding factor 1; Short=EREBP-1; Short=OsEREBP1	0.122	-3.03744	4.80553e-06	3.43301e-05	yes	down	GO:0006355;GO:0045449;GO:0006351;GO:0005634;GO:0005667;GO:0003700;GO:000367	K09286	-	ENOG410YR4U;ENOG41124AA;ENOG410YERP	GAY41004.1	sp|P42736|RAP23_ARATH;	PF00847.17
Cg7g004880	RecName: Full=Zinc finger protein ZAT12; AltName: Full=Protein RESPONSIVE TO HIGH LIGHT 41	0.122	-3.02959	5.80429e-05	0.000326748	yes	down	GO:004687	-	-	COG5048	KDO67723.1	sp|Q9SLD4|ZAT11_ARATH;	PF13912.3
Cg7g005270	_	0.123	-3.02367	8.76939e-47	3.86325e-44	yes	down	GO:0008270;GO:000367	-	-	ENOG410YB3X	ESR49332.1	-	PF14223.3
Cg6g008940	RecName: Full=Probable xyloglucan glycosyltransferase 6; AltName: Full=Cellulose synthase-like protein C6; Short=AtCslC6	0.123	-3.01985	0.00553258	0.0172891	yes	down	GO:0005794;GO:0016021;GO:001602	-	-	COG1215	XP_006437242.1	sp|Q9SRT3|CSLC6_ARATH;	PF13641.3;PF13632.3;PF00535.23;PF13506.3
Cg7g002090	RecName: Full=Protein ESKIMO 1; AltName: Full=Protein trichome birefringence-like 29	0.123	-3.01962	0.000247093	0.00117047	yes	down	GO:0071554;GO:0009414;GO:0050826;GO:0009651;GO:0045893;GO:0005794;GO:0016021;GO:0005634;GO:001641	-	-	ENOG410YA1R;ENOG41104W6	GAY40441.1	sp|Q9LY46|TBL29_ARATH;	PF13839.3;PF14416.3
Cg4g015240	RecName: Full=Cytochrome P450 93A1	0.124	-3.01566	2.87258e-07	2.68771e-06	yes	down	GO:0055114;GO:0016020;GO:0004497;GO:0016705;GO:0020037;GO:0005506;GO:0046872;GO:001649	K23179	map00943;map00941	COG2124	XP_015385770.1	sp|P93149|C93B1_GLYEC;	PF00067.19
Cg4g005290	_	0.124	-3.01514	0.0131611	0.0355872	yes	down	-	-	-	-	XP_024040433.1	-	-
Cg2g012950	RecName: Full=Zinc finger CCCH domain-containing protein 43; Short=AtC3H43; AltName: Full=Zinc finger CCCH domain-containing protein ZFN-like 6	0.124	-3.01425	9.40829e-11	1.6213e-09	yes	down	GO:004687	-	-	COG5063;ENOG410YDGQ	KDO45673.1	sp|Q5RJC5|C3H67_ARATH;	PF00642.21
Cg9g015110	_	0.124	-3.01373	2.95169e-13	7.49084e-12	yes	down	-	-	-	ENOG410ZM43	XP_015388554.1	sp|Q9C9Z9|ELD1_ARATH;	-
Cg4g007050	RecName: Full=Blue copper protein; Flags: Precursor	0.124	-3.01169	1.14514e-07	1.16212e-06	yes	down	GO:0006118;GO:0016021;GO:0005507;GO:000905	-	-	ENOG410Z0W4;ENOG410YP7M	KDO80195.1	sp|O82081|UCC1_ARATH;	PF02298.14
Cg5g034050	RecName: Full=Ethylene-responsive transcription factor 1B; Short=AtERF1B; AltName: Full=Ethylene-responsive element-binding factor 1B; Short=EREBP-1B	0.124	-3.00887	1.35089e-08	1.62761e-07	yes	down	GO:0006355;GO:0045449;GO:0006351;GO:0005634;GO:0005667;GO:0003700;GO:000367	K14516	map04016;map04075	ENOG4111E8T;ENOG410YJNR;ENOG410YJVW	XP_006443850.1	sp|Q8LDC8|ERF92_ARATH;	PF00847.17
Cg2g003070	RecName: Full=Probable LRR receptor-like serine/threonine-protein kinase At4g08850; Flags: Precursor	0.124	-3.00737	0.0164797	0.0429323	yes	down	GO:0018108;GO:0004713;GO:000552	-	-	COG4886	XP_015383346.1	sp|Q8VZG8|MIK2_ARATH;	PF00069.22;PF07714.14;PF13855.3;PF12799.4;PF01636.20
Cg9g021520	_	0.125	-3.00475	5.15462e-05	0.000293444	yes	down	GO:0006950;GO:000941	-	-	-	GAY39980.1	-	-
Cg7g018250	RecName: Full=E3 ubiquitin-protein ligase RGLG2; AltName: Full=RING domain ligase 2	0.125	-3.00091	4.49738e-11	8.25528e-10	yes	down	GO:000827	K16280	-	ENOG410XPC8	XP_006483980.1	sp|Q9LY87|RGLG2_ARATH;	PF07002.13;PF13920.3;PF10138.6;PF00097.22
Cg4g010160	RecName: Full=Ethylene-responsive transcription factor 4; Short=AtERF4; AltName: Full=Ethylene-responsive element-binding factor 4; Short=EREBP-4; AltName: Full=Pro	0.125	-2.9997	0.00586666	0.0181319	yes	down	GO:0009737;GO:0010200;GO:0009723;GO:0045892;GO:0009864;GO:0016604;GO:0005667;GO:0003700;GO:0003677;GO:004544	K09286	-	ENOG410YQ8J;ENOG41116MF	XP_006451782.1	sp|O80340|ERF78_ARATH;	PF00847.17
Cg6g008840	RecName: Full=Probable glucan endo-1,3-beta-glucosidase A6; AltName: Full=(1-)3)-beta-glucan endohydrolase; Short=(1-)3)-beta-glucanase; AltName: Full=Anther-specific	0.125	-2.99856	2.1051e-09	2.8888e-08	yes	down	GO:0005975;GO:000455	-	-	ENOG410Y94B;COG1184;ENOG41113FY	XP_006437250.1	sp|Q06915|EA6_ARATH;	PF00332.15;PF07983.10
Cg2g039750	RecName: Full=BAG family molecular chaperone regulator 1; AltName: Full=Bcl-2-associated athanogene 1	0.125	-2.99819	6.87713e-39	1.90574e-36	yes	down	GO:005108	-	-	ENOG4111WNH	XP_006468074.1	sp|Q0WUQ1|BAG1_ARATH;	PF02179.13;PF00240.20
Cg3g012580	_	0.125	-2.99772	1.32305e-07	1.32621e-06	yes	down	-	-	-	ENOG41115K7;COG4886;ENOG41115QR	XP_024039118.1	-	-
Cg5g007680	RecName: Full=G-type lectin S-receptor-like serine/threonine-protein kinase RLK1; AltName: Full=Receptor-like protein kinase 1; Flags: Precursor	0.125	-2.99684	2.04629e-09	2.81936e-08	yes	down	GO:0009069;GO:0006468;GO:0016021;GO:0004674;GO:000552	-	-	ENOG410YBN4	XP_006477571.1	sp|A0A075F7E9|LERK1_ORYSI;	PF00069.22;PF07714.14
Cg9g015820	_	0.125	-2.99661	9.44363e-07	7.84848e-06	yes	down	-	-	-	-	XP_024038235.1	-	-
Cg8g021730	RecName: Full=Protein UPSTREAM OF FLC	0.125	-2.99584	1.2458e-12	2.8577e-11	yes	down	-	-	-	ENOG410YDQZ	XP_006488258.1	sp|Q9LX14|UFC_ARATH;	PF06136.10
Cg7g011270	RecName: Full=E3 ubiquitin-protein ligase ORTHRUS 2; AltName: Full=Protein VARIANT IN METHYLATION 1	0.126	-2.99315	0.00836487	0.0243299	yes	down	GO:0046872;GO:0042393;GO:000827	K10638	-	COG3440	XP_006436963.1	sp|Q8VYZ0|ORTH2_ARATH;	PF02182.14;PF13445.3;PF00097.22;PF13923.3;PF13920.3;PF15227.3;PF13639.3;PF14634.3;PF00628.26
Cg5g041490	RecName: Full=WRKY transcription factor 22; AltName: Full=WRKY DNA-binding protein 22	0.126	-2.99257	0.000116402	0.000602381	yes	down	GO:0006355;GO:0045449;GO:0005667;GO:0003700;GO:004356	K13425	map04016;map04626	ENOG410YMDW	KDO86314.1	sp|O04609|WRK22_ARATH;	PF03106.12
Cg6g019170	_	0.126	-2.98842	0.00112232	0.00439038	yes	down	-	-	-	ENOG4111AKR;ENOG410ZHKU	XP_015386974.1	-	-
Cg8g010220	RecName: Full=Protein NRT1/ PTR FAMILY 5.5; Short=AtNPF5.5	0.126	-2.98728	1.09699e-07	1.11787e-06	yes	down	GO:0006810;GO:0016020;GO:0016021;GO:000521	K14638	-	COG3104	GAY62639.1	sp|O80436|PTR29_ARATH;	PF00854.18
Cg2g022470	RecName: Full=G-type lectin S-receptor-like serine/threonine-protein kinase At4g27290; Flags: Precursor	0.127	-2.9827	2.61932e-07	2.47131e-06	yes	down	-	-	-	COG0515	XP_015384826.1	sp|O81905|SD18_ARATH;	PF01453.21;PF00954.17;PF08276.8;PF07714.14;PF00069.22;PF09716.7
Cg2g020220	_	0.127	-2.9794	2.9586e-05	0.000178545	yes	down	GO:001602	-	-	ENOG4111CM5;ENOG411175C;ENOG41106QA	KDO41028.1	-	-
Cg5g040920	RecName: Full=Probable WRKY transcription factor 41; AltName: Full=WRKY DNA-binding protein 41	0.127	-2.97763	5.44017e-20	2.99576e-18	yes	down	GO:0006355;GO:0045449;GO:0005667;GO:0003700;GO:004356	-	-	ENOG410YBEV;ENOG410YZU1	XP_006491244.1	sp|Q9SUP6|WRK53_ARATH;	PF03106.12
Cg7g009720	RecName: Full=Putative receptor-like protein kinase At3g47110; Flags: Precursor	0.127	-2.97666	1.47072e-06	1.16821e-05	yes	down	GO:0009069;GO:0006468;GO:0016021;GO:0004674;GO:000552	-	-	COG4886;COG0020;COG0515	XP_006492203.1	sp|Q9SD62|Y3471_ARATH;	PF00069.22;PF07714.14;PF13855.3;PF12799.4;PF08263.9
Cg2g013290	RecName: Full=Ethylene-responsive transcription factor 4; Short=AtERF4; AltName: Full=Ethylene-responsive element-binding factor 4; Short=EREBP-4; AltName: Full=Pro	0.127	-2.9743	7.57554e-07	6.41791e-06	yes	down	GO:0006355;GO:0045449;GO:0005634;GO:0005667;GO:0003700;GO:000367	K09286	-	ENOG41116MF;ENOG410YQ8J	ESR60482.1	sp|Q9FE67|ERF80_ARATH;	PF00847.17
Cg7g002140	RecName: Full=Ribonucleoside-diphosphate reductase small chain; AltName: Full=Ribonucleoside-diphosphate reductase R2 subunit; AltName: Full=Ribonucleotide reductase	0.127	-2.97223	1.94573e-09	2.69594e-08	yes	down	GO:0009186;GO:0006206;GO:0009263;GO:0006144;GO:0055114;GO:0005971;GO:0004748;GO:001649	K10808	map00480;map00230;map00240	COG0208	XP_006435762.1	sp|P49730|RIR2_TOBAC;	PF00268.18
Cg1g016410	RecName: Full=Probable disease resistance protein At1g61190	0.127	-2.9719	5.44499e-06	3.85615e-05	yes	down	GO:0008152;GO:0006952;GO:0005524;GO:0043531;GO:001711	K13459	map04626	COG4886	GAY62389.1	sp|Q8RXS5|DRL40_ARATH;	PF00931.19;PF12799.4;PF13855.3
Cg3g026070	RecName: Full=Calcium-binding protein CML37; AltName: Full=Calmodulin-like protein 37	0.128	-2.97	3.67791e-08	4.11452e-07	yes	down	GO:000550	K13448	map04626	COG5126;COG5126;COG5126	GAY49375.1	sp|Q9FIH9|CML37_ARATH;	PF13405.3;PF13499.3;PF00036.29;PF13202.3;PF13833.3
Cg6g010100	RecName: Full=Protein LURP-one-related 15	0.128	-2.96864	0.00211442	0.00760314	yes	down	-	-	-	ENOG4111GT4	KDO37302.1	sp|Q9LZX1|LOR15_ARATH;	PF04525.9
Cg6g016010	_	0.128	-2.9621	2.59588e-09	3.51457e-08	yes	down	-	-	-	ENOG410XYBD;ENOG4111I0K	XP_006430259.1	sp|Q9LFA4|IQM3_ARATH;	PF00612.24
Cg6g018280	RecName: Full=Nudix hydrolase 17, mitochondrial; Short=AtNUDT17; Flags: Precursor	0.129	-2.95993	0.00894204	0.0257774	yes	down	GO:0008152;GO:001678	K07766	-	COG0494	XP_006430600.1	sp|Q9ZU95|NUD17_ARATH;	PF00293.25
Cg9g022880	RecName: Full=Ethylene-responsive transcription factor ERF107	0.129	-2.95845	2.14644e-10	3.47577e-09	yes	down	GO:0006355;GO:0045449;GO:0005634;GO:0005667;GO:0003700;GO:000367	-	-	ENOG4111416;ENOG410YIK7	XP_006490013.2	sp|Q9FKG2|EF107_ARATH;	PF00847.17
Cg4g007300	RecName: Full=SPX domain-containing protein 2; AltName: Full=Protein SPX DOMAIN GENE 2; Short=AtSPX2	0.129	-2.95781	7.5143e-12	1.52785e-10	yes	down	GO:0016036;GO:000563	-	-	ENOG4111K3Y;COG5036;ENOG410ZT93	XP_006475842.1	sp|O48781|SPX2_ARATH;	PF03105.16
Cg2g035880	RecName: Full=Probable serine/threonine-protein kinase At1g18390; Flags: Precursor	0.129	-2.95552	2.43539e-12	5.38513e-11	yes	down	GO:0006468;GO:0018108;GO:0009069;GO:0016021;GO:0030247;GO:0004674;GO:0004715;GO:000552	-	-	COG0515	XP_015382745.1	sp|Q9C6K9|LRL11_ARATH;	PF00069.22;PF07714.14
Cg6g014150	RecName: Full=Xyloglucan galactosyltransferase KATAMARI1; AltName: Full=Protein MURUS 3	0.129	-2.95384	0.000752615	0.00311801	yes	down	GO:001602	K20888	-	ENOG410XTFH	ESR34267.1	sp|Q84R16|GT14_ARATH;	PF03016.12
Cg2g021210	RecName: Full=Protochlorophyllide reductase, chloroplastic; Short=PCR; AltName: Full=NADPH-protochlorophyllide oxidoreductase; Short=POR; Flags: Precursor	0.129	-2.95149	0.000158529	0.000791998	yes	down	GO:0015995;GO:0019685;GO:0055114;GO:0009941;GO:0009534;GO:001663	K00218	map00860	COG1028	KDO74130.1	sp|Q41249|PORA_CUCSA;	PF00106.22;PF13561.3;PF08659.7
Cg8g024340	RecName: Full=Probable protein phosphatase 2C 2; Short=AtPP2C02; AltName: Full=Protein phosphatase AP2C2	0.129	-2.95063	0.0156938	0.0411971	yes	down	GO:0006470;GO:0008287;GO:0043169;GO:0016787;GO:0004722;GO:0004721;GO:004687	K17506	-	COG0631	KDO37030.1	sp|O80871|P2C25_ARATH;	PF00481.18;PF13672.3
Cg6g004830	_	0.13	-2.94829	0.016411	0.0427791	yes	down	GO:0005634;GO:000551	-	-	ENOG410ZFD3	XP_024038456.1	sp|Q1JPP8|SMR4_ARATH;	-
Cg2g010310	RecName: Full=NAC transcription factor NAM-A1; Short=TtNAM-A1	0.13	-2.94822	5.66464e-07	4.98587e-06	yes	down	GO:0006355;GO:0005634;GO:000367	-	-	ENOG4111BY0;ENOG410YED8;ENOG41108K4	KDO63853.1	sp|Q9FY93|NAC83_ARATH;	PF02365.12
Cg8g013130	RecName: Full=Probable CCR4-associated factor 1 homolog 11	0.13	-2.94259	3.84782e-09	5.06198e-08	yes	down	GO:0090503;GO:0000288;GO:0005634;GO:0030014;GO:0000175;GO:000367	K12581	map03018	COG5228	XP_006424139.1	sp|Q9LXM2|CAF1I_ARATH;	PF04857.17
Cg7g016290	RecName: Full=LRR receptor-like serine/threonine-protein kinase RPK2; AltName: Full=Protein TOADSTOOL 2; AltName: Full=Receptor-like protein kinase 2; Flags: Precur	0.13	-2.94012	0.000194342	0.000946156	yes	down	GO:0006468;GO:0009069;GO:0016021;GO:0004674;GO:000552	-	-	COG0515;COG4886	XP_024042351.1	sp|Q9S7I6|RPK2_ARATH;	PF00069.22;PF07714.14;PF13855.3;PF12799.4;PF08263.9
Cg2g036040	RecName: Full=Probable receptor-like protein kinase At5g39030; Flags: Precursor	0.13	-2.93971	7.9528e-08	8.32645e-07	yes	down	GO:0009069;GO:0006468;GO:0004674;GO:0030247;GO:000552	K04733	-	COG0515	XP_006468729.1	sp|Q9FF31|LRL21_ARATH;	PF00069.22;PF07714.14;PF14380.3;PF13947.3
Cg9g022190	_	0.131	-2.93766	5.35662e-19	2.6676e-17	yes	down	-	-	-	-	GAY61105.1	-	-
Cg7g014840	RecName: Full=Probable galacturonosyltransferase-like 3	0.131	-2.93535	6.61194e-15	2.09594e-13	yes	down	GO:0000271;GO:0008152;GO:0005794;GO:001675	-	-	ENOG410YG1M;ENOG410YCH5	ESR50976.1	sp|Q0V7R1|GATL3_ARATH;	PF01501.17
Cg6g011180	RecName: Full=Protein LURP-one-related 8	0.131	-2.93434	0.000156171	0.000781126	yes	down	-	-	-	ENOG410YC6J	XP_006429667.1	sp|Q9ZVI6|LOR8_ARATH;	PF04525.9
Cg5g001090	RecName: Full=Uncharacterized protein At5g39865	0.131	-2.93131	0.00075382	0.00312006	yes	down	GO:0006118;GO:0055114;GO:0045454;GO:0044699;GO:0005623;GO:0015035;GO:000905	K17479	-	ENOG4111HAI	XP_006476355.1	sp|Q9FLE8|Y5986_ARATH;	PF00462.21
Cg9g007940	RecName: Full=Ethylene-responsive transcription factor 1B; Short=AtERF1B; AltName: Full=Ethylene-responsive element-binding factor 1B; Short=EREBP-1B	0.131	-2.92869	8.00498e-10	1.18226e-08	yes	down	GO:0006355;GO:0045449;GO:0005634;GO:0005667;GO:0003700;GO:000367	K14516	map04016;map04075	ENOG410YJNR;ENOG4111E8T	GAY52566.1	sp|Q8LDC8|ERF92_ARATH;	PF00847.17
Cg2g010650	RecName: Full=Carbonyl reductase	0.131	-2.92819	1.94334e-22	1.35726e-20	yes	down	GO:000577	-	-	COG1028	GAY57992.1	sp|P33368|YOHF_ECOLI;	PF13561.3;PF00106.22
Cg4g000800	RecName: Full=Probable xyloglucan glycosyltransferase 5; AltName: Full=Cellulose synthase-like protein C5; Short=AtCslC5	0.131	-2.92814	1.21905e-06	9.87952e-06	yes	down	GO:0016021;GO:000563	-	-	COG1215	XP_006450205.1	sp|Q9SB75|CSLC5_ARATH;	PF13641.3;PF13632.3;PF00535.23;PF13506.3;PF03142.12
Cg9g026770	RecName: Full=Low-temperature-induced 65 kDa protein; AltName: Full=Desiccation-responsive protein 29B	0.132	-2.92592	1.19653e-18	5.67889e-17	yes	down	-	-	-	ENOG410ZG4Y;ENOG410Z9HT	GAY41175.1	sp|Q04980|LTI65_ARATH;	PF07918.8
Cg8g000830	RecName: Full=Expansin-like A2; Short=At-EXPL2; Short=AtEXLA2; Short=AtEXPL2; AltName: Full=Ath-ExpBeta-2.2; Flags: Precursor	0.132	-2.92053	1.25104e-14	3.82458e-13	yes	down	GO:0019953;GO:000557	-	-	ENOG410YDTV	XP_006422480.1	sp|Q9SVE5|EXLA2_ARATH;	PF01357.18;PF03330.15
Cg5g040200	RecName: Full=Transcription factor MYC2; Short=AtMYC2; AltName: Full=Basic helix-loop-helix protein 6; Short=AtbHLH6; Short=bHLH 6; AltName: Full=Protein JASMONATE	0.134	-2.90174	3.27423e-06	2.40301e-05	yes	down	GO:004698	K13422	map04016;map04075	ENOG410Y9TK;ENOG410YCJJ;ENOG4111BZU	XP_015389693.1	sp|O23090|BH014_ARATH;	PF14215.3;PF00010.23
Cg8g009030	_	0.134	-2.90165	1.69138e-10	2.79419e-09	yes	down	-	-	-	COG4886	XP_024035185.1	-	-
Cg9g011960	_	0.134	-2.89853	5.82048e-22	3.85743e-20	yes	down	-	-	-	COG4886;ENOG410Z7PU	XP_024045788.1	sp|Q7XA40|RGA3_SOLBU;	PF11891.5
Cg8g009490	_	0.134	-2.8963	1.61205e-13	4.21791e-12	yes	down	-	-	-	COG4886	XP_024035185.1	-	-
Cg2g027410	_	0.135	-2.8942	2.39533e-26	2.46432e-24	yes	down	-	-	-	-	XP_006447901.2	-	-
Cg6g001740	RecName: Full=Phenylalanine ammonia-lyase	0.135	-2.89315	6.64973e-05	0.00036736	yes	down	GO:0006570;GO:0009821;GO:0006559;GO:0009800;GO:0005737;GO:004554	K10775	map00940;map00360	COG2986	ESR41998.1	sp|P45730|PALY_POPTR;	PF00221.16
Cg1g019880	RecName: Full=Receptor-like serine/threonine-protein kinase SD1-7; AltName: Full=Arabidopsis thaliana receptor kinase 1; AltName: Full=S-domain-1 (SD1) receptor kin	0.135	-2.89283	1.31295e-07	1.31686e-06	yes	down	-	-	-	COG0515	XP_006465244.1	sp|Q9LW83|CE101_ARATH;	PF07714.14;PF00069.22;PF11883.5
Cg7g014820	RecName: Full=AP2/ERF and B3 domain-containing transcription factor RAV1; AltName: Full=Ethylene-responsive transcription factor RAV1; AltName: Full=Protein RELATED	0.135	-2.88975	6.96351e-07	5.95224e-06	yes	down	GO:0048573;GO:0006355;GO:0045892;GO:0005634;GO:0005667;GO:0003700;GO:0003677;GO:004544	K09287	-	ENOG4110AU5	KDO70089.1	sp|P82280|RAV2_ARATH;	PF02362.18;PF00847.17
Cg2g041090	RecName: Full=Myb-related protein Myb4; AltName: Full=OsMyb4; AltName: Full=Transcription factor RLTR1	0.135	-2.88805	6.53733e-05	0.000362316	yes	down	GO:0000785;GO:0003682;GO:000367	K09422	-	COG5147	XP_006467925.1	sp|Q7XBH4|MYB4_ORYSJ;	PF00249.28;PF13921.3
Cg2g015220	_	0.135	-2.88793	1.17851e-06	9.59621e-06	yes	down	-	-	-	ENOG410YZKG	GAY60664.1	-	PF12609.5
Cg5g026890	_	0.135	-2.88623	1.03927e-10	1.78023e-09	yes	down	GO:0016567;GO:0016021;GO:0046872;GO:0004842;GO:000827	K11975	-	ENOG410XS1H;ENOG4111RK3;ENOG4110KI9;ENOG4112CQT;ENOG410YQ7G	XP_024045330.1	sp|A4IIY1|R144A_XENTR;	PF01485.18
Cg9g005770	RecName: Full=Putative ribosomal-protein-alanine acetyltransferase	0.135	-2.88398	0.00194779	0.00707805	yes	down	GO:0042967;GO:000808	-	-	COG1670	XP_006489419.1	sp|O34569|YOAA_BACSU;	PF13302.4;PF00583.22;PF13420.4
Cg2g044750	_	0.136	-2.88027	1.23602e-16	4.95013e-15	yes	down	GO:001602	-	-	ENOG411248W	XP_006467477.1	-	PF04862.9;PF02018.14
Cg2g027330	RecName: Full=Probable transcription factor PosF21; AltName: Full=bZIP transcription factor 59; Short=AtbZIP59	0.136	-2.87876	2.37572e-16	9.19307e-15	yes	down	GO:0006355;GO:0045449;GO:0005667;GO:0003700;GO:004356	-	-	ENOG4111FX9	XP_006447900.2	sp|Q04088|POF21_ARATH;	PF07716.12;PF00170.18
Cg8g011460	RecName: Full=Wall-associated receptor kinase-like 1; Flags: Precursor	0.137	-2.87283	0.00777437	0.0228445	yes	down	GO:0006468;GO:0009069;GO:0016021;GO:0016301;GO:0030247;GO:0004674;GO:0005509;GO:0005524;GO:000548	-	-	COG0515	XP_006424029.1	sp|Q9LMP1|WAK2_ARATH;	PF00069.22;PF07714.14;PF13947.3;PF07645.12;PF12947.4;PF08488.8
Cg6g020290	RecName: Full=Abscisic acid 8'-hydroxylase 1; Short=ABA 8'-hydroxylase 1; AltName: Full=Cytochrome P450 707A1	0.137	-2.87144	1.05785e-09	1.53116e-08	yes	down	GO:0048838;GO:0016132;GO:0009687;GO:0009639;GO:0050832;GO:0016125;GO:0009414;GO:0010268;GO:0007275;GO:0055114;GO:0016021;GO:0004497;GO:0010295;GO:0020037;GO:0016705;GO:000550	K09843	map00906	COG2124	KDO72259.1	sp|Q949P1|ABAH1_ARATH;	PF00067.19
Cg9g002490	RecName: Full=RING-H2 finger protein ATL2; AltName: Full=Protein ARABIDOPSIS TOXICOS EN LEVADURA 2; Short=Protein ATL2	0.137	-2.86795	2.83189e-07	2.65582e-06	yes	down	GO:0016021;GO:000827	-	-	ENOG41121N2	AEI72266.1	sp|Q8L9T5|ATL2_ARATH;	PF13639.3;PF17123.2;PF12678.4;PF13923.3;PF00097.22;PF13445.3;PF13920.3;PF14634.3;PF12861.4
Cg4g013010	RecName: Full=Sodium/hydrogen exchanger 4; AltName: Full=Na(+)/H(+) exchanger 4; Short=NHE-4	0.137	-2.86436	4.75404e-05	0.00027354	yes	down	GO:1902600;GO:0006885;GO:0035725;GO:0055075;GO:0009651;GO:0016021;GO:0005774;GO:0005886;GO:001538	K14724	-	COG0025	KDO62173.1	sp|Q8S397|NHX4_ARATH;	PF00999.18
Cg3g006540	RecName: Full=Sigma factor binding protein 1, chloroplastic; Short=AtsibI; Short=Sigma factor binding protein I; AltName: Full=SigA binding protein; Flags: Precurso	0.138	-2.85865	1.52298e-12	3.45696e-11	yes	down	-	-	-	ENOG410ZFI0;COG5126	XP_006465756.1	-	PF05678.11
Cg2g026810	_	0.138	-2.85797	2.47524e-10	3.97079e-09	yes	down	-	-	-	ENOG410Z1J1;ENOG410Z7HP;ENOG410ZCT8	GAY55152.1	sp|Q5PNZ7|HIP46_ARATH;	-
Cg2g030310	_	0.138	-2.85377	0.0114543	0.0317413	yes	down	-	-	-	-	ESR56785.1	-	-
Cg4g001420	RecName: Full=Chorismate mutase 2; Short=AtCM2; AltName: Full=CM-2	0.139	-2.85183	1.11996e-12	2.59675e-11	yes	down	GO:0006571;GO:0000162;GO:0009094;GO:0046417;GO:0009073;GO:000410	K01850	map00400	COG1605	XP_006450287.1	sp|Q9S7H4|CM2_ARATH;	-
Cg2g042980	RecName: Full=Glutamate receptor 3.4; Short=AtGLR4; AltName: Full=Ligand-gated ion channel 3.4; Flags: Precursor	0.139	-2.84962	0.0146531	0.0389352	yes	down	GO:0035235;GO:0034220;GO:0007268;GO:0016021;GO:0005234;GO:000497	K05387	-	ENOG410XQQV;ENOG410ZHS8;ENOG410ZKE7	XP_015382362.1	sp|Q8LGN0|GLR27_ARATH;	PF01094.25;PF00060.23;PF00497.17;PF10613.6;PF13458.3
Cg3g010980	RecName: Full=Mechanosensitive ion channel protein 10; AltName: Full=Mechanosensitive channel of small conductance-like 10; AltName: Full=MscS-Like protein 10; Sho	0.139	-2.84892	6.04444e-06	4.23357e-05	yes	down	GO:0055085;GO:0016021;GO:001602	K22048	-	COG0668	XP_006432564.1	sp|Q9LYG9|MSL10_ARATH;	PF00924.15;PF14812.3
Cg8g000500	RecName: Full=U-box domain-containing protein 15; AltName: Full=Plant U-box protein 15	0.139	-2.84481	6.92126e-07	5.91907e-06	yes	down	GO:0016567;GO:0005737;GO:0005634;GO:0000151;GO:0016874;GO:000484	-	-	ENOG410Y9VA;ENOG410XRTN	XP_006486608.1	sp|Q681N2|PUB15_ARATH;	PF00514.20;PF04564.12;PF05804.9;PF05536.8;PF11789.5;PF13646.3;PF04826.10;PF03224.11
Cg8g014270	_	0.139	-2.84201	4.97828e-07	4.434e-06	yes	down	-	-	-	ENOG4111B5G	ESR44560.1	-	PF05498.8
Cg2g017700	RecName: Full=Probable terpene synthase 9; Short=RcSeTPS9	0.14	-2.8364	5.09462e-05	0.000290607	yes	down	GO:0016829;GO:004687	-	-	ENOG410YF98	XP_006469736.1	sp|B9RPM3|TPS9_RICCO;	PF03936.13;PF01397.18
Cg7g017010	RecName: Full=F-box protein At1g67340	0.14	-2.83339	1.49386e-10	2.48702e-09	yes	down	-	-	-	ENOG410YZID	KDO81903.1	sp|Q9FYF9|FB76_ARATH;	PF01753.15
Cg2g042530	RecName: Full=Ethylene-responsive transcription factor 4; AltName: Full=Ethylene-responsive element-binding factor 3; Short=EREBP-3; AltName: Full=Ethylene-responsi	0.14	-2.83167	0.0042428	0.0138217	yes	down	GO:0006355;GO:0045449;GO:0006351;GO:0005634;GO:0005667;GO:0003700;GO:000367	K09286	-	ENOG410YQ8J;ENOG41116MF	GAY34579.1	sp|Q9LW49|ERF4_NICSY;	PF00847.17
Cg9g004890	_	0.141	-2.83025	3.02186e-09	4.0247e-08	yes	down	-	-	-	ENOG410ZH4A	XP_006489322.2	-	-
Cg1g021940	RecName: Full=Mitochondrial chaperone BCS1; Short=h-BCS1; AltName: Full=BCS1-like protein	0.141	-2.82809	0.00336433	0.0113116	yes	down	GO:0008152;GO:0017111;GO:0005524;GO:000016	K08900	-	COG0465	XP_006465145.1	sp|Q147F9|AATPC_ARATH;	PF00004.26;PF14363.3;PF05496.9;PF05673.10;PF13191.3;PF13401.3;PF13245.3
Cg3g005160	_	0.141	-2.82377	5.70929e-06	4.02508e-05	yes	down	-	-	-	-	-	-	-
Cg2g033170	_	0.141	-2.82181	3.69219e-07	3.37423e-06	yes	down	GO:0016192;GO:0048193;GO:0016020;GO:0016021;GO:000562	-	-	ENOG410YADG	KDO81563.1	-	PF09177.8
Cg2g008820	RecName: Full=Phospholipase A1-IIdelta	0.142	-2.81869	5.16348e-07	4.57996e-06	yes	down	GO:0009395;GO:0006629;GO:0071493;GO:0009650;GO:0046486;GO:0009507;GO:0016787;GO:0004806;GO:000897	-	-	ENOG410YCH0;COG3675	KDO63393.1	sp|Q9SJI7|PLA20_ARATH;	PF01764.22
Cg7g014200	_	0.142	-2.8183	4.91174e-06	3.50306e-05	yes	down	-	-	-	ENOG4111184	XP_006437637.1	sp|Q9D0Z3|TMM53_MOUSE;	PF05705.11
Cg3g005110	_	0.142	-2.81334	0.0029245	0.0100431	yes	down	GO:0006508;GO:000823	-	-	-	XP_024041843.1	-	PF02902.16
Cg4g023490	RecName: Full=UDP-glucuronate 4-epimerase 1; AltName: Full=UDP-glucuronic acid epimerase 1; Short=AtUGlcAE3	0.142	-2.81309	6.02586e-09	7.68599e-08	yes	down	GO:0005975;GO:0044237;GO:0016021;GO:0050662;GO:001685	K08679	map00520	COG0451;COG1087	GAY48492.1	sp|Q9M0B6|GAE1_ARATH;	PF01370.18;PF16363.2;PF04321.14;PF01073.16;PF02719.12;PF07993.9;PF00106.22;PF05368.10
Cg9g019870	_	0.142	-2.81217	0.00592393	0.0182596	yes	down	-	-	-	ENOG410Z7Z7;ENOG41105XF;ENOG410Y97V;ENOG410Y9VP	XP_015382069.1	sp|Q52QH4|NAC68_ORYSJ;	PF02365.12
Cg9g007590	RecName: Full=Protein EIN4; Short=AtEIN4; AltName: Full=Protein ETHYLENE INSENSITIVE 4	0.142	-2.81195	5.63712e-13	1.36027e-11	yes	down	GO:0018106;GO:0009873;GO:0035556;GO:0010105;GO:0023014;GO:0016021;GO:0005789;GO:0009365;GO:0045449;GO:0000156;GO:0000155;GO:0005524;GO:0051740;GO:003819	K14509	map04016;map04075	COG0642;ENOG410ZJID	NP_001275840.1	sp|Q0WPQ2|ETR2_ARATH;	PF00072.21;PF01590.23;PF00512.22
Cg2g020340	RecName: Full=7-methylxanthosine synthase 1; Short=CmXRS1; AltName: Full=Methyltransferase-like 3; Short=CaMTL3; AltName: Full=Xanthosine methyltransferase; Short=C	0.143	-2.81025	1.31424e-09	1.87386e-08	yes	down	-	K08241	map00592	ENOG4111GV5;ENOG4112BHH	XP_006469450.1	sp|Q9AVL9|CS4_COFAR;	PF03492.12
Cg8g023630	_	0.143	-2.80939	1.35558e-09	1.928e-08	yes	down	-	-	-	ENOG410YR10	XP_006424999.1	-	-
Cg3g021780	_	0.143	-2.80811	1.4799e-13	3.92379e-12	yes	down	-	-	-	ENOG41113F7;ENOG410YKJ8	XP_006473372.1	-	PF07816.8
Cg2g041300	RecName: Full=F-box protein At1g61340	0.143	-2.80741	2.51882e-05	0.000154667	yes	down	-	-	-	ENOG410YXQR;ENOG410XS4K	XP_006467897.1	sp|Q8GX77|FB316_ARATH;	-
Cg7g007790	RecName: Full=60S ribosomal protein L14-1	0.143	-2.80632	1.3773e-16	5.5031e-15	yes	down	GO:0042254;GO:0006412;GO:0005840;GO:000373	K02875	map03010	COG2163	GAY60689.1	sp|Q9SIM4|RL141_ARATH;	PF01929.14
Cg4g008150	RecName: Full=Auxin-responsive protein IAA1; AltName: Full=Indoleacetic acid-induced protein 1	0.143	-2.80235	1.35199e-10	2.2662e-09	yes	down	GO:0006355;GO:0009987;GO:0009734;GO:0005634;GO:004698	K14484	map04075	ENOG410YGIK;ENOG410YEC3	XP_024033840.1	sp|Q5VRD1|IAA1_ORYSJ;	PF02309.13
Cg6g007760	RecName: Full=Benzyl alcohol O-benzoyltransferase; AltName: Full=Benzoyl coenzyme A:benzyl alcohol benzoyl transferase	0.144	-2.80075	4.53045e-07	4.06251e-06	yes	down	GO:0008152;GO:001674	K19861	-	ENOG410YDJK;ENOG410ZM3K	XP_006437408.1	sp|Q8GT20|BEBT_TOBAC;	PF02458.12
Cg7g006680	RecName: Full=GATA transcription factor 8	0.144	-2.79951	2.83815e-10	4.50667e-09	yes	down	GO:0006355;GO:0045449;GO:0045893;GO:0005634;GO:0005667;GO:0005488;GO:0043565;GO:0003700;GO:0003677;GO:000827	-	-	COG5641	XP_006436436.1	sp|Q9SV30|GATA8_ARATH;	PF00320.24
Cg1g015960	RecName: Full=Wall-associated receptor kinase-like 22; Flags: Precursor	0.144	-2.79902	0.000575302	0.00246122	yes	down	GO:0009069;GO:0006468;GO:0004674;GO:0030247;GO:000552	-	-	COG0515	XP_006465431.1	sp|Q9S9M5|WAKLA_ARATH;	PF00069.22;PF07714.14;PF13947.3
Cg4g015640	RecName: Full=Probable carboxylesterase 18; AltName: Full=AtCXE18	0.144	-2.79418	0.0135368	0.0364196	yes	down	GO:0008152;GO:001678	-	-	COG0657	XP_006478340.1	sp|Q9LT10|CXE18_ARATH;	PF07859.10;PF00135.25;PF10340.6;PF12740.4;PF07224.8
Cg5g018120	RecName: Full=Putative receptor-like protein kinase At5g39000; Flags: Precursor	0.144	-2.79365	4.40513e-05	0.000255346	yes	down	GO:0009069;GO:0006468;GO:0016021;GO:0004674;GO:000552	-	-	COG0515	XP_006493305.1	sp|Q9SCZ4|FERON_ARATH;	PF07714.14;PF00069.22;PF12819.4;PF11721.5
Cg1g026300	_	0.144	-2.7909	0.018192	0.046468	yes	down	GO:0016021;GO:0016020;GO:000588	-	-	ENOG410YIDW	XP_006427883.1	-	-
Cg7g012720	RecName: Full=Probable galacturonosyltransferase 15	0.145	-2.79027	7.11154e-19	3.48101e-17	yes	down	GO:0008152;GO:0045489;GO:0071555;GO:0005794;GO:0016021;GO:0016020;GO:0000139;GO:0016757;GO:004726	K13648	map00520	ENOG41106K3;ENOG410ZY1J	KDO60918.1	sp|Q8L4B0|GAUTF_ARATH;	PF01501.17
Cg8g013730	RecName: Full=NAC domain-containing protein 90; Short=ANAC090	0.145	-2.78937	0.0138868	0.0371751	yes	down	GO:0006355;GO:0005634;GO:000367	-	-	ENOG410YGJ5;ENOG41114GP	XP_006424204.1	sp|Q9FMR3|NAC90_ARATH;	PF02365.12
Cg3g009670	_	0.145	-2.78919	1.74493e-23	1.35655e-21	yes	down	GO:0015846;GO:0042597;GO:001980	-	-	COG0687	GAY53453.1	sp|Q9I6J0|SPUE_PSEAE;	PF13343.3;PF13416.3;PF13531.3
Cg9g022210	_	0.145	-2.78667	0.0024271	0.00855384	yes	down	-	-	-	-	KDO36819.1	-	-
Cg5g002450	RecName: Full=Serine/arginine-rich splicing factor SR45a; Short=At-SR45A; Short=AtSR45a; AltName: Full=Protein TRANSFORMER2-like; Short=atTra2	0.146	-2.78073	3.40242e-15	1.13289e-13	yes	down	GO:0003676;GO:000016	K12897	map03040	ENOG4111F1G;ENOG4111WRB;ENOG41127J9	XP_024044332.1	sp|Q84TH4|SR45A_ARATH;	PF00076.19
Cg3g006300	RecName: Full=4-methylaminobutanoate oxidase (methylamine-forming); AltName: Full=Gamma-N-methylaminobutyrate oxidase 2	0.146	-2.77243	0.00192414	0.0070084	yes	down	GO:0055114;GO:001649	-	-	COG1233	XP_006493276.1	-	PF01593.21;PF13450.3;PF00890.21;PF12831.4;PF03486.11;PF01134.19;PF07992.11
Cg5g007780	RecName: Full=Nudix hydrolase 8; Short=AtNUDT8	0.147	-2.77073	0.0002621	0.00123239	yes	down	GO:0008152;GO:001678	-	-	ENOG410Z4GH	XP_006477128.1	sp|Q8L7W2|NUDT8_ARATH;	PF00293.25
Cg3g009630	_	0.147	-2.77066	1.15663e-38	2.96598e-36	yes	down	-	-	-	ENOG410Y91A	XP_006489881.1	-	-
Cg2g024450	_	0.147	-2.77019	3.36408e-06	2.46475e-05	yes	down	-	-	-	ENOG41118R2;ENOG4111CV0;ENOG410ZC2N;ENOG410Z9JM;ENOG410YZFH;ENOG411143Q;ENOG410Z53X;ENOG410Z2D0	XP_006452257.2	sp|Q9M8U4|FBL41_ARATH;	PF08387.7;PF00646.30;PF12937.4;PF07723.10
Cg3g018120	RecName: Full=Dof zinc finger protein DOF1.2; Short=AtDOF1.2	0.147	-2.76977	1.08147e-08	1.33004e-07	yes	down	GO:0006355;GO:000367	-	-	ENOG410YN7T;ENOG410YMWI	XP_006472946.1	sp|P68349|DOF12_ARATH;	PF02701.12
Cg2g008050	RecName: Full=Protein E6	0.147	-2.76883	0.00247261	0.0086804	yes	down	-	-	-	ENOG41119GR;ENOG4111D72;ENOG411054V	XP_015383291.1	sp|Q01197|E6_GOSHI;	-
Cg7g011690	RecName: Full=Respiratory burst oxidase homolog protein C; AltName: Full=NADPH oxidase RBOHC; AltName: Full=StRBOHC	0.147	-2.76398	3.23635e-83	6.95046e-80	yes	down	GO:0006804;GO:0006979;GO:0098869;GO:0055114;GO:0016021;GO:0050664;GO:0005509;GO:000460	K13447	map04016;map04626	ENOG410XNZY	XP_006485050.1	sp|Q2HXL0|RBOHC_SOLTU;	PF08030.9;PF08414.7;PF08022.9;PF01794.16;PF13499.3;PF13405.3;PF00036.29
Cg4g012180	RecName: Full=Protein translation factor SUI1 homolog; AltName: Full=Protein GOS2; AltName: Full=Protein eIF1; AltName: Full=Translation initiation factor 1	0.148	-2.75978	1.05663e-09	1.53068e-08	yes	down	GO:0006446;GO:0006413;GO:0005840;GO:000374	K03113	map03013	COG0023	XP_006452372.1	sp|A6MZM2|SUI1_ORYSI;	PF01253.19
Cg2g002920	RecName: Full=UPF0481 protein At3g47200	0.148	-2.752	0.0124325	0.033889	yes	down	GO:001602	-	-	ENOG410ZKCS;ENOG410YIDM	XP_006467197.2	sp|Q9SD53|Y3720_ARATH;	PF03140.12
Cg7g009750	RecName: Full=Putative receptor-like protein kinase At3g47110; Flags: Precursor	0.149	-2.74861	3.99272e-07	3.62e-06	yes	down	GO:0009069;GO:0006468;GO:0016021;GO:0004674;GO:000552	-	-	COG4886;COG0020;COG0515	XP_006492203.1	sp|Q9SD62|Y3471_ARATH;	PF00069.22;PF07714.14;PF13855.3;PF12799.4;PF08263.9;PF01636.20
Cg2g044740	RecName: Full=Cytochrome P450 710A2; AltName: Full=C-22 sterol desaturase	0.149	-2.74348	0.000457212	0.00201419	yes	down	GO:0055114;GO:0016021;GO:0004497;GO:0020037;GO:0016705;GO:000550	K09832	map00100	COG2124	XP_006467484.1	sp|O64697|C7101_ARATH;	PF00067.19
Cg3g013180	RecName: Full=Probable xyloglucan glycosyltransferase 12; AltName: Full=Cellulose synthase-like protein C12; Short=AtCslC12	0.149	-2.74284	3.09459e-15	1.03642e-13	yes	down	GO:0016021;GO:001674	-	-	COG1215	XP_006472340.1	sp|Q9ZQB9|CSLCC_ARATH;	PF13641.3;PF13632.3;PF00535.23;PF13506.3;PF03142.12
Cg2g007590	RecName: Full=GDSL esterase/lipase At5g14450; AltName: Full=Extracellular lipase At5g14450; Flags: Precursor	0.151	-2.73176	4.28323e-23	3.19957e-21	yes	down	GO:0006629;GO:001678	-	-	ENOG4111BJN;ENOG41114N8;ENOG410Y9BR	XP_006470213.1	sp|Q9LY84|GDL76_ARATH;	PF00657.19
Cg5g025500	_	0.151	-2.73006	0.00228315	0.00811476	yes	down	-	K15032	-	ENOG410XT49;COG0532	ESR54771.1	sp|F4JVI3|MTEF5_ARATH;	PF02536.11
Cg1g015570	RecName: Full=Probable LRR receptor-like serine/threonine-protein kinase At1g34110; Flags: Precursor	0.151	-2.72795	9.06603e-11	1.56704e-09	yes	down	-	K13420	map04016;map04626	COG4886	GAY59873.1	sp|C0LGP4|Y3475_ARATH;	PF13855.3;PF12799.4;PF00560.30;PF00069.22;PF07714.14
Cg8g021750	RecName: Full=Methyl-CpG-binding domain-containing protein 7; Short=AtMBD7; Short=MBD07; AltName: Full=Methyl-CpG-binding protein MBD7	0.151	-2.72695	0.00270907	0.00940102	yes	down	GO:0005634;GO:000367	-	-	ENOG4111HPQ	KDO72960.1	sp|Q9FJF4|MBD7_ARATH;	PF01429.16
Cg1g019900	_	0.151	-2.72638	1.65215e-10	2.73201e-09	yes	down	-	K14816	-	-	ESR40629.1	-	-
Cg7g015370	RecName: Full=Uridine-cytidine kinase C; AltName: Full=Cytidine monophosphokinase C; AltName: Full=Uridine monophosphokinase C	0.151	-2.72611	3.10686e-30	4.10607e-28	yes	down	GO:0006222;GO:0006206;GO:0016310;GO:0009814;GO:0016021;GO:0016301;GO:0016462;GO:0004849;GO:000552	K00876	map00240	COG0572	XP_006484302.1	sp|Q54R62|UCKC_DICDI;	PF00485.15;PF01928.18
Cg1g022310	RecName: Full=Probable WRKY transcription factor 33; AltName: Full=WRKY DNA-binding protein 33	0.151	-2.7256	2.95133e-10	4.67343e-09	yes	down	GO:0006355;GO:0045449;GO:0005667;GO:0003700;GO:004356	K13424	map04016;map04626	ENOG4112BTF	XP_006468131.1	sp|Q6IEQ7|WRK24_ORYSJ;	PF03106.12
Cg3g013020	RecName: Full=Peptidyl-prolyl cis-trans isomerase FKBP65; Short=PPIase FKBP65; AltName: Full=70 kDa peptidyl-prolyl isomerase; AltName: Full=FK506-binding protein	0.152	-2.72016	1.01847e-19	5.4512e-18	yes	down	GO:000645	K09571	-	COG0545	XP_006472323.1	sp|Q43207|FKB70_WHEAT;	PF00254.25;PF00515.25;PF13432.3
Cg8g024010	RecName: Full=Dehydrodolichyl diphosphate synthase 2; Short=Dedol-PP synthase 2	0.152	-2.71811	0.00173069	0.00639186	yes	down	GO:0008152;GO:001676	K11778	map00900	COG0020	XP_015388839.1	sp|Q56Y11|DDPS2_ARATH;	PF01255.16
CgUng000510	_	0.152	-2.71721	1.40993e-11	2.74026e-10	yes	down	-	-	-	ENOG410YVCG	XP_006436723.1	-	PF02519.11
Cg2g021170	RecName: Full=CBS domain-containing protein CBSX5	0.152	-2.7164	1.79977e-10	2.9647e-09	yes	down	GO:003055	-	-	ENOG4111QFC	KDO74118.1	sp|Q84WQ5|CBSX5_ARATH;	PF00571.25
Cg7g006240	_	0.152	-2.71587	0.000791194	0.00325671	yes	down	-	-	-	-	ESR49493.1	-	-
Cg9g004610	RecName: Full=Glycine-rich cell wall structural protein 1.0; Short=GRP 1.0; Flags: Precursor	0.153	-2.71043	3.70691e-09	4.88408e-08	yes	down	GO:0046916;GO:0030001;GO:0005737;GO:0046872;GO:004691	-	-	COG2608	GAY61991.1	sp|Q9M8K5|HIP32_ARATH;	PF00403.23
CgUng010550	RecName: Full=Reticuline oxidase-like protein; Flags: Precursor	0.153	-2.70834	4.25417e-65	5.22077e-62	yes	down	GO:0006040;GO:0055114;GO:0050660;GO:0016614;GO:000876	-	-	COG0277	XP_006431809.1	sp|Q9SVG5|BBE18_ARATH;	PF01565.20
Cg3g002130	_	0.153	-2.70631	3.62233e-08	4.06501e-07	yes	down	-	-	-	ENOG410ZPPQ	GAY61156.1	sp|O49429|MORF1_ARATH;	-
Cg1g017720	RecName: Full=Phosphatidylcholine:diacylglycerol cholinephosphotransferase 1; Short=AtPDCT1; AltName: Full=Protein REDUCED OLEATE DESATURATION 1	0.153	-2.70631	5.89282e-11	1.05353e-09	yes	down	GO:0016021;GO:001602	-	-	ENOG410YGAW	XP_006465320.1	sp|Q9LVZ7|PDCT1_ARATH;	PF14378.3;PF14360.3
Cg2g040360	RecName: Full=Pectinesterase/pectinesterase inhibitor; Includes: RecName: Full=Pectinesterase inhibitor; AltName: Full=Pectin methylesterase inhibitor; Includes: Re	0.153	-2.7055	1.63261e-08	1.94117e-07	yes	down	GO:0042545;GO:0005985;GO:0071555;GO:0045490;GO:0005982;GO:0043086;GO:0005618;GO:0016021;GO:0016020;GO:0005576;GO:0030599;GO:0016788;GO:0045330;GO:000485	K01051	map00040	COG4677	KDO75533.1	sp|P83947|PME1_FICPW;	PF01095.16;PF04043.12;PF12708.4
Cg7g009650	RecName: Full=Putative receptor-like protein kinase At3g47110; Flags: Precursor	0.154	-2.70249	0.0176605	0.0453957	yes	down	GO:0009069;GO:0006468;GO:0016021;GO:0004674;GO:000552	-	-	COG4886;COG0020	XP_006436636.1	sp|Q9SD62|Y3471_ARATH;	PF13855.3;PF00069.22;PF12799.4;PF07714.14;PF08263.9;PF01636.20
Cg5g038340	RecName: Full=Calvin cycle protein CP12-2, chloroplastic; AltName: Full=CP12 domain-containing protein 2; AltName: Full=Chloroplast protein 12-2; Flags: Precursor	0.155	-2.69409	3.12693e-06	2.31568e-05	yes	down	-	-	-	ENOG4112442	XP_006444494.1	sp|Q9LZP9|CP122_ARATH;	PF02672.12
Cg3g025850	_	0.155	-2.69365	1.27356e-11	2.49215e-10	yes	down	GO:0055085;GO:001602	-	-	COG0679	GAY49341.1	sp|F4HWB6|PILS1_ARATH;	PF03547.15
Cg2g042710	RecName: Full=Glutaredoxin-C9; Short=AtGrxC9; AltName: Full=Protein ROXY 19	0.155	-2.68976	6.86057e-06	4.74141e-05	yes	down	GO:0006118;GO:0055114;GO:0045454;GO:0044699;GO:0005623;GO:0015035;GO:000905	K03676	-	COG0695	XP_006467721.1	sp|Q9SGP6|GRXC9_ARATH;	PF00462.21
Cg2g014290	_	0.155	-2.6897	5.61768e-08	6.05884e-07	yes	down	-	-	-	ENOG4111CKW	ESR60580.1	-	-
Cg5g025980	_	0.155	-2.68638	2.00697e-05	0.000125984	yes	down	GO:0006952;GO:0007165;GO:004353	-	-	COG4886;ENOG4112BMQ;ENOG41112ZB	XP_015381382.1	sp|Q9SZ66|DSC1_ARATH;	-
Cg4g007760	RecName: Full=Probable receptor-like protein kinase At5g20050; Flags: Precursor	0.155	-2.68578	8.77107e-05	0.000470043	yes	down	GO:0009069;GO:0006468;GO:0016021;GO:0004674;GO:000552	K06130	map00564	COG0515;COG0400	XP_006450997.1	sp|Q94C25|Y5005_ARATH;	PF00069.22;PF07714.14
Cg6g024280	RecName: Full=Probable LRR receptor-like serine/threonine-protein kinase At4g08850; Flags: Precursor	0.156	-2.68404	0.000354902	0.00160505	yes	down	GO:0006468;GO:0004672;GO:000016	-	-	COG4886	XP_024038484.1	sp|Q8VZG8|MIK2_ARATH;	PF00069.22;PF07714.14;PF13855.3;PF12799.4
Cg2g004750	RecName: Full=Methanol O-anthraniloyltransferase; AltName: Full=Anthraniloyl-CoA:methanol acyltransferase; AltName: Full=Benzyl alcohol O-benzoyltransferase	0.156	-2.68368	1.09416e-17	4.82018e-16	yes	down	GO:0008152;GO:001674	K19861	-	ENOG4111937;ENOG410YDJK	KDO36005.1	sp|Q3ZPN4|ACMAT_VITLA;	PF02458.12
Cg2g045240	RecName: Full=5'-adenylylsulfate reductase 1, chloroplastic; AltName: Full=3'-phosphoadenosine-5'-phosphosulfate reductase homolog 19; Short=PAPS reductase homolog	0.156	-2.68294	3.92331e-17	1.61646e-15	yes	down	GO:0019419;GO:0019344;GO:0045454;GO:0005623;GO:0016671;GO:000460	K05907	map00920	COG0175	KDO78266.1	sp|P92979|APR1_ARATH;	PF01507.16;PF00085.17
Cg2g010020	RecName: Full=Zinc finger protein CONSTANS-LIKE 15	0.157	-2.67516	5.26195e-12	1.10116e-10	yes	down	GO:0005622;GO:000827	-	-	ENOG410Y966;ENOG410YGKN;ENOG410YA5C	KDO46456.1	sp|O22800|COL14_ARATH;	PF06203.11;PF00643.21
Cg4g011410	RecName: Full=Uncharacterized GPI-anchored protein At4g28100; Flags: Precursor	0.157	-2.67006	6.91232e-05	0.000380765	yes	down	GO:0016021;GO:001602	-	-	ENOG410YGU9	KDO62890.1	sp|Q9SUC9|UGPI7_ARATH;	-
Cg9g020960	RecName: Full=Probable CDP-diacylglycerol--inositol 3-phosphatidyltransferase 2; AltName: Full=Phosphatidylinositol synthase 2; Short=AtPIS2; Short=PI synthase 2; S	0.158	-2.65921	7.3896e-19	3.60587e-17	yes	down	-	K00999	map00564;map00562;map04070	COG0558	GAY59954.1	sp|Q8GUK6|PIS2_ARATH;	-
Cg6g015930	_	0.158	-2.65869	3.2923e-08	3.71925e-07	yes	down	GO:004443	-	-	COG0702;COG0702	ESR61772.1	-	-
Cg5g034730	RecName: Full=Pyruvate kinase isozyme A, chloroplastic; Flags: Precursor	0.159	-2.65652	6.76386e-09	8.57638e-08	yes	down	GO:0016310;GO:0006144;GO:0015976;GO:0006096;GO:0006094;GO:0030955;GO:0016301;GO:0000287;GO:000474	K00873	map00230;map00620;map00010	COG0469	XP_006443945.1	sp|Q43117|KPYA_RICCO;	PF00224.18;PF02887.13;PF03328.11
Cg6g011130	_	0.159	-2.65544	5.04426e-09	6.50642e-08	yes	down	GO:0016021;GO:0016020;GO:000588	-	-	ENOG4111VEE;ENOG410YJFI	XP_006429660.1	-	PF03168.10;PF04478.9
Cg5g043830	RecName: Full=Cyclin-U2-2; Short=CycU2;2; AltName: Full=Cyclin-P3.2; Short=CycP3;2	0.159	-2.65404	0.00101537	0.00403727	yes	down	GO:0000079;GO:001990	-	-	ENOG4111TTK	XP_006445331.1	sp|Q9M205|CCU22_ARATH;	PF08613.8;PF00134.20
Cg6g019480	RecName: Full=Mannose-6-phosphate isomerase 1; AltName: Full=Phosphohexomutase 1; AltName: Full=Phosphomannose isomerase 1; Short=PMI1; AltName: Full=Protein MATERN	0.159	-2.6511	3.15309e-07	2.91254e-06	yes	down	GO:0006013;GO:0005975;GO:0009298;GO:0006000;GO:0004476;GO:000827	K01809	map00520;map00051	COG1482	XP_006430767.1	sp|Q9M884|MPI1_ARATH;	PF01238.18
Cg6g016000	_	0.16	-2.64779	0.000680493	0.00285299	yes	down	-	K14490	map04075	COG2198	XP_002533548.1	sp|Q6VAK3|OHP1_ORYSJ;	-
Cg8g003740	RecName: Full=Basic secretory protease; AltName: Full=Boswellia basic secretory protease; Short=BBSP, partial	0.16	-2.64734	0.000899276	0.00364226	yes	down	-	-	-	ENOG4111I5H	XP_006486988.1	sp|C0HJG8|BSP_BOSSE;	PF04450.9;PF10263.6
Cg1g010650	RecName: Full=Cytochrome P450 71A1; AltName: Full=ARP-2; AltName: Full=CYPLXXIA1	0.16	-2.64711	2.51299e-07	2.38277e-06	yes	down	GO:0055114;GO:0016021;GO:0004497;GO:0020037;GO:0016705;GO:000550	K20623	map00905	COG2124	GAY38436.1	sp|P24465|C71A1_PERAE;	PF00067.19
Cg4g002370	_	0.16	-2.64654	0.000189631	0.000925321	yes	down	GO:0031072;GO:0005515;GO:005108	-	-	ENOG411135V;ENOG410YQQQ;COG0500	XP_006450445.1	-	PF00684.16
Cg1g021950	RecName: Full=Mitochondrial chaperone BCS1; AltName: Full=BCS1-like protein	0.16	-2.64599	0.0112497	0.0312551	yes	down	GO:0008152;GO:0005524;GO:001711	K08900	-	COG0465	KDO46837.1	sp|Q147F9|AATPC_ARATH;	PF14363.3;PF00004.26;PF05496.9;PF13191.3;PF05673.10
Cg7g018290	RecName: Full=Cytochrome P450 71B35	0.16	-2.64595	4.28546e-21	2.59255e-19	yes	down	GO:0044550;GO:0055114;GO:0016020;GO:0004497;GO:0020037;GO:0016709;GO:0016705;GO:0005506;GO:0046872;GO:001649	-	-	COG2124	GAY36209.1	sp|Q9LIP5|C71BW_ARATH;	PF00067.19
Cg9g006660	RecName: Full=CBL-interacting serine/threonine-protein kinase 4; AltName: Full=SNF1-related kinase 3.3; AltName: Full=SOS2-like protein kinase PKS9	0.16	-2.6433	4.73885e-12	9.98996e-11	yes	down	GO:0006468;GO:0009987;GO:0007165;GO:0009069;GO:0016301;GO:0004674;GO:000552	K12761	-	COG0515	XP_006420081.1	sp|Q9SUL7|CIPK4_ARATH;	PF00069.22;PF07714.14;PF03822.11;PF14531.3
Cg5g001870	RecName: Full=Cation/H(+) antiporter 18; AltName: Full=Protein CATION/H+ EXCHANGER 18; Short=AtCHX18	0.16	-2.64113	1.67425e-12	3.77994e-11	yes	down	GO:1902600;GO:0006885;GO:0016021;GO:001529	-	-	COG0475	XP_006476453.1	sp|Q9FFR9|CHX18_ARATH;	PF00999.18
Cg6g005870	RecName: Full=Phosphatidylinositol:ceramide inositolphosphotransferase 1; AltName: Full=Inositol-phosphorylceramide synthase 1; Short=AtIPCS1; Short=IPC synthase 1	0.161	-2.6346	3.79096e-26	3.83132e-24	yes	down	GO:001602	-	-	ENOG410XNSC	XP_006429247.1	sp|Q9M325|IPCS1_ARATH;	PF14360.3
Cg8g023160	RecName: Full=Metal tolerance protein B; Short=AtMTP4; Short=AtMTPb	0.161	-2.63282	5.92049e-07	5.17133e-06	yes	down	GO:0006812;GO:0098655;GO:0055085;GO:0016021;GO:0016020;GO:000832	K14689	-	COG1230	KDO66656.1	sp|Q6DBM8|MTPB_ARATH;	PF01545.18
Cg5g009580	RecName: Full=Phospholipase D beta 1; Short=AtPLDbeta1; Short=PLD beta 1; Short=PLDbeta	0.161	-2.6328	2.62489e-09	3.54825e-08	yes	down	GO:0009395;GO:0016042;GO:0046470;GO:0016020;GO:0070290;GO:0005509;GO:000463	K01115	map00565;map00564;map04144	COG1502	KDO63612.1	sp|Q9T053|PLDG1_ARATH;	PF12357.5;PF00168.27;PF00614.19;PF13091.3
Cg5g044790	_	0.161	-2.63224	0.00636654	0.0193599	yes	down	-	-	-	ENOG410YRFU	XP_006464372.1	-	-
Cg7g022440	_	0.161	-2.63147	0.0074184	0.021978	yes	down	-	K08332	-	ENOG410XRTN	GAY36855.1	sp|Q9LM76|PUB44_ARATH;	PF00514.20
Cg6g000910	RecName: Full=Wall-associated receptor kinase-like 1; Flags: Precursor	0.162	-2.62948	4.02939e-09	5.26056e-08	yes	down	GO:0009069;GO:0006468;GO:0004674;GO:000552	-	-	COG0515	XP_006480434.1	sp|Q9S9M5|WAKLA_ARATH;	PF00069.22;PF07714.14;PF01476.17
Cg7g015170	RecName: Full=Putative phospholipid-transporting ATPase 9; Short=AtALA9; AltName: Full=Aminophospholipid flippase 9	0.162	-2.62631	1.60187e-13	4.20369e-12	yes	down	GO:0015917;GO:0045332;GO:0008152;GO:0006812;GO:0016021;GO:0004012;GO:0000287;GO:0019829;GO:000552	K01530	-	ENOG410XPYK	XP_006484381.1	sp|Q9SX33|ALA9_ARATH;	PF16212.2;PF16209.2;PF13246.3;PF00702.23;PF00122.17;PF08282.9
Cg8g022340	RecName: Full=Fasciclin-like arabinogalactan protein 4; AltName: Full=Protein SALT OVERLY SENSITIVE 5; Flags: Precursor	0.163	-2.621	2.06715e-16	8.05347e-15	yes	down	-	-	-	ENOG4112B5J	XP_006488317.1	sp|Q9SNC3|FLA4_ARATH;	PF02469.19
Cg2g022770	_	0.163	-2.62087	5.10191e-06	3.62814e-05	yes	down	GO:0005737;GO:000563	K08770	-	COG5272	ESR65359.1	sp|Q8MKD1|UBB_HORSE;	-
Cg4g012270	_	0.163	-2.61987	4.77966e-05	0.000274555	yes	down	GO:0000785;GO:0003682;GO:000367	-	-	COG5147	XP_006475135.1	sp|Q9S773|MYB97_ARATH;	-
Cg8g009690	_	0.163	-2.6169	5.10755e-05	0.000291247	yes	down	-	-	-	-	XP_006494554.1	-	-
Cg5g038230	_	0.163	-2.6155	2.9471e-07	2.74887e-06	yes	down	GO:000695	-	-	ENOG410ZR4Y;ENOG410XURP	XP_006444481.1	sp|Q8L4N1|PHO34_ARATH;	PF00582.23
CgUng015830	_	0.163	-2.61445	0.000568747	0.002435	yes	down	-	K15032	-	ENOG410XT49;COG0532	ESR54771.1	-	PF02536.11
CgUng019680	_	0.164	-2.61239	6.73672e-06	4.6784e-05	yes	down	-	-	-	-	-	-	-
Cg3g021080	_	0.164	-2.61012	1.45951e-21	9.32186e-20	yes	down	GO:0016021;GO:001602	-	-	ENOG4111SSM	XP_006473288.1	-	PF00622.25
Cg8g013350	RecName: Full=Leucine-rich repeat receptor-like protein kinase PXL2; AltName: Full=Protein PHLOEM INTERCALATED WITH XYLEM-LIKE 2; Flags: Precursor	0.164	-2.60948	2.32294e-12	5.1564e-11	yes	down	-	-	-	COG4886	XP_024035650.1	sp|Q6JN47|EIX1_SOLLC;	PF13855.3;PF12799.4;PF08263.9;PF14580.3
Cg9g014580	RecName: Full=Anthocyanidin 3-O-glucosyltransferase; AltName: Full=Anthocyanin rhamnosyl transferase; AltName: Full=Flavonol 3-O-glucosyltransferase; AltName: Full=U	0.164	-2.60901	2.35428e-09	3.20768e-08	yes	down	GO:0052696;GO:0009813;GO:0008152;GO:0043231;GO:0080044;GO:0080043;GO:0016758;GO:001675	K22772	map00944	COG1819	BAT22738.1	sp|Q43716|UFOG_PETHY;	PF00201.15
Cg7g020060	RecName: Full=Metalloendoproteinase 1; AltName: Full=SMEP1; Flags: Precursor	0.164	-2.60744	3.88809e-05	0.000228068	yes	down	GO:0006508;GO:0016021;GO:0031012;GO:0004222;GO:0008270;GO:0046872;GO:000823	-	-	ENOG410XQ5D	XP_006438497.1	sp|O04529|2MMP_ARATH;	PF00413.21;PF01471.15
Cg5g038240	RecName: Full=Probable E3 ubiquitin ligase SUD1; AltName: Full=Protein ECERIFERUM 9; AltName: Full=Protein SUPPRESSOR OF DRY2 DEFFECTS 1; Short=AtSUD1; AltName: Fu	0.164	-2.60584	2.37187e-20	1.34938e-18	yes	down	GO:0016021;GO:000827	-	-	COG5183	XP_006492324.1	sp|Q9H992|MARH7_HUMAN;	PF12428.5;PF12906.4
Cg3g022460	RecName: Full=Cytochrome P450 CYP72A219; AltName: Full=Cytochrome P450 CYP72A129	0.164	-2.60548	6.12021e-12	1.26841e-10	yes	down	GO:0055114;GO:0004497;GO:0016705;GO:0005506;GO:002003	-	-	COG2124	GAY43118.1	sp|O48786|C734A_ARATH;	PF00067.19
Cg8g021250	_	0.164	-2.60411	0.00971516	0.0276077	yes	down	-	-	-	-	-	-	-
Cg2g019200	_	0.165	-2.60334	0.00336119	0.0113043	yes	down	GO:000827	-	-	ENOG410YP5G	KDO54310.1	-	PF13920.3;PF14447.3;PF13923.3;PF00097.22;PF13639.3;PF13445.3;PF14634.3
Cg7g014830	RecName: Full=Probable LRR receptor-like serine/threonine-protein kinase At5g65240; Flags: Precursor	0.165	-2.59979	3.4864e-15	1.15861e-13	yes	down	GO:001602	-	-	COG4886	KDO70092.1	sp|F4HWL3|RLP4_ARATH;	PF12819.4;PF11721.5
Cg5g008690	RecName: Full=Auxin-induced protein X10A	0.165	-2.5985	8.05471e-16	2.87709e-14	yes	down	GO:000973	K14488	map04075	ENOG410YVYP	XP_006477252.1	sp|O22150|SAU36_ARATH;	PF02519.11
Cg3g018200	RecName: Full=U-box domain-containing protein 29; AltName: Full=Plant U-box protein 29	0.165	-2.59642	0.0178858	0.0458651	yes	down	GO:0016567;GO:0000151;GO:000484	-	-	ENOG41104BU;ENOG410YF56	XP_006472953.1	sp|Q9LSA6|PUB29_ARATH;	PF04564.12
Cg6g019280	RecName: Full=Probable serine/threonine-protein kinase At1g18390; Flags: Precursor	0.166	-2.59483	9.11007e-13	2.13533e-11	yes	down	GO:0006468;GO:0009069;GO:0016021;GO:0030247;GO:0004674;GO:000552	-	-	COG0515	XP_006430730.1	sp|Q8VYG0|LRL13_ARATH;	PF00069.22;PF07714.14;PF14380.3;PF13947.3;PF14531.3
Cg6g019020	RecName: Full=Dual specificity protein kinase splA; AltName: Full=Non-receptor tyrosine kinase spore lysis A; AltName: Full=Tyrosine-protein kinase 1	0.166	-2.59382	0.0113716	0.0315173	yes	down	GO:0006468;GO:0005524;GO:000467	K06272	-	COG0515	XP_024038108.1	sp|F4IS56|ILK1_ARATH;	PF07714.14;PF00069.22;PF13857.3;PF12796.4;PF13637.3;PF00023.27;PF13606.3
Cg6g000450	RecName: Full=Calreticulin-3; AltName: Full=Protein PRIORITY IN SWEET LIFE 1; Flags: Precursor	0.166	-2.59237	7.71621e-05	0.000419665	yes	down	GO:0006457;GO:0005783;GO:0051082;GO:000550	K08057	map04145;map04141	ENOG410XRR7	KDO53081.1	sp|O04153|CALR3_ARATH;	PF00262.15
Cg2g001970	RecName: Full=Linoleate 13S-lipoxygenase 2-1, chloroplastic; AltName: Full=Lipoxygenase 2-1; Flags: Precursor	0.166	-2.59029	0.0061514	0.0188324	yes	down	GO:0031408;GO:0055114;GO:0016702;GO:0016165;GO:0005506;GO:004687	K00454	map00591;map00592	ENOG410YN4N	GAY49898.1	sp|O24370|LOX21_SOLTU;	PF00305.16
Cg2g011110	_	0.166	-2.58828	6.82249e-05	0.000376178	yes	down	-	-	-	-	XP_015383113.1	-	PF15365.3
Cg4g016530	_	0.167	-2.58522	6.29925e-25	5.60178e-23	yes	down	-	-	-	-	GAY66166.1	-	-
Cg8g000160	RecName: Full=3-hydroxy-3-methylglutaryl-coenzyme A reductase 1; Short=HMG-CoA reductase 1	0.167	-2.58273	3.05046e-05	0.00018338	yes	down	GO:0016126;GO:0015936;GO:0008299;GO:0006694;GO:0016104;GO:0055114;GO:0016021;GO:0005789;GO:0004420;GO:005066	K00021	map00900	COG1257	XP_006486561.1	sp|O64966|HMDH1_GOSHI;	PF00368.15
Cg3g014360	RecName: Full=Dihydrofolate reductase	0.167	-2.582	0.00994718	0.0281553	yes	down	-	-	-	ENOG4111JYH	XP_006433884.1	sp|P36591|DYR_SCHPO;	PF03959.10;PF02230.13
Cg3g008170	RecName: Full=Cellulose synthase-like protein D3; Short=AtCslD3; AltName: Full=Protein KOJAK	0.167	-2.58137	7.96457e-07	6.71439e-06	yes	down	GO:0005985;GO:0030244;GO:0071555;GO:0006011;GO:0005982;GO:0016021;GO:001676	K20924	-	COG1215	XP_006471487.1	sp|Q9M9M4|CSLD3_ARATH;	PF03552.11;PF14570.3;PF13632.3;PF13641.3
Cg6g005930	_	0.167	-2.578	6.09954e-13	1.46568e-11	yes	down	-	-	-	ENOG410YH1N	XP_006429255.1	-	PF06521.8
Cg3g009840	_	0.168	-2.57709	5.66016e-26	5.62123e-24	yes	down	GO:000994	-	-	COG0687	GAY53453.1	sp|P31133|POTF_ECOLI;	PF13343.3;PF13416.3
Cg4g013040	RecName: Full=Pirin-like protein At1g50590	0.168	-2.57328	0.000634028	0.00268306	yes	down	-	K06911	-	COG1741	XP_006452492.1	sp|Q9LPS9|PRNL1_ARATH;	PF05726.10;PF02678.13;PF07883.8
Cg7g001990	RecName: Full=Putative serine/threonine-protein kinase-like protein CCR3; AltName: Full=Protein CRINKLY 4 RELATED 3; Short=AtCRR3; Flags: Precursor	0.168	-2.57163	3.80904e-06	2.76949e-05	yes	down	GO:0006468;GO:0009069;GO:0016021;GO:0016020;GO:0000166;GO:0004674;GO:0004672;GO:000552	-	-	COG0515	XP_006435742.1	sp|Q9LY50|ACCR3_ARATH;	PF00069.22;PF07714.14;PF13540.3;PF03109.13
Cg4g012330	RecName: Full=GDSL esterase/lipase At5g55050; AltName: Full=Extracellular lipase At5g55050; Flags: Precursor	0.168	-2.57107	3.40524e-05	0.000202581	yes	down	GO:0006629;GO:001678	-	-	COG3240	XP_006452399.1	sp|Q9FIA1|GDL87_ARATH;	PF00657.19
Cg1g016700	RecName: Full=Putative disease resistance protein At5g05400	0.169	-2.56724	0.00596071	0.0183532	yes	down	GO:0008152;GO:0006952;GO:0005524;GO:0043531;GO:001711	K13459	map04626	COG4886	ESR40410.1	sp|Q8RXS5|DRL40_ARATH;	PF00931.19;PF13855.3;PF12799.4
Cg2g002650	_	0.169	-2.56583	7.40251e-28	8.25861e-26	yes	down	GO:0009117;GO:0046373;GO:004655	-	-	COG3533	XP_006446039.1	-	PF07944.9
Cg1g005110	RecName: Full=GATA transcription factor 5	0.169	-2.56184	8.68137e-06	5.89079e-05	yes	down	GO:0045893;GO:0009987;GO:0045449;GO:0005634;GO:0005667;GO:0043565;GO:0003700;GO:0005488;GO:000827	-	-	COG5641	XP_006425558.1	sp|Q9FH57|GATA5_ARATH;	PF00320.24
Cg8g004180	RecName: Full=UDP-glucosyl transferase 73B2; AltName: Full=Flavonol 7-O-glucosyltransferase; AltName: Full=UDP glucose:flavonoid 7-O-glucosyltransferase	0.17	-2.55565	1.13603e-12	2.62694e-11	yes	down	GO:0008152;GO:001675	K23260	map00940	COG1819	GAY54939.1	sp|Q9AT54|SCGT_TOBAC;	PF00201.15
Cg8g021550	RecName: Full=Ankyrin repeat-containing protein At5g02620	0.17	-2.55513	1.13345e-15	3.98238e-14	yes	down	GO:001602	-	-	COG0666	GAY38190.1	sp|Q6AWW5|Y5262_ARATH;	PF12796.4;PF13637.3;PF13857.3;PF13606.3;PF00023.27;PF13962.3
Cg5g010100	RecName: Full=Galacturonosyltransferase 8; AltName: Full=Glycosyltransferase QUASIMODO1	0.17	-2.55498	5.50714e-13	1.33265e-11	yes	down	GO:0008152;GO:0044444;GO:0016020;GO:0043231;GO:001674	K13648	map00520	ENOG410YC9Z;ENOG411141T	GAY67953.1	sp|Q9LSG3|GAUT8_ARATH;	-
Cg7g021880	_	0.17	-2.5546	7.10417e-14	1.96866e-12	yes	down	-	-	-	ENOG410ZPSX	NP_001275807.1	-	-
Cg5g028250	RecName: Full=3-oxo-Delta(4,5)-steroid 5-beta-reductase; AltName: Full=Delta(4)-3-oxosteroid 5-beta-reductase; AltName: Full=Delta-4,5-steroid 5-beta-reductase; Sho	0.171	-2.55029	0.000605698	0.00257587	yes	down	-	K22419	-	ENOG410XPIJ	XP_006443046.1	sp|Q9STX2|VEP1_ARATH;	-
Cg2g029830	_	0.172	-2.54181	3.29427e-42	1.17914e-39	yes	down	-	-	-	COG4886;ENOG41115K7;ENOG41115QR	XP_024038971.1	-	-
Cg6g019800	RecName: Full=Protein rough sheath 2 homolog; AltName: Full=OsPHAN; AltName: Full=OsRS2; AltName: Full=Protein PHANTASTICA homolog	0.172	-2.54076	1.82337e-05	0.000115642	yes	down	GO:0000785;GO:0003682;GO:000367	K09422	-	COG5147	XP_006430817.1	sp|Q94IB1|RS2_ORYSJ;	PF00249.28;PF13921.3
Cg7g009160	RecName: Full=Probable leucine-rich repeat receptor-like protein kinase At1g35710; Flags: Precursor	0.172	-2.54062	0.000953037	0.00383021	yes	down	GO:0006468;GO:0009069;GO:0016021;GO:0004674;GO:000552	K13420	map04016;map04626	COG4886;COG0515	ESR55794.1	sp|C0LGP4|Y3475_ARATH;	PF00069.22;PF07714.14;PF13855.3;PF12799.4
CgUng000770	RecName: Full=Transcription factor MYC3; AltName: Full=Basic helix-loop-helix protein 5; Short=AtbHLH5; Short=bHLH 5; AltName: Full=Protein ALTERED TRYPTOPHAN REGUL	0.172	-2.53929	1.11585e-10	1.90004e-09	yes	down	GO:004698	K13422	map04016;map04075	ENOG410YCJJ	KDO44754.1	sp|Q39204|MYC2_ARATH;	PF14215.3;PF00010.23
Cg1g013830	RecName: Full=Auxin-responsive protein IAA26; AltName: Full=Indoleacetic acid-induced protein 26; AltName: Full=Phytochrome-associated protein 1	0.172	-2.5388	1.08279e-12	2.52422e-11	yes	down	GO:0006355;GO:0009987;GO:0009734;GO:0005634;GO:004698	K14484	map04075	ENOG410YI31	XP_006465700.1	sp|Q8LAL2|IAA26_ARATH;	PF02309.13
Cg5g037910	RecName: Full=Probable galacturonosyltransferase-like 7	0.172	-2.53635	3.98856e-13	9.94594e-12	yes	down	GO:0008152;GO:0016021;GO:001675	-	-	ENOG41106K3	XP_006444439.1	sp|Q8VYF4|GATL7_ARATH;	PF01501.17
Cg2g022680	RecName: Full=G-type lectin S-receptor-like serine/threonine-protein kinase At4g27290; Flags: Precursor	0.173	-2.5336	4.83412e-05	0.000277405	yes	down	-	-	-	COG0515	XP_015384812.1	sp|O81905|SD18_ARATH;	PF07714.14;PF00069.22;PF01453.21;PF00954.17;PF08276.8;PF08284.8;PF11883.5;PF13650.3;PF13975.3;PF08277.9
Cg4g022490	RecName: Full=Glutamate receptor 2.9; AltName: Full=Ligand-gated ion channel 2.9; Flags: Precursor	0.173	-2.53314	0.00584006	0.0180724	yes	down	GO:0035235;GO:0034220;GO:0007268;GO:0016021;GO:0005234;GO:000497	-	-	ENOG410XQQV;ENOG410YE5F;ENOG410Y6P1	GAY48444.1	sp|Q9C5V5|GLR28_ARATH;	PF01094.25;PF00060.23;PF13458.3;PF00497.17;PF10613.6
Cg2g013650	_	0.173	-2.53248	0.00167532	0.00621408	yes	down	-	-	-	ENOG410YC9T	GAY57102.1	-	PF04720.9
Cg2g045550	RecName: Full=Protein STRUBBELIG-RECEPTOR FAMILY 8; AltName: Full=Leucine-rich repeat receptor kinase-like protein SRF8; Flags: Precursor	0.173	-2.53049	4.29347e-33	7.23196e-31	yes	down	GO:0006468;GO:0005886;GO:0016021;GO:0005524;GO:000467	-	-	COG0515;ENOG410XUXK	XP_006467380.1	sp|Q6R2J8|SRF8_ARATH;	PF07714.14;PF00069.22;PF13855.3;PF08263.9;PF12799.4
Cg2g041080	RecName: Full=Protein PLANT CADMIUM RESISTANCE 8; Short=AtPCR8	0.173	-2.53002	9.10802e-08	9.41545e-07	yes	down	GO:001602	-	-	ENOG410YNGI	XP_006467924.1	sp|Q9M815|PCR8_ARATH;	PF04749.14
Cg8g013610	_	0.173	-2.52769	9.5287e-14	2.57815e-12	yes	down	GO:0003723;GO:0003676;GO:000016	K13195	-	COG0724	GAY52944.1	-	PF00076.19
CgUng004550	RecName: Full=Cytochrome P450 76C2; AltName: Full=Protein YELLOW-LEAF-SPECIFIC GENE 6	0.174	-2.52531	1.00162e-19	5.39311e-18	yes	down	GO:0055114;GO:0004497;GO:0016705;GO:0005506;GO:002003	-	-	COG2124	GAY66670.1	sp|Q8VWZ7|C76B6_CATRO;	PF00067.19
Cg3g025510	RecName: Full=Glyceraldehyde-3-phosphate dehydrogenase B, chloroplastic; AltName: Full=NADP-dependent glyceraldehydephosphate dehydrogenase subunit B; Flags: Precursor	0.174	-2.52105	0.00349483	0.011675	yes	down	GO:0006006;GO:0055114;GO:0051287;GO:0016620;GO:005066	K05298	map00710	COG0057	XP_006473831.1	sp|P12859|G3PB_PEA;	PF02800.17;PF00044.21;PF02672.12
Cg5g041940	RecName: Full=Probable glycerol-3-phosphate acyltransferase 8	0.174	-2.5203	0.000267385	0.00125415	yes	down	GO:0010143;GO:0016311;GO:0008152;GO:0042967;GO:0046486;GO:0005783;GO:0016021;GO:0016791;GO:0004366;GO:0090447;GO:001674	K13508	map00564;map00561	ENOG4111C4N;ENOG4110PXU	XP_006445021.1	sp|Q5XF03|GPAT8_ARATH;	PF12710.4;PF01553.18
Cg8g012040	RecName: Full=Myrcene synthase, chloroplastic; Flags: Precursor	0.175	-2.51199	3.24687e-06	2.38701e-05	yes	down	GO:0033383;GO:0008152;GO:0009536;GO:0010333;GO:000028	K07385	map00902	ENOG410YF98	GAY64170.1	sp|Q8L5K4|GTPS_CITLI;	PF03936.13;PF01397.18
Cg7g023940	RecName: Full=Probable mitochondrial chaperone BCS1-A; AltName: Full=BCS1-like protein 1	0.175	-2.51073	6.69776e-12	1.37814e-10	yes	down	GO:0008152;GO:0017111;GO:0005524;GO:000016	K08900	-	COG0465	GAY37087.1	sp|Q9FKM3|AATPK_ARATH;	PF14363.3;PF00004.26;PF13245.3;PF13191.3;PF05673.10;PF13555.3
Cg6g009860	_	0.176	-2.50849	0.00322051	0.0109071	yes	down	GO:000577	K07253	map00360;map00350	ENOG41122MF	XP_006429496.1	-	PF01187.15
Cg5g027210	RecName: Full=Two pore potassium channel c; Short=Two K(+) channel c; AltName: Full=Calcium-activated outward-rectifying potassium channel 3; Short=OsKCO3	0.176	-2.50714	0.000307617	0.00141353	yes	down	GO:0071805;GO:0016021;GO:000526	K05389	-	COG1226	XP_006437169.1	sp|Q9SVV6|KCO6_ARATH;	PF07885.13;PF00520.28;PF13202.3
Cg7g016770	RecName: Full=Squamosa promoter-binding-like protein 16	0.176	-2.50625	0.00585715	0.0181123	yes	down	GO:0005634;GO:000367	-	-	ENOG410YD0Z	XP_006484147.1	sp|Q6YZE8|SPL16_ORYSJ;	PF03110.11
Cg6g005070	_	0.176	-2.50328	0.000163913	0.00081487	yes	down	GO:0016021;GO:001602	-	-	ENOG410YRJG	XP_006429145.1	-	PF04646.9;PF02434.13
Cg6g009060	RecName: Full=Auxin-induced in root cultures protein 12; Flags: Precursor	0.176	-2.5026	0.000137853	0.000699482	yes	down	GO:001602	-	-	ENOG410XR70;ENOG410ZM7E;ENOG410Y10S	XP_006437225.1	sp|Q94BT2|AIR12_ARATH;	PF04526.10
Cg1g009490	_	0.176	-2.50242	1.07738e-29	1.39177e-27	yes	down	-	-	-	-	XP_006466064.1	-	PF05907.10
Cg9g007510	RecName: Full=Cellulose synthase-like protein E2; AltName: Full=OsCslE2	0.177	-2.50085	1.03353e-15	3.65371e-14	yes	down	GO:0005985;GO:0030244;GO:0071555;GO:0006011;GO:0005982;GO:0016021;GO:001676	-	-	COG1215;COG2801	XP_006489550.1	sp|Q651X6|CSLE6_ORYSJ;	PF03552.11;PF13632.3
Cg6g009930	_	0.177	-2.4993	1.94421e-05	0.000122491	yes	down	GO:0032259;GO:0016021;GO:000816	-	-	ENOG410Y23W	KDO63279.1	-	PF05050.9;PF08241.9
Cg4g004020	RecName: Full=Ankyrin repeat-containing protein At3g12360	0.177	-2.49864	2.29206e-05	0.000142063	yes	down	GO:0016021;GO:001602	-	-	COG0666	XP_006450673.1	sp|Q6AWW5|Y5262_ARATH;	PF12796.4;PF13857.3;PF13606.3;PF13637.3;PF13962.3;PF00023.27
Cg5g007260	_	0.177	-2.49706	5.39985e-07	4.77728e-06	yes	down	-	-	-	ENOG4111EDW;ENOG410Z6P3	XP_006495258.1	-	PF14368.3;PF14547.3
Cg2g022210	RecName: Full=G-type lectin S-receptor-like serine/threonine-protein kinase At4g27290; Flags: Precursor	0.177	-2.49655	0.0132576	0.035803	yes	down	GO:0006468;GO:0009069;GO:0048544;GO:0016021;GO:0004674;GO:000552	-	-	COG0515	XP_006452033.1	sp|Q39086|SD17_ARATH;	PF01453.21;PF07714.14;PF00069.22;PF00954.17;PF08276.8
Cg7g014490	_	0.177	-2.49579	3.85241e-05	0.000226285	yes	down	-	-	-	ENOG410XPAX;ENOG410YTUU	XP_006437671.1	-	-
Cg5g004820	_	0.177	-2.49509	0.0017757	0.00653564	yes	down	-	-	-	ENOG4110UK9	GAY38887.1	-	PF00300.19
Cg2g018600	_	0.178	-2.49327	1.8241e-31	2.56884e-29	yes	down	GO:0006886;GO:0005783;GO:0016020;GO:0005774;GO:0016021;GO:000950	K14009	map04141	COG5374	GAY56803.1	-	PF05529.9;PF04111.9;PF00769.16;PF10473.6
Cg2g006630	_	0.178	-2.49306	1.97536e-05	0.000124272	yes	down	GO:0008210;GO:0006694;GO:0008207;GO:0055114;GO:0008209;GO:000385	-	-	COG0451	XP_006446518.1	sp|Q0JKZ0|SNL6_ORYSJ;	PF01073.16;PF01370.18;PF13460.3;PF00106.22
Cg6g025030	RecName: Full=Probable calcium-binding protein CML45; AltName: Full=Calmodulin-like protein 45	0.178	-2.48961	4.05918e-05	0.00023665	yes	down	GO:000550	K02183	map04016;map04626;map04070	COG5126;COG5126;COG5126	XP_006431170.1	sp|Q93Z27|CML45_ARATH;	PF00036.29;PF13405.3;PF13202.3;PF13833.3;PF13499.3;PF10591.6
Cg4g006740	RecName: Full=Fe(2+) transport protein 3, chloroplastic; AltName: Full=Fe(II) transport protein 3; AltName: Full=Iron-regulated transporter 3; Flags: Precursor	0.179	-2.48323	0.000196133	0.000954068	yes	down	GO:0030001;GO:0071577;GO:0055085;GO:0016021;GO:0016020;GO:0005385;GO:0046873;GO:001649	K14709	-	ENOG4111GP2	XP_006450846.1	sp|O04089|ZIP4_ARATH;	PF02535.19
Cg5g034040	RecName: Full=Inorganic phosphate transporter 1-4; Short=AtPht1;4; AltName: Full=H(+)/Pi cotransporter	0.179	-2.48299	1.67404e-16	6.62712e-15	yes	down	GO:0006817;GO:0055085;GO:0016021;GO:000531	K08176	-	ENOG410ZVN7	XP_006443849.1	sp|Q96303|PHT14_ARATH;	PF00083.21;PF07690.13
Cg3g024090	RecName: Full=187-kDa microtubule-associated protein AIR9; AltName: Full=Auxin-induced in root cultures protein 9	0.179	-2.47928	2.68778e-05	0.000163871	yes	down	-	-	-	COG4886	XP_024045837.1	sp|F4IIU4|AIR9_ARATH;	-
Cg6g018470	RecName: Full=Calcium-binding allergen Ole e 8; AltName: Full=PCA18/PCA23; AltName: Allergen=Ole e 8	0.18	-2.47594	2.32348e-08	2.68188e-07	yes	down	GO:0005773;GO:0005886;GO:000550	K13448	map04626	COG5126	XP_006430624.1	sp|Q9M7R0|ALL8_OLEEU;	PF00036.29;PF13499.3;PF13202.3;PF13405.3;PF13833.3;PF14658.3;PF10591.6;PF12763.4
Cg3g009080	_	0.18	-2.47409	9.23596e-14	2.50289e-12	yes	down	-	-	-	COG1819	ESR45860.1	-	-
Cg8g005450	_	0.18	-2.47244	3.4045e-16	1.27713e-14	yes	down	GO:001602	-	-	ENOG41123WT	XP_015386186.1	sp|Q9XIM0|MEE14_ARATH;	-
Cg7g020140	RecName: Full=Probable galacturonosyltransferase-like 9; AltName: Full=Like glycosyl transferase 8	0.18	-2.47186	6.45761e-07	5.57529e-06	yes	down	GO:0008152;GO:001675	-	-	ENOG410ZJKS;ENOG410YCH5;ENOG41106K3	KDO82650.1	sp|O04536|GATL9_ARATH;	PF01501.17
CgUng015410	_	0.18	-2.47063	3.88471e-22	2.62768e-20	yes	down	GO:0015846;GO:0009941;GO:0042597;GO:001980	-	-	COG0687	GAY53453.1	sp|P31133|POTF_ECOLI;	PF13343.3;PF13416.3
Cg7g002780	RecName: Full=Wound-induced protein 1	0.181	-2.4665	3.20131e-16	1.20618e-14	yes	down	-	-	-	ENOG410ZU39;ENOG41125QD;ENOG410ZCW5;ENOG410XZCM	ESR49087.1	sp|P20144|WUN1_SOLTU;	PF07107.8
Cg1g006360	_	0.181	-2.46647	0.012241	0.0334466	yes	down	-	-	-	ENOG410ZAC3	XP_006466485.1	-	-
Cg4g002250	RecName: Full=G-type lectin S-receptor-like serine/threonine-protein kinase SD2-5; AltName: Full=S-domain-2 (SD2) receptor kinase 5; Short=SD2-5; Flags: Precursor	0.181	-2.46634	5.68036e-10	8.6214e-09	yes	down	GO:0009069;GO:0006468;GO:0004674;GO:000552	-	-	ENOG410Y0GQ	KDO61739.1	sp|Q8RWZ5|SD25_ARATH;	PF00069.22;PF07714.14;PF01453.21;PF12260.5;PF01636.20;PF08276.8;PF08277.9
Cg1g007280	RecName: Full=Kinesin-like protein KIF19	0.181	-2.46472	0.00396106	0.0130424	yes	down	GO:0008152;GO:0007018;GO:0045298;GO:0005871;GO:0005874;GO:0008017;GO:0005524;GO:0016887;GO:000377	K10401	-	COG5059	GAY38858.1	sp|Q9SCJ4|KN8B_ARATH;	PF00225.20;PF16796.2
Cg9g028810	RecName: Full=LOB domain-containing protein 4; AltName: Full=ASYMMETRIC LEAVES 2-like protein 6; Short=AS2-like protein 6	0.181	-2.46227	5.13858e-05	0.000292628	yes	down	-	-	-	ENOG410YHFG	XP_015384860.1	sp|Q9SHE9|LBD4_ARATH;	PF03195.11;PF07734.10
Cg2g036790	RecName: Full=CTP synthase 2; AltName: Full=CTP synthetase 2; AltName: Full=UTP--ammonia ligase 2	0.182	-2.4589	3.02132e-13	7.65624e-12	yes	down	GO:0044210;GO:0006541;GO:0016021;GO:0003883;GO:000552	K01937	map00240	COG0504	XP_006468623.1	sp|Q1RMS2|PYRG2_BOVIN;	PF06418.11;PF00117.25;PF07722.10;PF01656.20
Cg9g019350	RecName: Full=Protein cfxQ homolog (chloroplast)	0.182	-2.45889	6.7279e-41	2.31184e-38	yes	down	GO:0008152;GO:0005524;GO:001711	-	-	COG0464	XP_006451158.1	sp|O22034|CFXQ2_CYACA;	PF12796.4;PF13857.3;PF13637.3;PF13606.3;PF00004.26;PF00023.27;PF01078.18
Cg3g016920	RecName: Full=Amino acid permease 3; AltName: Full=Amino acid transporter AAP3	0.182	-2.4577	0.0156457	0.0411024	yes	down	GO:0015802;GO:001602	-	-	COG0814	GAY52112.1	sp|Q39134|AAP3_ARATH;	PF01490.15
Cg2g037610	_	0.183	-2.45392	2.19052e-10	3.53716e-09	yes	down	-	-	-	COG0666;ENOG410XPET	XP_006468494.1	sp|A2CIR5|NPR4_ORYSJ;	PF13962.3;PF12796.4;PF13857.3
CgUng019980	_	0.183	-2.4539	3.05496e-16	1.16122e-14	yes	down	GO:0030001;GO:004687	-	-	-	GAY59860.1	-	-
Cg5g027880	RecName: Full=Fructokinase	0.183	-2.45319	0.0170379	0.0440987	yes	down	GO:0046835;GO:0006098;GO:0006014;GO:000474	K00847	map00520;map00051;map00500	COG0524	XP_006443007.1	sp|P37829|SCRK_SOLTU;	PF00294.21
Cg5g007760	RecName: Full=Ethylene-responsive transcription factor 6; Short=AtERF6; AltName: Full=Ethylene-responsive element-binding factor 6; Short=EREBP-6	0.183	-2.45064	0.0139317	0.0372778	yes	down	GO:0006355;GO:0045449;GO:0006351;GO:0005634;GO:0005667;GO:0003700;GO:000367	K09286	-	ENOG410Z37D;ENOG410YIK7;ENOG41108W0	KDO61317.1	sp|Q8VZ91|EF103_ARATH;	PF00847.17
Cg5g016710	RecName: Full=LRR receptor-like serine/threonine-protein kinase HSL2; AltName: Full=Protein HAESA-LIKE2; Flags: Precursor	0.183	-2.45056	6.25004e-10	9.41947e-09	yes	down	GO:0006468;GO:0016310;GO:0009069;GO:0016020;GO:0000166;GO:0004674;GO:0004672;GO:000552	-	-	COG4886;COG0515	XP_006475586.1	sp|Q9SGP2|HSL1_ARATH;	PF00069.22;PF07714.14;PF12799.4;PF13855.3;PF08263.9
Cg7g011300	RecName: Full=Phenolic glucoside malonyltransferase 1	0.184	-2.44413	0.00225796	0.00803688	yes	down	GO:0008152;GO:001674	-	-	ENOG4111A8V;ENOG410YB7X;ENOG410ZBAM	GAY51581.1	sp|Q9LJB4|5MAT_ARATH;	PF02458.12
Cg4g006150	RecName: Full=Ectonucleotide pyrophosphatase/phosphodiesterase family member 3; Short=E-NPP 3; AltName: Full=Phosphodiesterase I beta; Short=PD-Ibeta; AltName: Fu	0.184	-2.44239	0.00106334	0.00419598	yes	down	GO:0008152;GO:0016021;GO:000382	-	-	COG1524	XP_006470971.1	sp|O14638|ENPP3_HUMAN;	PF01663.19;PF00884.20
CgUng004860	RecName: Full=ABC transporter G family member 11; Short=ABC transporter ABCG.11; Short=AtABCG11; AltName: Full=Protein CUTICULAR DEFECT AND ORGAN FUSION 1; AltName	0.184	-2.44193	0.00256709	0.00898089	yes	down	GO:0006200;GO:0055085;GO:0016021;GO:0016020;GO:0005886;GO:0042626;GO:0016887;GO:000552	-	-	COG1131;COG0842	XP_006492628.1	sp|Q8RXN0|AB11G_ARATH;	PF01061.21;PF00005.24;PF02463.16;PF13555.3;PF03193.13;PF13191.3;PF03215.12;PF13476.3
Cg6g018990	RecName: Full=Probable S-adenosylmethionine-dependent methyltransferase At5g38780	0.184	-2.43913	0.00418397	0.0136611	yes	down	-	-	-	ENOG4111PH9;ENOG41108KW	XP_024038410.1	sp|Q9FKR0|MT878_ARATH;	PF03492.12
Cg1g014790	RecName: Full=G-type lectin S-receptor-like serine/threonine-protein kinase At1g11330; Flags: Precursor	0.184	-2.43913	0.00232573	0.00824224	yes	down	GO:0006468;GO:0009069;GO:0016020;GO:0004674;GO:0004672;GO:000552	K01183	map00520	COG0515	XP_006465588.1	sp|O64793|Y1675_ARATH;	PF07714.14;PF00069.22;PF01453.21;PF11883.5;PF08276.8
Cg6g006550	RecName: Full=Auxin transporter-like protein 2; AltName: Full=AUX1-like protein 2; AltName: Full=MtLAX2	0.185	-2.43788	5.51707e-10	8.41072e-09	yes	down	GO:001602	K13946	map04075	COG0814	KDO53257.1	sp|Q9FEL7|LAX2_MEDTR;	PF01490.15
Cg6g012070	_	0.185	-2.43368	5.05128e-07	4.48971e-06	yes	down	-	-	-	ENOG410ZCTV	XP_006429776.1	-	PF05678.11
CgUng004130	RecName: Full=Methionine S-methyltransferase; AltName: Full=AdoMet:Met S-methyltransferase; AltName: Full=Hv-MMT1	0.185	-2.43346	1.23175e-12	2.82924e-11	yes	down	GO:0006396;GO:0006397;GO:0005634;GO:0097159;GO:0000166;GO:0003676;GO:190136	K22611	-	ENOG410XP88;ENOG410ZX49;ENOG410ZXWM	GAY61501.1	sp|Q15020|SART3_HUMAN;	-
Cg3g000770	RecName: Full=Ent-kaurene oxidase, chloroplastic; Short=AtKO1; AltName: Full=Cytochrome P450 701A3	0.185	-2.43302	0.00323689	0.0109582	yes	down	GO:0055114;GO:0016021;GO:0004497;GO:0020037;GO:0016705;GO:000550	K04122	map00904	COG2124	XP_006492559.1	sp|Q93ZB2|KO1_ARATH;	PF00067.19
Cg7g007850	RecName: Full=21 kDa seed protein; Flags: Precursor	0.185	-2.43294	0.00199884	0.0072345	yes	down	GO:0010951;GO:000486	-	-	ENOG410YHN1	XP_015382840.1	sp|P32765|ASP_THECC;	PF00197.15
Cg8g019720	RecName: Full=Uncharacterized protein DDB_G0273453/DDB_G0273565	0.185	-2.43201	4.56178e-08	5.00804e-07	yes	down	-	-	-	COG2074	XP_006424515.1	sp|Q9FJH9|LPAH1_ARATH;	PF13238.3;PF13671.3;PF06414.9
Cg1g007630	RecName: Full=Probable mannitol dehydrogenase; AltName: Full=NAD-dependent mannitol dehydrogenase	0.185	-2.43068	0.00986871	0.02797	yes	down	GO:0055114;GO:0046872;GO:0008270;GO:001649	K00083	map00940	COG1064	XP_006466348.1	sp|Q9ZRF1|MTDH_FRAAN;	PF08240.9;PF00107.23;PF02826.16;PF01262.18;PF13602.3
Cg5g003740	RecName: Full=Putative AAA family ATPase L572	0.186	-2.42966	0.000159983	0.000798333	yes	down	GO:0008152;GO:0016021;GO:0005524;GO:001711	-	-	COG0465	XP_006476710.1	sp|Q9FLD5|ASD_ARATH;	PF14363.3;PF00004.26;PF13555.3;PF13191.3;PF07728.11;PF05496.9;PF13245.3
Cg2g034130	_	0.186	-2.42959	0.0138482	0.0370953	yes	down	-	-	-	ENOG410YRN3;ENOG4111CSR	KDO64746.1	-	PF14009.3
Cg3g022420	RecName: Full=DeSI-like protein At4g17486	0.186	-2.42943	3.99309e-05	0.00023351	yes	down	-	-	-	ENOG4111H3Z	GAY43128.1	sp|Q93VG8|PPDEX_ARATH;	PF05903.11
Cg8g011780	RecName: Full=Wall-associated receptor kinase 3; Flags: Precursor	0.186	-2.42322	0.00398828	0.013112	yes	down	GO:0006468;GO:0009069;GO:0016021;GO:0030247;GO:0004674;GO:0005509;GO:000552	-	-	COG0515	XP_006424029.1	sp|Q9LMP1|WAK2_ARATH;	PF07714.14;PF00069.22;PF13947.3;PF08488.8
Cg2g030520	RecName: Full=Cinnamoyl-CoA reductase 2; Short=AtCCR2	0.187	-2.42189	8.84711e-05	0.000473675	yes	down	GO:0044237;GO:0050662;GO:000382	-	-	COG0451	XP_006433232.1	sp|Q9SAH9|CCR2_ARATH;	PF01370.18;PF01073.16;PF16363.2;PF13460.3;PF07993.9;PF02719.12;PF05368.10;PF08659.7
Cg5g032150	_	0.187	-2.42065	0.00459098	0.0147493	yes	down	GO:001602	-	-	ENOG410YY6X	XP_006443555.1	-	-
Cg1g006870	RecName: Full=Growth-regulating factor 6; Short=OsGRF6; AltName: Full=Transcription activator GRF6	0.187	-2.41876	0.00266431	0.00927757	yes	down	GO:0032502;GO:0006355;GO:0007275;GO:0005634;GO:0016818;GO:000552	-	-	ENOG4111S3M;ENOG410XSAG	XP_006466427.1	sp|O81001|GRF1_ARATH;	PF08879.7;PF08880.8
Cg2g041040	RecName: Full=Calcium-binding protein PBP1; AltName: Full=KIC-related protein 2; AltName: Full=PINOID-binding protein 1	0.187	-2.41637	0.00517982	0.0163442	yes	down	GO:000550	K16465	-	COG5126;COG5126;COG5126	XP_006467931.1	sp|O81831|CARP1_ARATH;	PF13833.3;PF00036.29
Cg2g023550	RecName: Full=Protein NDR1; AltName: Full=Non-race specific disease resistance protein 1; Short=AtNDR1; Flags: Precursor	0.188	-2.41438	1.50662e-07	1.49281e-06	yes	down	GO:001602	-	-	ENOG41113EN;ENOG410XSW7	GAY52173.1	sp|O48915|NDR1_ARATH;	PF03168.10
Cg3g014310	RecName: Full=Serine/threonine-protein kinase-like protein At1g28390; AltName: Full=CRINKLY 4-related kinase	0.188	-2.41434	5.53569e-09	7.10296e-08	yes	down	GO:0006468;GO:0009069;GO:0004674;GO:000552	K04730	-	COG0515	XP_015384213.1	sp|Q9SGN7|CCR12_ARATH;	PF00069.22;PF07714.14
Cg5g015510	_	0.188	-2.4135	0.00418059	0.0136527	yes	down	GO:0009069;GO:0006468;GO:0004674;GO:000552	-	-	-	GAY64693.1	-	-
Cg7g010000	_	0.188	-2.41067	0.0058382	0.0180699	yes	down	-	-	-	ENOG41117ZC	KDO40579.1	-	-
Cg5g037860	RecName: Full=Protein DEHYDRATION-INDUCED 19 homolog 4; Short=AtDi19-4	0.188	-2.41017	7.61282e-09	9.56809e-08	yes	down	-	-	-	ENOG41107UY;ENOG411156E;ENOG410YGDD;ENOG41108X0	XP_006444431.1	sp|Q8VXU6|DI194_ARATH;	PF14571.3;PF05605.9
Cg7g021380	RecName: Full=NAC transcription factor 29; Short=AtNAC029; AltName: Full=Protein NAC-LIKE, ACTIVATED BY AP3/PI; Short=AtNAP	0.189	-2.40521	1.37417e-32	2.2065e-30	yes	down	GO:0044702;GO:0007568;GO:0048367;GO:0006355;GO:0006351;GO:0048608;GO:0005634;GO:000367	-	-	ENOG410YB53	XP_006438726.1	sp|O49255|NAC29_ARATH;	PF02365.12
Cg3g013160	_	0.189	-2.40276	0.000269209	0.00126167	yes	down	GO:0003333;GO:0016021;GO:001517	K14207	-	COG0814	XP_006472339.1	sp|Q9LI61|AVT6A_ARATH;	PF01490.15;PF03222.10
Cg9g025700	RecName: Full=Xyloglucan galactosyltransferase KATAMARI1 homolog	0.189	-2.40079	1.26576e-10	2.14045e-09	yes	down	GO:0016021;GO:001675	-	-	ENOG410XTFH	XP_006490266.1	sp|F4K6F1|GT18_ARATH;	PF03016.12
Cg4g004860	RecName: Full=Uncharacterized RNA-binding protein C1861.04c	0.19	-2.39814	6.2365e-16	2.26053e-14	yes	down	GO:0006397;GO:0006396;GO:0005634;GO:0003676;GO:000016	K22611	-	ENOG410XP88;ENOG410ZX49;ENOG410ZXWM	XP_015383384.1	sp|Q9JLI8|SART3_MOUSE;	-
Cg5g004330	_	0.19	-2.39745	5.06027e-08	5.50605e-07	yes	down	GO:000587	-	-	ENOG410YDH8	XP_006476692.1	sp|Q6NPR6|TORL3_ARATH;	PF02985.19;PF01602.17
Cg2g024850	_	0.19	-2.39534	1.71859e-05	0.000109889	yes	down	-	-	-	-	XP_024045436.1	-	-
Cg9g026450	RecName: Full=Protein IQ-DOMAIN 31	0.19	-2.39359	6.74626e-09	8.56037e-08	yes	down	-	-	-	ENOG4111BCJ;ENOG4111C7U;ENOG410YA5M	GAY41215.1	-	PF13178.3;PF00612.24
Cg6g016180	RecName: Full=(R,S)-reticuline 7-O-methyltransferase; Short=7OMT	0.19	-2.39254	5.96759e-05	0.000335281	yes	down	GO:0019438;GO:0032259;GO:0005829;GO:0008757;GO:0008171;GO:004698	-	-	ENOG410XS7T	XP_006430285.2	sp|B0ZB55|OMT1_HUMLU;	PF08100.8;PF00891.15;PF16864.2
Cg1g000390	RecName: Full=Thioredoxin reductase 1; AltName: Full=NADPH-dependent thioredoxin reductase 1; Short=NTR1; AltName: Full=NADPH-dependent thioredoxin reductase B; S	0.191	-2.39166	5.08135e-06	3.61502e-05	yes	down	GO:0006206;GO:0019430;GO:0006118;GO:0055114;GO:0005737;GO:0050660;GO:000479	K00384	map00450	COG0492	KDO71600.1	sp|Q39243|TRXB1_ARATH;	PF07992.11;PF13738.3;PF00070.24
Cg6g004220	RecName: Full=Cation/H(+) antiporter 20; AltName: Full=Protein CATION/H+ EXCHANGER 20; Short=AtCHX20	0.191	-2.39097	3.06875e-06	2.27652e-05	yes	down	GO:1902600;GO:0006885;GO:0016021;GO:001529	-	-	COG0475	XP_006480781.1	sp|Q9M353|CHX20_ARATH;	PF00999.18;PF00582.23
Cg2g018750	_	0.191	-2.39018	2.76633e-35	5.86769e-33	yes	down	-	-	-	-	GAY56816.1	-	-
Cg7g006530	RecName: Full=Patatin-like protein 6; Short=AtPLP6; AltName: Full=Patatin-related phospholipase A IIIalpha; Short=pPLAIIIa; AltName: Full=Phospholipase A IIB; Short	0.191	-2.38843	1.28855e-29	1.65213e-27	yes	down	GO:0009395;GO:0016042;GO:0019374;GO:0051707;GO:0005886;GO:0016787;GO:0004620;GO:004761	-	-	ENOG4111EY4;COG3621	KDO42600.1	sp|O80959|PLP6_ARATH;	PF01734.19
Cg3g005900	RecName: Full=Separase; AltName: Full=Protein EXTRA SPINDLE POLES; Short=AtESP; AltName: Full=Protein RADIALLY SWOLLEN 4	0.192	-2.38355	2.03785e-10	3.31243e-09	yes	down	GO:0006508;GO:0005634;GO:000823	K02365	-	COG5155;COG5155;ENOG41107CV	XP_006491876.1	sp|Q5IBC5|ESP1_ARATH;	PF03568.14
Cg2g023000	_	0.192	-2.38312	0.000217409	0.00104689	yes	down	GO:0008152;GO:0003950;GO:004687	-	-	ENOG41122MS	XP_006452135.1	-	-
Cg3g026010	_	0.192	-2.3827	1.71211e-08	2.02305e-07	yes	down	-	-	-	ENOG410YF33	GAY49367.1	-	PF04784.11;PF14389.3
Cg6g010020	RecName: Full=Sex determination protein tasselseed-2	0.192	-2.3778	1.03502e-06	8.51658e-06	yes	down	GO:0006633;GO:0055114;GO:0042967;GO:0005835;GO:000431	-	-	COG1028	XP_006429516.1	sp|Q9SCU0|SDR2A_ARATH;	PF13561.3;PF00106.22;PF08659.7
Cg5g017520	RecName: Full=Probable leucine-rich repeat receptor-like serine/threonine-protein kinase At3g14840; Flags: Precursor	0.193	-2.37469	5.92732e-07	5.17466e-06	yes	down	GO:0006468;GO:0018108;GO:0009069;GO:0004674;GO:0004715;GO:000552	-	-	COG0515	XP_006441015.1	sp|Q93YN1|CRPK1_ARATH;	PF00069.22;PF07714.14
Cg7g000290	_	0.193	-2.3725	1.02117e-08	1.26221e-07	yes	down	-	-	-	ENOG410YE9P	KDO69256.1	-	PF04788.9
Cg5g027670	RecName: Full=Cytochrome P450 87A3	0.193	-2.3721	0.000127895	0.000653976	yes	down	GO:0055114;GO:0005506;GO:0016705;GO:002003	-	-	COG2124	GAY61929.1	sp|Q7XU38|C87A3_ORYSJ;	PF00067.19
Cg7g008860	RecName: Full=Agamous-like MADS-box protein AGL61; AltName: Full=Protein DIANA	0.193	-2.37133	9.62725e-06	6.48141e-05	yes	down	GO:0006355;GO:0005634;GO:0046983;GO:000367	K12412	-	COG5068	XP_015388538.1	sp|Q4PSU4|AGL61_ARATH;	PF00319.15
Cg2g011460	RecName: Full=G-type lectin S-receptor-like serine/threonine-protein kinase At1g11330; Flags: Precursor	0.193	-2.37071	2.75369e-12	6.01158e-11	yes	down	GO:0009069;GO:0006468;GO:0016021;GO:0004674;GO:000552	K01183	map00520	ENOG4111GPA;COG0515	XP_006426981.2	sp|Q9LW83|CE101_ARATH;	PF07714.14;PF00069.22;PF01453.21;PF11883.5
Cg7g000020	_	0.193	-2.37016	1.50884e-09	2.13361e-08	yes	down	-	-	-	ENOG4111PZI	KDO69311.1	-	PF04720.9
Cg1g010820	RecName: Full=Protein TIFY 11B; AltName: Full=Jasmonate ZIM domain-containing protein 6	0.193	-2.36999	3.12381e-12	6.76799e-11	yes	down	-	K13464	map04075	ENOG41114YW;ENOG410ZDCD;ENOG41108B8	XP_006465884.1	sp|Q9LMA8|TI10A_ARATH;	PF06200.11;PF09425.7
Cg1g001330	RecName: Full=Protein MID1-COMPLEMENTING ACTIVITY 1	0.194	-2.36315	1.52073e-26	1.59316e-24	yes	down	-	-	-	ENOG410YER5	KDO71305.1	sp|Q8L7E9|MCAC1_ARATH;	PF04749.14
Cg1g020070	_	0.195	-2.36092	1.58274e-05	0.000101923	yes	down	-	-	-	ENOG41119H5;ENOG41115P2	XP_006465265.1	-	-
Cg6g007910	RecName: Full=Cytochrome P450 89A2; AltName: Full=ATH 6-1; AltName: Full=CYPLXXXIX	0.195	-2.35592	1.31727e-05	8.63816e-05	yes	down	GO:0055114;GO:0016021;GO:0004497;GO:0020037;GO:0016705;GO:000550	K07408	map00380	COG2124	XP_006484713.1	sp|Q42602|C89A2_ARATH;	PF00067.19
Cg8g020860	RecName: Full=Phosphatidylinositol transfer protein 1; Short=PtdIns transfer protein 1; AltName: Full=DdPITP1	0.195	-2.35545	2.53111e-12	5.57526e-11	yes	down	GO:0006810;GO:000562	-	-	COG5083	XP_006488178.1	sp|Q9NCL8|PITP1_DICDI;	PF02121.15
Cg6g017210	_	0.196	-2.35105	3.98924e-10	6.18027e-09	yes	down	-	-	-	ENOG410YN0G	XP_006430464.1	sp|O80683|CAB25_ARATH;	PF05678.11
Cg8g001540	RecName: Full=Probable aquaporin PIP2-8; AltName: Full=Plasma membrane intrinsic protein 2-8; Short=AtPIP2;8; AltName: Full=Plasma membrane intrinsic protein 3b; S	0.196	-2.34813	1.15745e-07	1.17184e-06	yes	down	GO:0006810;GO:0016021;GO:000521	K09872	-	COG0580	GAY46007.1	sp|Q9ZVX8|PIP28_ARATH;	PF00230.17
Cg3g004390	RecName: Full=Homogentisate phytyltransferase 1, chloroplastic; AltName: Full=Tocopherol polyprenyltransferase 1; AltName: Full=Vitamin E pathway gene 2-1 protein;	0.197	-2.34679	8.98129e-14	2.43772e-12	yes	down	GO:0008152;GO:0016021;GO:000465	K09833	map00130	-	XP_006471104.1	sp|A0A077K8G3|CGT1A_CITLI;	PF01040.15
Cg5g008310	RecName: Full=Heat shock 22 kDa protein, mitochondrial; Flags: Precursor	0.197	-2.34367	0.00376361	0.0124759	yes	down	-	K13993	map04141	COG0071	KDO61467.1	sp|P46254|HS22M_PEA;	PF00011.18
Cg8g009680	_	0.197	-2.3423	0.00218218	0.00781737	yes	down	-	-	-	-	XP_006494552.1	-	-
Cg2g038100	RecName: Full=Protein argonaute 3	0.197	-2.34103	8.03557e-26	7.84427e-24	yes	down	GO:000367	K11593	-	ENOG410XP07	XP_006448748.1	sp|Q9SHF3|AGO2_ARATH;	PF02171.14;PF02170.19;PF16486.2;PF16488.2;PF08699.7
Cg5g008280	RecName: Full=Aspartic proteinase nepenthesin-2; AltName: Full=Nepenthesin-II; Flags: Precursor	0.198	-2.33909	1.89627e-17	8.08432e-16	yes	down	GO:0006508;GO:0008233;GO:000419	-	-	ENOG410XNV7	XP_006477201.1	sp|Q940R4|ASP63_ARATH;	PF14543.3;PF14541.3;PF00026.20
Cg2g035480	RecName: Full=Probable receptor-like protein kinase At5g39030; Flags: Precursor	0.198	-2.3358	0.0136018	0.0365717	yes	down	GO:0006468;GO:0009069;GO:0016021;GO:0030247;GO:0004674;GO:000552	-	-	COG0515	XP_015382757.1	sp|P93604|LRK10_WHEAT;	PF00069.22;PF07714.14;PF14380.3
Cg8g008590	RecName: Full=GATA transcription factor 5	0.198	-2.33508	4.7416e-09	6.1361e-08	yes	down	GO:0045893;GO:0009987;GO:0006355;GO:0045449;GO:0005634;GO:0005667;GO:0043565;GO:0003700;GO:0005488;GO:0003677;GO:000827	-	-	COG5641	XP_006487363.1	sp|Q9FH57|GATA5_ARATH;	PF00320.24
Cg5g021140	_	0.199	-2.33274	2.73441e-13	6.99105e-12	yes	down	-	-	-	-	XP_015382174.1	-	-
Cg8g018110	RecName: Full=Arogenate dehydratase/prephenate dehydratase 6, chloroplastic; Short=AtADT6; Short=AtPDT6; Flags: Precursor	0.199	-2.33097	0.00134575	0.0051335	yes	down	GO:0006571;GO:0000162;GO:0009094;GO:0009570;GO:0004664;GO:0019274;GO:0047769;GO:001659	K05359	map00400	COG0077	XP_024035296.1	sp|Q9SGD6|AROD6_ARATH;	PF00800.15
Cg4g018810	RecName: Full=Anthocyanin regulatory C1 protein	0.199	-2.33037	0.0177527	0.0455781	yes	down	GO:0000785;GO:0003682;GO:000367	K09422	-	COG5147;ENOG4111X6Z	XP_006453005.1	sp|P10290|MYBC_MAIZE;	PF00249.28;PF13921.3
Cg2g024840	RecName: Full=Late embryogenesis abundant protein Lea14-A	0.199	-2.32949	1.7393e-20	1.00616e-18	yes	down	GO:0009611;GO:0050832;GO:0009269;GO:0009644;GO:0048046;GO:0005829;GO:000588	-	-	ENOG4111PUK	XP_006452317.1	sp|P46518|LEA14_GOSHI;	PF03168.10
Cg6g014010	RecName: Full=Syntaxin-121; Short=AtSYP121; AltName: Full=Syntaxin-related protein At-Syr1	0.199	-2.32684	6.51345e-12	1.34343e-10	yes	down	GO:0016192;GO:0061025;GO:0006886;GO:0016021;GO:0016020;GO:0005622;GO:000548	K08486	map04130	COG5074	XP_006430049.1	sp|Q9ZSD4|SY121_ARATH;	PF00804.22;PF05739.16
Cg9g005300	_	0.199	-2.32645	3.24439e-08	3.67448e-07	yes	down	GO:0008152;GO:001678	K07025	-	COG1011	GAY42546.1	sp|P40025|PHM8_YEAST;	PF13419.3
Cg5g035230	RecName: Full=F-box/kelch-repeat protein SKIP30; AltName: Full=SKP1-interacting partner 30	0.2	-2.32527	2.78743e-06	2.08766e-05	yes	down	-	-	-	ENOG4110X8D	XP_006444038.1	sp|Q9M1W7|SKI30_ARATH;	PF01344.22;PF13964.3;PF07646.12;PF13415.3;PF13418.3;PF00646.30
Cg1g000850	RecName: Full=Endochitinase A; Short=CHN-A; Flags: Precursor	0.2	-2.32499	4.0143e-09	5.245e-08	yes	down	GO:0005975;GO:0016998;GO:0043170;GO:0006032;GO:0009056;GO:0016798;GO:0008061;GO:000456	K01183	map00520	COG3979;COG3979	GAY59367.1	sp|P51613|CHIB_VITVI;	PF00182.16;PF00187.16
Cg9g006640	_	0.2	-2.32482	9.16914e-15	2.85908e-13	yes	down	GO:0016567;GO:0000151;GO:000484	-	-	ENOG41107WR;ENOG410XSUC;ENOG410XRTN	XP_006420078.1	sp|Q9SFX2|PUB43_ARATH;	PF04564.12;PF13646.3;PF05659.8
Cg3g012860	_	0.2	-2.32429	2.57749e-05	0.0001581	yes	down	-	-	-	ENOG410YW7Z;COG0439	XP_006472305.1	-	-
Cg4g010550	_	0.2	-2.32423	3.09912e-16	1.17541e-14	yes	down	GO:0055085;GO:0016021;GO:000550	-	-	ENOG410ZVKW	XP_006451747.1	sp|Q8L636|NCL_ARATH;	PF01699.21;PF13405.3;PF13499.3;PF00036.29
Cg2g002110	_	0.2	-2.32178	0.00210227	0.00756423	yes	down	GO:0016021;GO:0005886;GO:0005544;GO:000550	-	-	ENOG410XRQN	XP_006445975.1	sp|Q9FL59|FTIP1_ARATH;	PF08372.7;PF00168.27;PF06398.8
Cg2g045640	_	0.201	-2.31756	0.00267232	0.00929416	yes	down	-	-	-	ENOG410YJ9K	XP_006467369.1	-	-
Cg2g033160	RecName: Full=Cytochrome b5 isoform B; AltName: Full=Cytochrome b5 isoform 2	0.201	-2.31659	0.007602	0.0224108	yes	down	GO:0016021;GO:0046872;GO:002003	K23490	-	COG5274;COG5274	ESR46845.1	sp|Q9ZWT2|CYB5D_ARATH;	PF00173.25
Cg1g001520	RecName: Full=Probable strigolactone esterase D14; AltName: Full=Protein DWARF-14; AltName: Full=Protein DWARF-88; AltName: Full=Protein HIGH-TILLERING DWARF 2	0.201	-2.31635	1.74783e-11	3.35151e-10	yes	down	GO:1901601;GO:0010223;GO:0044699;GO:001678	-	-	COG0596	XP_006425422.1	sp|Q10QA5|D14_ORYSJ;	PF12697.4;PF00561.17;PF12146.5
Cg6g005670	_	0.201	-2.31578	7.76651e-10	1.15031e-08	yes	down	-	-	-	ENOG410ZE5B;ENOG41114JM;ENOG410YQ10	KDO57971.1	-	-
Cg2g009330	RecName: Full=OTU domain-containing protein DDB_G0284757	0.201	-2.31513	5.35072e-39	1.50706e-36	yes	down	-	-	-	ENOG410YEQ4;ENOG410XNYW;ENOG410ZTTX	KDO63482.1	sp|Q54P70|Y4757_DICDI;	PF02338.16
Cg3g025760	_	0.201	-2.31461	3.60832e-13	9.05031e-12	yes	down	GO:0003676;GO:000016	-	-	ENOG4111PGT;ENOG4111PGT	GAY49329.1	-	-
Cg5g042430	RecName: Full=(+)-neomenthol dehydrogenase; AltName: Full=Menthone:neomenthol reductase 1; Short=CaMNR1	0.201	-2.31317	2.81827e-09	3.78287e-08	yes	down	GO:0008152;GO:001649	K15095	map00902	COG1028	KDO86074.1	sp|Q9M2E2|SDR1_ARATH;	PF00106.22;PF13561.3;PF08659.7;PF01370.18
Cg5g035610	_	0.201	-2.31242	5.04714e-05	0.000288281	yes	down	-	-	-	ENOG410YD6E;COG1199	XP_006479732.1	-	PF04513.9
Cg2g039080	_	0.202	-2.30919	6.6163e-05	0.000365984	yes	down	GO:001602	-	-	ENOG410YYYW	XP_006468334.1	-	-
Cg5g004770	RecName: Full=Aldehyde dehydrogenase family 2 member B4, mitochondrial; Short=ALDH2a; Flags: Precursor	0.202	-2.30837	1.30315e-06	1.04868e-05	yes	down	GO:0042572;GO:0055114;GO:0016620;GO:000175	K00128	map00310;map00330;map00410;map00903;map00561;map00340;map00053;map00010;map00071;map00380;map00280;map00620	COG1012	XP_006476755.1	sp|Q9SU63|AL2B4_ARATH;	PF00171.19
Cg5g031990	RecName: Full=Putative quinone-oxidoreductase homolog, chloroplastic	0.202	-2.30812	3.97083e-06	2.87739e-05	yes	down	GO:0055114;GO:0008270;GO:001649	K00224	map00592	COG0604	KDO66022.1	sp|Q9SV68|QORH_ARATH;	PF13602.3;PF00107.23
Cg6g018020	RecName: Full=Protein trichome birefringence-like 33	0.202	-2.30713	4.37587e-06	3.147e-05	yes	down	GO:001602	-	-	ENOG410ZJIP	XP_006482087.1	sp|F4IH21|TBL33_ARATH;	PF13839.3;PF14416.3
Cg5g000800	RecName: Full=WD repeat-containing protein 44; AltName: Full=Rab11-binding protein; AltName: Full=Rabphilin-11	0.203	-2.30308	3.60345e-21	2.2111e-19	yes	down	-	-	-	ENOG410XQPJ;ENOG410YFYP	XP_006476326.1	sp|Q9XSC3|WDR44_BOVIN;	PF00400.29;PF12894.4;PF17005.2
Cg5g042290	RecName: Full=Uncharacterized protein At3g61260	0.203	-2.30205	1.53298e-18	7.21594e-17	yes	down	-	-	-	ENOG410YI71	XP_006445087.1	sp|P93788|REMO_SOLTU;	PF03763.10;PF03766.10
Cg3g011260	RecName: Full=Serine/threonine-protein kinase Nek1; AltName: Full=NimA-related protein kinase 1; Short=AtNek1	0.203	-2.29976	6.20436e-08	6.64157e-07	yes	down	GO:0006468;GO:0009069;GO:0004674;GO:000552	K08857	-	ENOG410Y7JF	XP_024040974.1	sp|Q9SLI2|NEK1_ARATH;	PF00069.22;PF07714.14
Cg6g016670	RecName: Full=Probable polyamine oxidase 4; Short=AtPAO4; AltName: Full=Amine oxidase 2	0.203	-2.29858	5.03962e-10	7.71708e-09	yes	down	GO:0055114;GO:001649	K17839	map00330;map00410	ENOG410XSNC	KDO57303.1	sp|Q8H191|PAO4_ARATH;	PF01593.21;PF13450.3;PF07992.11;PF01266.21;PF00890.21;PF12831.4;PF03486.11;PF01946.14
Cg2g046190	RecName: Full=Scarecrow-like protein 13; Short=AtSCL13; AltName: Full=GRAS family protein 24; Short=AtGRAS-24	0.203	-2.29839	3.1498e-06	2.328e-05	yes	down	GO:000635	-	-	ENOG411183F;ENOG4111JS8	XP_006467309.1	sp|Q9M0M5|SCL13_ARATH;	PF03514.11
Cg7g003210	_	0.203	-2.29824	3.89393e-09	5.1109e-08	yes	down	GO:001602	-	-	ENOG4112453	GAY40544.1	-	-
Cg3g011940	RecName: Full=Probable RNA helicase SDE3; AltName: Full=Silencing defective protein 3	0.204	-2.29655	3.05182e-10	4.81923e-09	yes	down	-	K18422	-	COG1112	XP_006471775.1	sp|Q8GYD9|SDE3_ARATH;	PF13087.3;PF13086.3;PF13245.3;PF13604.3;PF00580.18;PF04851.12
Cg2g029130	RecName: Full=G-type lectin S-receptor-like serine/threonine-protein kinase At1g34300; Flags: Precursor	0.204	-2.29639	3.52787e-13	8.87444e-12	yes	down	GO:0006468;GO:0009069;GO:0048544;GO:0016021;GO:0004674;GO:000552	-	-	COG0515	XP_006469278.1	sp|Q9XID3|Y1343_ARATH;	PF00069.22;PF07714.14;PF01453.21;PF00954.17;PF14295.3;PF08276.8
Cg3g021340	_	0.204	-2.29462	2.91787e-06	2.17586e-05	yes	down	-	-	-	ENOG410YU7U	XP_006473319.1	-	-
Cg1g003570	RecName: Full=Probable calcium-binding protein CML41; AltName: Full=Calmodulin-like protein 41	0.204	-2.29403	6.79285e-10	1.01839e-08	yes	down	GO:000550	K13448	map04626	COG5126	GAY42774.1	sp|Q8L3R2|CML41_ARATH;	PF00036.29;PF13833.3;PF13405.3;PF13499.3;PF13202.3
Cg2g041050	RecName: Full=ATPase family AAA domain-containing protein 2	0.204	-2.29281	9.49118e-11	1.63231e-09	yes	down	GO:0005622;GO:000827	-	-	ENOG411176J;ENOG410YSB4	XP_006467928.1	sp|Q9LJB7|BBX32_ARATH;	PF00643.21
Cg9g022160	_	0.204	-2.29144	1.12974e-36	2.62299e-34	yes	down	-	-	-	-	GAY61104.1	-	-
Cg2g038950	RecName: Full=Reticuline oxidase-like protein; Flags: Precursor	0.204	-2.29099	8.08066e-06	5.50928e-05	yes	down	GO:0009821;GO:0006040;GO:0055114;GO:0050660;GO:0016614;GO:0008762;GO:005046	-	-	COG0277	XP_006468346.1	sp|Q9SVG3|BBE21_ARATH;	PF01565.20;PF08031.9
Cg8g009450	_	0.206	-2.28174	3.32014e-12	7.13041e-11	yes	down	-	-	-	COG4886	XP_015381886.1	sp|O81825|DRL28_ARATH;	-
Cg5g011220	RecName: Full=Glucan endo-1,3-beta-glucosidase-like protein 3; Flags: Precursor	0.206	-2.27981	9.25891e-10	1.355e-08	yes	down	GO:0052543;GO:0009408;GO:0016021;GO:0046658;GO:0009505;GO:0004553;GO:000187	-	-	ENOG410YNCG;COG0560;ENOG41117U1;ENOG410YQYZ	GAY55929.1	sp|Q9FZ86|PDCB3_ARATH;	PF07983.10
Cg1g018790	_	0.206	-2.27915	4.1999e-09	5.46655e-08	yes	down	-	-	-	ENOG410YB83	ESR40589.1	-	-
Cg5g036480	RecName: Full=Peroxidase 24; Short=Atperox P24; AltName: Full=ATP47; Flags: Precursor	0.206	-2.2774	8.00973e-10	1.18226e-08	yes	down	GO:0009664;GO:0042538;GO:0006804;GO:0098869;GO:0009269;GO:0042744;GO:0009409;GO:0006979;GO:0055114;GO:0009505;GO:0005576;GO:0020037;GO:0004601;GO:004687	K00430	map00940	ENOG410Y9ME;ENOG41117YB;ENOG410YDBA	GAY40824.1	sp|O23044|PER3_ARATH;	PF00141.20
Cg2g029870	_	0.207	-2.27507	3.26461e-37	8.01275e-35	yes	down	-	-	-	ENOG41115QR;ENOG41115K7;COG4886	XP_024040029.1	-	-
Cg3g013290	RecName: Full=Putative lipase ROG1; AltName: Full=Revertant of glycogen synthase kinase mutation protein 1	0.207	-2.27366	2.71523e-11	5.09284e-10	yes	down	-	-	-	ENOG4111F38;ENOG41109CS;ENOG410XSXJ	XP_006472356.1	sp|P53118|ROG1_YEAST;	PF05057.11;PF07819.10;PF00975.17;PF00561.17
Cg2g045420	RecName: Full=Probable WRKY transcription factor 42; AltName: Full=WRKY DNA-binding protein 42	0.207	-2.2711	1.65983e-07	1.62864e-06	yes	down	GO:0006355;GO:0045449;GO:0005667;GO:0003700;GO:004356	-	-	ENOG410YDVM	XP_006449767.1	sp|Q93WT0|WRK31_ARATH;	PF03106.12
Cg4g021950	_	0.207	-2.27107	2.89647e-07	2.70605e-06	yes	down	-	-	-	ENOG410Z7H4	XP_006453388.1	-	PF05553.8
Cg1g019730	RecName: Full=Proline-rich receptor-like protein kinase PERK8; AltName: Full=Proline-rich extensin-like receptor kinase 8; Short=AtPERK8	0.207	-2.26951	3.58887e-14	1.03805e-12	yes	down	-	-	-	-	ESR37069.1	-	-
Cg1g017220	RecName: Full=DNA replication complex GINS protein PSF1; AltName: Full=GINS complex subunit 1	0.208	-2.26781	3.64397e-09	4.80852e-08	yes	down	GO:0006260;GO:000563	K10732	-	COG5230	ESR40465.1	sp|Q54HR6|PSF1_DICDI;	PF05916.8
Cg6g019330	RecName: Full=Probable receptor-like protein kinase At5g39020; Flags: Precursor	0.208	-2.26304	1.08695e-07	1.10897e-06	yes	down	GO:0006468;GO:0009069;GO:0016021;GO:0030247;GO:0004674;GO:000552	-	-	COG0515	XP_006430736.1	sp|Q9FF29|PR5K_ARATH;	PF00069.22;PF07714.14;PF14380.3;PF13947.3
Cg6g003870	_	0.209	-2.2605	0.00235901	0.00834811	yes	down	-	-	-	ENOG410YX6S	XP_024038050.1	-	-
Cg8g023460	RecName: Full=UDP-glycosyltransferase 76E11	0.209	-2.25932	4.08771e-10	6.31573e-09	yes	down	GO:0008152;GO:001675	-	-	COG1819	XP_006488429.1	sp|U3UA11|UGT7_CATRO;	PF00201.15
Cg9g026750	_	0.209	-2.25891	0.00126813	0.00488732	yes	down	-	-	-	ENOG4111EBR;ENOG410YCMD	GAY41178.1	-	PF10358.6
Cg4g003200	RecName: Full=Cyclin-A2-2; AltName: Full=Cyc3b-At; AltName: Full=Cyclin-3b; AltName: Full=G2/mitotic-specific cyclin-A2-2; Short=CycA2;2	0.209	-2.25598	0.00311047	0.0105899	yes	down	GO:0000079;GO:0051301;GO:0005634;GO:001990	K06627	-	COG5024	XP_006476192.1	sp|Q39071|CCA21_ARATH;	PF00134.20;PF02984.16
Cg5g011020	RecName: Full=Diacylglycerol kinase 1; Short=AtDGK1; Short=DAG kinase 1; AltName: Full=Diglyceride kinase 1; Short=DGK 1	0.21	-2.25358	3.20254e-11	5.98074e-10	yes	down	GO:0009395;GO:0006769;GO:0016310;GO:0007205;GO:0046497;GO:0035556;GO:0046486;GO:0016021;GO:0005622;GO:0003951;GO:0004143;GO:000552	K00901	map00564;map00561;map04070	ENOG410XQVB	XP_015385462.1	sp|Q39017|DGK1_ARATH;	PF00609.16;PF00781.21;PF00130.19
Cg4g022560	RecName: Full=Probable alpha,alpha-trehalose-phosphate synthase	0.21	-2.25164	4.92459e-09	6.35683e-08	yes	down	GO:0005992;GO:0005829;GO:0005739;GO:000382	K16055	map00500	COG1877	KDO62385.1	sp|Q9ZV48|TPS11_ARATH;	PF00982.18;PF02358.13;PF08282.9
Cg7g010270	RecName: Full=MADS-box transcription factor 14; AltName: Full=FDRMADS6; AltName: Full=OsMADS14; AltName: Full=Protein AGAMOUS-like 10; AltName: Full=Protein APETA	0.21	-2.2501	1.81079e-08	2.12944e-07	yes	down	GO:0048577;GO:0009555;GO:0009910;GO:0006355;GO:0045449;GO:0006351;GO:0005634;GO:0005667;GO:0003700;GO:0005488;GO:0003677;GO:004698	K09264	-	COG5068	XP_006493218.1	sp|Q10CQ1|MAD14_ORYSJ;	PF00319.15;PF01486.14
Cg2g007340	_	0.21	-2.24975	0.0108799	0.03037	yes	down	GO:0008152;GO:001687	-	-	ENOG410XRTN	XP_006470233.1	sp|O22193|PUB4_ARATH;	PF00514.20;PF11841.5
Cg5g009120	RecName: Full=Bifunctional uridylyltransferase/uridylyl-removing enzyme; Short=UTase/UR; AltName: Full=Bifunctional	0.21	-2.24973	2.28043e-09	3.10952e-08	yes	down	GO:0008152;GO:001659	-	-	ENOG410YBXD	XP_006477308.1	sp|Q9LNA5|ACR8_ARATH;	PF01842.22;PF13291.3;PF13740.3
Cg5g039430	_	0.21	-2.24938	4.27883e-08	4.72763e-07	yes	down	-	-	-	ENOG410YQ21	XP_006444637.1	-	-
Cg9g019480	RecName: Full=Pentatricopeptide repeat-containing protein At5g21222; AltName: Full=SNF1-like protein kinase AtC401	0.211	-2.24727	0.000289633	0.0013431	yes	down	-	K17710	-	ENOG410Z7Z7	GAY56361.1	sp|Q8S9D1|PP395_ARATH;	PF13041.3;PF12854.4;PF13812.3;PF01535.17;PF17177.1
Cg6g025470	RecName: Full=Cyclic nucleotide-gated ion channel 2; Short=AtCNGC2; AltName: Full=Cyclic nucleotide- and calmodulin-regulated ion channel 2; AltName: Full=Protein	0.211	-2.24541	0.00601453	0.0184957	yes	down	GO:0071805;GO:0070588;GO:0034220;GO:0009626;GO:0007263;GO:0016021;GO:0008076;GO:0005622;GO:0017071;GO:0005242;GO:0005262;GO:0005222;GO:000521	K05391	map04626	ENOG410XPSE	XP_006431245.1	sp|O65718|CNGC2_ARATH;	PF00520.28;PF00027.26
Cg8g001750	RecName: Full=Amino acid permease 3; AltName: Full=Amino acid transporter AAP3	0.211	-2.24495	8.93489e-13	2.10001e-11	yes	down	GO:001602	-	-	COG0814	XP_006422618.1	sp|Q39134|AAP3_ARATH;	PF01490.15
Cg8g013210	RecName: Full=Secoisolariciresinol dehydrogenase	0.211	-2.24444	0.0063752	0.0193794	yes	down	GO:0055114;GO:001649	-	-	COG1028	GAY34369.1	sp|Q94KL7|SILD_FORIN;	PF13561.3;PF00106.22;PF08659.7;PF01073.16;PF01370.18;PF02737.15
Cg5g002380	RecName: Full=BTB/POZ domain-containing protein At1g63850	0.211	-2.24348	1.94716e-53	1.76075e-50	yes	down	-	-	-	ENOG410ZNHG	XP_006476518.1	sp|Q9CAJ9|Y1385_ARATH;	PF00651.28
Cg7g000030	RecName: Full=DNA replication complex GINS protein PSF2	0.211	-2.2433	0.0151185	0.03997	yes	down	GO:0006260;GO:000563	K10733	-	COG5093	XP_006486485.1	sp|Q9C7A8|PSF2_ARATH;	PF05916.8
Cg6g014140	RecName: Full=Anthocyanidin 3-O-glucosyltransferase; AltName: Full=Anthocyanin rhamnosyl transferase; AltName: Full=Flavonol 3-O-glucosyltransferase; AltName: Full=U	0.211	-2.24278	0.000155269	0.000777522	yes	down	GO:0052696;GO:0009813;GO:0008152;GO:0043231;GO:0080044;GO:0080043;GO:0016758;GO:004721	K22772	map00944	COG1819	GAY53590.1	sp|Q43716|UFOG_PETHY;	PF00201.15
Cg4g012720	RecName: Full=Ethylene-responsive transcription factor 3; Short=AtERF3; AltName: Full=Ethylene-responsive element-binding factor 3; Short=EREBP-3	0.211	-2.24244	4.86304e-08	5.31163e-07	yes	down	GO:0006355;GO:0045449;GO:0005634;GO:0005667;GO:0003700;GO:000367	K09286	-	ENOG410YQNQ	GAY54794.1	sp|Q9SXS8|ERF3_TOBAC;	PF00847.17
Cg6g001800	_	0.212	-2.23972	1.55348e-07	1.53738e-06	yes	down	GO:001602	-	-	ENOG410YIDD;ENOG41108B7	GAY46124.1	sp|Q9ZVD2|NHL13_ARATH;	-
Cg5g010020	RecName: Full=Thaumatin-like protein; AltName: Allergen=Act d 2; Flags: Precursor	0.212	-2.23485	0.00734491	0.0217912	yes	down	-	-	-	ENOG410YD4X	KDO63526.1	sp|P81370|TLP_ACTDE;	PF00314.14
Cg3g018400	_	0.213	-2.23224	0.00014328	0.000723391	yes	down	GO:0016021;GO:0016020;GO:000367	-	-	ENOG410YFZ5	GAY39788.1	-	PF05633.8;PF05055.9
Cg6g003880	_	0.213	-2.23122	0.0176689	0.0454104	yes	down	-	-	-	ENOG410YX6S	KDO37054.1	-	PF09713.7
Cg8g000920	RecName: Full=Signal recognition particle 43 kDa protein, chloroplastic; AltName: Full=Chromo protein SRP43; Short=CpSRP43; Flags: Precursor	0.213	-2.22968	0.000288683	0.00134014	yes	down	GO:0045038;GO:0009416;GO:0009644;GO:0009535;GO:0009941;GO:0080085;GO:0044444;GO:0009507;GO:004280	K12271	-	COG0666	XP_006422490.1	sp|O22265|SR43C_ARATH;	PF00385.21;PF12796.4;PF13857.3;PF13637.3;PF13606.3;PF00023.27
Cg3g014800	RecName: Full=UDP-glycosyltransferase 85A2	0.214	-2.22642	0.0181857	0.0464606	yes	down	GO:0008152;GO:0016020;GO:0016758;GO:001675	-	-	COG1819	XP_006472583.1	sp|F8WKW1|UGT2_GARJA;	PF00201.15
Cg2g016320	_	0.214	-2.22629	0.00552648	0.0172763	yes	down	GO:0006952;GO:004353	-	-	COG4886;ENOG4112359	XP_015385888.1	sp|Q7XBQ9|RGA2_SOLBU;	-
Cg3g000790	RecName: Full=Ent-kaurene oxidase, chloroplastic; Short=AtKO1; AltName: Full=Cytochrome P450 701A3	0.214	-2.22498	0.00263419	0.00918384	yes	down	GO:0055114;GO:0016021;GO:0004497;GO:0020037;GO:0016705;GO:000550	K04122	map00904	COG2124	XP_006492563.1	sp|Q93ZB2|KO1_ARATH;	PF00067.19
Cg2g043940	RecName: Full=Probable serine/threonine-protein kinase drkD; AltName: Full=Receptor-like kinase D	0.214	-2.22224	3.43018e-25	3.18562e-23	yes	down	GO:0006468;GO:0005524;GO:000467	-	-	COG0515	XP_006467580.1	sp|F4IS56|ILK1_ARATH;	PF07714.14;PF00069.22;PF12796.4;PF13637.3;PF00023.27;PF13606.3;PF13857.3
Cg8g001140	RecName: Full=Serine/threonine-protein kinase HT1; AltName: Full=High leaf temperature protein 1	0.215	-2.21841	1.04659e-14	3.23406e-13	yes	down	GO:0006468;GO:0009069;GO:0004674;GO:0004672;GO:0016597;GO:000552	-	-	COG0515	XP_024034561.1	sp|F4JTP5|STY46_ARATH;	PF07714.14;PF00069.22;PF01842.22;PF14531.3
Cg7g023750	RecName: Full=G-type lectin S-receptor-like serine/threonine-protein kinase RLK1; AltName: Full=Receptor-like protein kinase 1; Flags: Precursor	0.215	-2.21572	5.35485e-05	0.000303836	yes	down	GO:0009069;GO:0006468;GO:0016021;GO:0004674;GO:000552	-	-	ENOG410YBN4	GAY37060.1	sp|Q0JEU6|LERK3_ORYSJ;	PF00069.22;PF07714.14;PF01453.21;PF12260.5
Cg8g022770	RecName: Full=E3 ubiquitin-protein ligase RING1; AltName: Full=RING finger protein 1	0.216	-2.21325	1.57416e-07	1.55435e-06	yes	down	GO:000827	K11982	-	ENOG41121N2;ENOG410XNV7	GAY38054.1	sp|Q940T5|RDUF2_ARATH;	PF14369.3;PF13639.3;PF13923.3;PF06547.9;PF17123.2;PF13445.3;PF12678.4;PF00097.22;PF13920.3;PF14634.3;PF14447.3;PF12861.4
Cg2g006000	_	0.216	-2.21063	2.52192e-08	2.89439e-07	yes	down	GO:001675	-	-	ENOG41106K3;ENOG410ZJKS;ENOG410YCH5	KDO66289.1	sp|Q9LHD2|GATLA_ARATH;	PF05542.8
Cg4g009720	RecName: Full=L-type lectin-domain containing receptor kinase VII.1; Short=LecRK-VII.1; Flags: Precursor	0.216	-2.20993	0.000703297	0.00293713	yes	down	GO:003024	-	-	COG0515;ENOG410XPIR	XP_006451843.1	sp|Q9S9U1|LRK71_ARATH;	PF00139.16;PF03388.10
Cg9g019280	RecName: Full=Kinesin-13A; Short=AtKinesin-13A	0.216	-2.20871	1.91984e-40	6.34322e-38	yes	down	GO:0007018;GO:0008152;GO:0045298;GO:0005871;GO:0005874;GO:0008017;GO:0005524;GO:000377	K10393	-	COG5059	XP_006475619.1	sp|B9EY52|KN13B_ORYSJ;	PF00225.20;PF16796.2
CgUng004080	RecName: Full=22.7 kDa class IV heat shock protein; Flags: Precursor	0.217	-2.20462	5.3078e-08	5.74989e-07	yes	down	-	K13993	map04141	COG0071	XP_024040887.1	sp|P19244|HSP41_PEA;	PF00011.18
Cg5g041210	RecName: Full=Uncharacterized protein At5g41620	0.218	-2.20023	6.63428e-24	5.32634e-22	yes	down	-	-	-	ENOG410YF2F	GAY51398.1	sp|Q66GQ2|Y5162_ARATH;	-
Cg5g008450	RecName: Full=14 kDa proline-rich protein DC2.15; Flags: Precursor	0.218	-2.19817	2.45037e-09	3.32279e-08	yes	down	-	-	-	ENOG410YRRT	XP_006440347.1	sp|P14009|14KD_DAUCA;	PF14547.3;PF00234.19
Cg2g041840	RecName: Full=Stem-specific protein TSJT1	0.218	-2.19592	3.00946e-06	2.23566e-05	yes	down	-	-	-	ENOG410YD56	XP_006467826.1	sp|P24805|TSJT1_TOBAC;	PF12481.5;PF13537.3
Cg3g018660	RecName: Full=Ethylene-responsive transcription factor ERF110	0.218	-2.19567	1.42881e-06	1.1365e-05	yes	down	GO:0006355;GO:0045449;GO:0005634;GO:0005667;GO:0003700;GO:000367	-	-	ENOG410YY7D;ENOG411198J;ENOG410YYVP	XP_006473086.1	sp|Q70II3|EF110_ARATH;	PF00847.17
Cg7g015870	_	0.218	-2.19535	0.000569201	0.00243633	yes	down	GO:0008152;GO:0016779;GO:001659	-	-	ENOG410Y95G;ENOG41105EI	KDO70279.1	sp|Q8LJW3|ACR4_ARATH;	PF01842.22;PF13291.3;PF13740.3
Cg5g006140	RecName: Full=BTB/POZ and TAZ domain-containing protein 1; AltName: Full=BTB and TAZ domain protein 1	0.218	-2.19529	2.22911e-10	3.59272e-09	yes	down	GO:0006355;GO:0042967;GO:0016573;GO:0045449;GO:0005667;GO:0000123;GO:0005634;GO:0004402;GO:0003712;GO:000827	-	-	COG5076;ENOG410YCVF	GAY50964.1	sp|Q9FMK7|BT1_ARATH;	PF02135.13
Cg3g023950	_	0.218	-2.19508	4.43705e-25	4.03349e-23	yes	down	GO:0008152;GO:0016021;GO:0003950;GO:004687	-	-	ENOG410YENA;ENOG41122MS	XP_006435171.1	-	-
Cg2g000300	_	0.219	-2.19235	1.47813e-09	2.09191e-08	yes	down	GO:0006355;GO:0003700;GO:004356	-	-	ENOG410YSX6;ENOG41107F7	GAY57562.1	sp|Q9SVB7|WRK13_ARATH;	-
Cg6g017610	RecName: Full=TGACG-sequence-specific DNA-binding protein TGA-1B; Short=TGA1b; AltName: Full=HSBF	0.219	-2.18952	2.53451e-05	0.000155575	yes	down	GO:0006355;GO:0045449;GO:0016021;GO:0005667;GO:0043565;GO:000370	-	-	ENOG410XUDS	XP_006430509.1	sp|O22208|BZP17_ARATH;	PF00170.18;PF07716.12
Cg7g022830	_	0.219	-2.18897	1.91796e-05	0.000120926	yes	down	-	-	-	ENOG4111ACI	ESR52160.1	-	PF03087.11
Cg6g023620	_	0.22	-2.18721	3.78325e-07	3.44463e-06	yes	down	-	-	-	ENOG4111ZZY	XP_006482511.1	-	PF07059.9
Cg6g008950	RecName: Full=Transcription factor bHLH62; AltName: Full=Basic helix-loop-helix protein 62; Short=AtbHLH62; Short=bHLH 62; AltName: Full=Transcription factor EN 85	0.22	-2.18665	0.00055494	0.00238659	yes	down	GO:004698	-	-	ENOG4111T9V	KDO60872.1	sp|Q9SRT2|BH062_ARATH;	PF00010.23
Cg3g020480	_	0.22	-2.18507	0.00198077	0.00717816	yes	down	-	K14818	-	ENOG410XR6A	GAY39621.1	sp|Q5RCG7|AAMP_PONAB;	PF00400.29
Cg1g005840	RecName: Full=F-box protein SKIP2; AltName: Full=SKP1-interacting partner 2	0.221	-2.18058	1.85768e-15	6.37063e-14	yes	down	-	-	-	ENOG410XQ54;ENOG410ZNMR	XP_006494494.1	sp|Q9FE83|SKIP2_ARATH;	PF12937.4;PF00646.30;PF13306.3
Cg5g002050	RecName: Full=Probable membrane-associated kinase regulator 2	0.221	-2.18015	2.92003e-06	2.17653e-05	yes	down	-	-	-	ENOG410YGY6;ENOG411176B	XP_006476480.1	sp|Q9SH58|MAKR2_ARATH;	-
Cg9g007520	RecName: Full=Cellulose synthase-like protein G2; Short=AtCslG2	0.221	-2.17953	1.31695e-10	2.21829e-09	yes	down	GO:0005982;GO:0006011;GO:0030244;GO:0005985;GO:0016021;GO:0016740;GO:001676	-	-	COG1215;COG2801	GAY52605.1	sp|Q8VYR4|CSLG2_ARATH;	PF03552.11;PF13641.3;PF13632.3
Cg3g022270	_	0.221	-2.17779	0.0116717	0.0322191	yes	down	GO:001602	-	-	ENOG410XRWT	XP_006473449.1	sp|Q9SYY4|ELO3L_ARATH;	PF01151.15
Cg5g011190	RecName: Full=Flavonoid 3'-monooxygenase; AltName: Full=Cytochrome P450 75B2; AltName: Full=Flavonoid 3'-hydroxylase	0.221	-2.17511	0.0192216	0.0487018	yes	down	GO:0009733;GO:0055114;GO:0004497;GO:0020037;GO:0016705;GO:000550	K05280	map00941;map00944	COG2124	XP_006477655.1	sp|Q9SBQ9|F3PH_PETHY;	PF00067.19
Cg2g034740	_	0.222	-2.17126	5.53298e-28	6.29551e-26	yes	down	-	-	-	ENOG410Z83V;COG5052	XP_024041090.1	-	PF12874.4;PF12756.4;PF04988.9
Cg3g022760	RecName: Full=Probable LRR receptor-like serine/threonine-protein kinase At2g16250; Flags: Precursor	0.222	-2.17066	8.34747e-15	2.6076e-13	yes	down	GO:0006468;GO:0016310;GO:0016020;GO:0016021;GO:0016301;GO:0004672;GO:0005524;GO:001649	-	-	ENOG410XZUP;COG4886;ENOG4111IV8	XP_006473503.1	sp|C0LGK4|Y2165_ARATH;	PF13855.3;PF07714.14;PF12799.4;PF00069.22;PF08263.9
Cg9g005140	RecName: Full=Protein NSP-INTERACTING KINASE 2; AltName: Full=LRR receptor-like serine/threonine-protein kinase NIK2; Flags: Precursor	0.223	-2.16792	6.98567e-44	2.79118e-41	yes	down	-	-	-	COG4886	XP_006489350.1	sp|C0LGI2|Y1677_ARATH;	PF12819.4;PF12799.4;PF11721.5;PF08263.9
Cg4g000480	RecName: Full=G-type lectin S-receptor-like serine/threonine-protein kinase At1g34300; Flags: Precursor	0.223	-2.1656	0.00633812	0.0192803	yes	down	GO:0006468;GO:0009069;GO:0004674;GO:000552	K04730	-	COG0515	XP_006483579.2	sp|P93604|LRK10_WHEAT;	PF07714.14;PF00069.22
Cg5g004380	RecName: Full=Two-component response regulator ARR15	0.223	-2.16265	1.29053e-09	1.84311e-08	yes	down	GO:0000160;GO:0016310;GO:0035556;GO:0005622;GO:0045449;GO:0000156;GO:001630	K14492	map04075	COG5641;COG0784	XP_024044662.1	sp|Q7G8V2|ARR15_ARATH;	PF00072.21
Cg1g010230	RecName: Full=Caskin-2; AltName: Full=CASK-interacting protein 2	0.223	-2.16241	0.000187778	0.000916687	yes	down	-	K21952	-	COG0666	XP_006465956.1	sp|P16157|ANK1_HUMAN;	PF12796.4;PF13962.3;PF00023.27;PF13637.3
Cg3g020840	_	0.224	-2.16141	0.0122075	0.0333763	yes	down	-	-	-	ENOG4111C29	KDO84033.1	-	-
Cg1g015720	RecName: Full=Leucine-rich repeat receptor-like serine/threonine-protein kinase At1g17230; Flags: Precursor	0.224	-2.16105	2.94802e-11	5.51741e-10	yes	down	-	K13420	map04016;map04626	COG4886;COG0515	XP_006465518.1	sp|Q1MX30|XA21_ORYSI;	PF13855.3;PF12799.4;PF00069.22;PF07714.14
Cg5g038580	_	0.224	-2.15778	0.000201647	0.000976465	yes	down	GO:002003	-	-	ENOG410XRPW	XP_015380674.1	-	PF09459.7
Cg3g009750	_	0.224	-2.15724	1.23019e-76	1.92144e-73	yes	down	GO:0015846;GO:0009941;GO:0042597;GO:001980	-	-	COG0687	GAY53453.1	sp|P31133|POTF_ECOLI;	PF13343.3;PF13416.3;PF13531.3
Cg2g002720	RecName: Full=Mucin-2; Short=MUC-2; AltName: Full=Intestinal mucin-2; Flags: Precursor	0.225	-2.15071	0.00105523	0.00416874	yes	down	-	-	-	ENOG410ZUCS;ENOG410Z7V6;ENOG41108WE	XP_024046930.1	-	PF00403.23
Cg3g025020	_	0.225	-2.15061	0.00228748	0.00812681	yes	down	-	-	-	ENOG410YQC3	KDO85052.1	-	PF03087.11
Cg9g007890	RecName: Full=RING-H2 finger protein ATL1	0.226	-2.14657	0.000169507	0.000837833	yes	down	GO:0016020;GO:0016021;GO:0046872;GO:000827	-	-	ENOG41121N2	XP_006489746.1	sp|Q9LSW9|ATL16_ARATH;	PF13639.3;PF17123.2;PF12678.4;PF13923.3;PF00097.22;PF14634.3;PF13445.3;PF14447.3;PF13920.3;PF17120.2;PF12861.4
Cg8g023290	RecName: Full=Glutathione S-transferase U7; Short=AtGSTU7; AltName: Full=GST class-tau member 7; AltName: Full=Glutathione S-transferase 25	0.226	-2.14644	7.45377e-07	6.32723e-06	yes	down	-	K00799	map00480	ENOG410XSIX	KDO66686.1	sp|Q9ZW24|GSTU7_ARATH;	PF00043.22;PF13410.3
Cg4g004780	_	0.226	-2.1453	3.18776e-07	2.94298e-06	yes	down	GO:0008152;GO:0016021;GO:0016020;GO:000837	-	-	ENOG411189B	XP_006450783.1	-	PF02485.18
Cg7g018530	_	0.226	-2.14458	0.00155968	0.00585084	yes	down	GO:000827	K16285	-	ENOG41121N2	GAY36242.1	-	-
Cg9g008300	RecName: Full=Probable methyltransferase PMT8	0.226	-2.14324	1.53529e-26	1.59866e-24	yes	down	GO:0032259;GO:0016021;GO:0008168;GO:000827	-	-	ENOG410YDXK	XP_006489716.1	sp|Q940J9|PMT8_ARATH;	PF03141.13;PF08241.9;PF13649.3;PF13489.3
Cg6g011260	_	0.227	-2.13749	0.000307934	0.0014146	yes	down	-	-	-	-	-	-	-
Cg1g017090	_	0.228	-2.1357	3.85297e-09	5.06488e-08	yes	down	-	-	-	-	GAY60022.1	-	-
Cg3g025680	RecName: Full=Probable inorganic phosphate transporter 1-10; Short=OsPT10; Short=OsPht1;10; AltName: Full=H(+)/Pi cotransporter	0.228	-2.13118	0.00849562	0.0246643	yes	down	GO:0055085;GO:0016021;GO:0016020;GO:0022857;GO:000521	K08176	-	ENOG410ZVN7	XP_006473842.1	sp|Q9SYQ1|PHT18_ARATH;	PF00083.21;PF07690.13
Cg2g016670	RecName: Full=Probable LRR receptor-like serine/threonine-protein kinase At4g08850; Flags: Precursor	0.229	-2.12902	3.15223e-14	9.19499e-13	yes	down	GO:0006468;GO:0018108;GO:0016021;GO:0004713;GO:0004672;GO:000552	-	-	COG4886	XP_006442126.1	sp|Q8VZG8|MIK2_ARATH;	PF00069.22;PF07714.14;PF13855.3;PF12799.4;PF08263.9;PF00560.30
Cg3g002110	_	0.229	-2.12861	3.37022e-22	2.29776e-20	yes	down	-	-	-	-	ESR55901.1	-	-
Cg8g009620	_	0.229	-2.12455	7.25799e-07	6.18549e-06	yes	down	-	-	-	-	XP_006475311.1	-	-
Cg2g022550	RecName: Full=Calcium-binding protein PBP1; AltName: Full=KIC-related protein 2; AltName: Full=PINOID-binding protein 1	0.23	-2.1192	6.08204e-05	0.000340598	yes	down	GO:0009733;GO:0080167;GO:000550	K10840	map03420	COG5126;COG0655	XP_006452083.1	sp|O81831|CARP1_ARATH;	PF13833.3
Cg7g009080	RecName: Full=Putative receptor-like protein kinase At3g47110; Flags: Precursor	0.23	-2.11908	0.00456304	0.0146854	yes	down	GO:0006468;GO:0009069;GO:0016021;GO:0004674;GO:000552	-	-	COG4886	XP_006442561.2	sp|Q1MX30|XA21_ORYSI;	PF13855.3;PF00069.22;PF07714.14;PF12799.4
Cg8g014220	_	0.23	-2.11905	2.02602e-10	3.29632e-09	yes	down	-	-	-	ENOG410XYXA;ENOG4111SB1	KDO72786.1	sp|O94336|YHM3_SCHPO;	PF03031.15
Cg6g003630	_	0.231	-2.11408	9.51909e-06	6.41362e-05	yes	down	-	-	-	ENOG410Y9BV	GAY45204.1	-	-
Cg5g013320	RecName: Full=Hydrophobic protein LTI6A; AltName: Full=Low temperature-induced protein 6A	0.231	-2.11373	4.19446e-16	1.55763e-14	yes	down	GO:001602	-	-	COG0401	XP_006428347.1	sp|Q8H5T6|LTI6A_ORYSJ;	PF01679.14
Cg5g009870	RecName: Full=Protein IQ-DOMAIN 14	0.231	-2.11289	0.0046685	0.0149589	yes	down	-	-	-	ENOG410YA5M	XP_006477414.1	-	PF13178.3;PF00612.24
Cg9g009660	RecName: Full=Auxin-responsive protein IAA13; AltName: Full=Indoleacetic acid-induced protein 13	0.231	-2.11191	2.62744e-06	1.97731e-05	yes	down	GO:0006355;GO:0009987;GO:0009734;GO:0005634;GO:004698	K14484	map04075	ENOG410YK71	XP_006489615.1	sp|Q38831|IAA13_ARATH;	PF02309.13
Cg2g043780	RecName: Full=Heat stress transcription factor A-4a; Short=AtHsfA4a; AltName: Full=AtHsf-15; AltName: Full=Heat shock factor protein 21; Short=HSF 21; AltName: Ful	0.233	-2.1044	1.04075e-12	2.42951e-11	yes	down	GO:0006355;GO:0045449;GO:0009408;GO:0005634;GO:0005667;GO:0043565;GO:0003700;GO:000367	K09419	-	COG5169	XP_006467595.1	sp|O49403|HFA4A_ARATH;	PF00447.14;PF11414.5
Cg2g020360	RecName: Full=7-methylxanthosine synthase 1; Short=CmXRS1; AltName: Full=Methyltransferase-like 3; Short=CaMTL3; AltName: Full=Xanthosine methyltransferase; Short=C	0.233	-2.10274	0.000108176	0.000565085	yes	down	-	K08241	map00592	ENOG4111GV5;ENOG4112BHH;ENOG410YFI3	XP_006469449.1	sp|Q9AVL9|CS4_COFAR;	PF03492.12
Cg7g004490	RecName: Full=Probable mediator of RNA polymerase II transcription subunit 37e; AltName: Full=Heat shock 70 kDa protein 1; AltName: Full=Heat shock cognate 70 kDa	0.233	-2.10197	0.00047289	0.00207422	yes	down	GO:0055114;GO:0016021;GO:0047134;GO:000552	K03283	map03040;map04144;map04141	COG0443;ENOG410YAGH	XP_006436009.1	sp|P22953|MD37E_ARATH;	PF00012.17;PF03107.13;PF07649.9
Cg9g014340	RecName: Full=Brassinosteroid-regulated protein BRU1; Flags: Precursor	0.233	-2.101	8.38376e-21	4.94987e-19	yes	down	GO:0042546;GO:0006073;GO:0071555;GO:0010411;GO:0005618;GO:0048046;GO:0016762;GO:000455	K08235	-	COG2273	XP_006421042.1	sp|P35694|XTH2_SOYBN;	PF00722.18;PF06955.9
Cg1g020980	RecName: Full=Probable receptor-like protein kinase At2g23200; Flags: Precursor	0.233	-2.09884	5.09543e-19	2.55232e-17	yes	down	-	-	-	COG0515	XP_006465211.1	sp|O22187|Y2232_ARATH;	PF07714.14;PF00069.22;PF12819.4;PF11721.5
Cg4g001760	_	0.234	-2.09824	1.62998e-08	1.93938e-07	yes	down	-	-	-	ENOG411196X;ENOG41115P2;ENOG41119H5	XP_006450335.1	-	-
Cg4g003450	_	0.234	-2.09714	0.0010132	0.00403123	yes	down	-	-	-	ENOG410Z3AX	KDO79697.1	-	-
Cg2g024780	_	0.234	-2.09692	0.0151314	0.0399959	yes	down	-	-	-	ENOG410XR9W	GAY59334.1	-	-
Cg2g019040	RecName: Full=Endoglucanase 11; AltName: Full=Endo-1,4-beta glucanase 11; Flags: Precursor	0.234	-2.09512	0.000843666	0.00344382	yes	down	GO:0005982;GO:0030245;GO:0005985;GO:000881	-	-	ENOG410XPC9	GAY55209.1	sp|O48766|GUN11_ARATH;	PF00759.16
Cg4g003800	_	0.234	-2.09424	4.98016e-13	1.21024e-11	yes	down	-	-	-	ENOG410Z90B	XP_006450647.1	-	-
Cg8g003880	RecName: Full=Transcription factor MYB44; AltName: Full=Myb-related protein 44; Short=AtMYB44; AltName: Full=Myb-related protein R1; Short=AtMYBR1	0.236	-2.0814	0.00376565	0.0124778	yes	down	GO:0000785;GO:0003682;GO:000367	K09422	-	COG5147	XP_006487005.1	sp|O23160|MYB73_ARATH;	PF00249.28;PF13921.3;PF09111.7
Cg1g008020	RecName: Full=Mitochondrial uncoupling protein 5; Short=AtPUMP5; AltName: Full=Mitochondrial dicarboxylate carrier 1	0.236	-2.08117	0.000417873	0.00185804	yes	down	GO:0006810;GO:0006839;GO:0006412;GO:0016021;GO:0016020;GO:0031966;GO:000373	K15104	-	ENOG410XQHU	XP_006426287.1	sp|Q9SJY5|PUMP5_ARATH;	PF00153.24
CgUng022000	_	0.236	-2.0809	0.00209795	0.00755023	yes	down	GO:0006468;GO:0016021;GO:0004674;GO:000552	-	-	-	XP_024041032.1	-	-
Cg7g017120	RecName: Full=ELMO domain-containing protein B	0.236	-2.08074	5.19863e-07	4.60875e-06	yes	down	GO:0006909;GO:000585	K23538	-	ENOG410XRXC	GAY44099.1	sp|Q54YW1|ELMOA_DICDI;	PF04727.10
Cg2g043750	RecName: Full=U-box domain-containing protein 17; AltName: Full=Plant U-box protein 17	0.237	-2.07984	6.02875e-08	6.46164e-07	yes	down	GO:0016567;GO:0005737;GO:0005634;GO:0000151;GO:0004842;GO:001687	-	-	ENOG410YC2C;ENOG410XRTN	XP_006467604.1	sp|Q9C7R6|PUB17_ARATH;	PF04564.12;PF00514.20;PF04826.10
Cg9g002720	RecName: Full=Late embryogenesis abundant protein Lea5	0.237	-2.07947	1.13979e-06	9.31621e-06	yes	down	GO:000695	-	-	ENOG410ZEWF	KDO71708.1	sp|Q39644|LEA5_CITSI;	PF03242.10
Cg5g035910	RecName: Full=EID1-like F-box protein 3	0.237	-2.07835	2.13767e-07	2.05066e-06	yes	down	GO:0009791;GO:0009737;GO:0006970;GO:005078	-	-	ENOG410YC43;ENOG410YF4M	GAY40735.1	sp|Q93ZT5|EDL3_ARATH;	-
Cg5g040610	RecName: Full=Transcription factor ABA-INDUCIBLE bHLH-TYPE; Short=AtAIB; AltName: Full=Basic helix-loop-helix protein 17; Short=AtbHLH17; Short=bHLH 17; AltName: Ful	0.237	-2.07784	5.64815e-06	3.98853e-05	yes	down	GO:0006355;GO:0009737;GO:0005634;GO:0003700;GO:004698	-	-	ENOG410YCJJ;ENOG41114N5	XP_006444826.1	sp|Q9LNJ5|BH013_ARATH;	PF14215.3;PF00010.23
Cg1g019950	RecName: Full=Serine/threonine-protein phosphatase 6 regulatory ankyrin repeat subunit B; Short=PP6-ARS-B; Short=Serine/threonine-protein phosphatase 6 regulatory	0.237	-2.0763	1.86616e-11	3.56646e-10	yes	down	GO:001602	-	-	COG0666	XP_006465259.1	sp|Q8GYH5|BAD1_ARATH;	PF12796.4;PF13606.3;PF13637.3;PF00023.27;PF13857.3;PF13962.3
Cg3g012870	RecName: Full=Pollen-specific protein SF3	0.237	-2.07609	5.76895e-07	5.06212e-06	yes	down	GO:0051017;GO:0005886;GO:0008270;GO:005101	K09377	-	ENOG410XWQ8;COG5069;ENOG410YBRG	XP_006433641.1	sp|Q94JX5|WLIM1_ARATH;	PF00412.19
Cg5g004950	_	0.237	-2.0748	0.00576722	0.0178921	yes	down	-	-	-	ENOG410YQM1;ENOG41114DH;ENOG41118EP	XP_015385166.1	-	PF07816.8
Cg2g031250	RecName: Full=Probable linoleate 9S-lipoxygenase 5; AltName: Full=Leaf lipoxygenase	0.238	-2.06804	6.58894e-07	5.66306e-06	yes	down	GO:0031408;GO:0055114;GO:0016702;GO:0016165;GO:0005506;GO:004687	K15718	map00591	ENOG410YN4N;ENOG4111XKY	XP_006433338.1	sp|Q43191|LOX15_SOLTU;	PF00305.16;PF01477.20
Cg9g009290	RecName: Full=Protein PROTON GRADIENT REGULATION 5, chloroplastic; Flags: Precursor	0.239	-2.06766	0.000565716	0.00242444	yes	down	-	-	-	ENOG411252E	XP_006489659.1	sp|Q9SL05|PGR5_ARATH;	-
Cg8g002460	_	0.239	-2.06684	8.14192e-13	1.92416e-11	yes	down	-	-	-	ENOG4111A76;ENOG410YCGU	XP_006486865.1	-	PF06219.9
Cg7g004440	RecName: Full=Heat shock 70 kDa protein	0.239	-2.06534	0.000274364	0.00128129	yes	down	GO:0055114;GO:0016021;GO:0047134;GO:000552	K03283	map03040;map04144;map04141	ENOG410YAGH;ENOG4111BZC;ENOG41103SJ;COG0443	GAY45215.1	sp|P26413|HSP70_SOYBN;	PF00012.17;PF03107.13;PF07649.9
Cg3g005240	RecName: Full=Probable methyltransferase PMT20	0.239	-2.06516	8.81861e-09	1.10111e-07	yes	down	GO:0032259;GO:0016021;GO:0005802;GO:0005774;GO:0005768;GO:0008757;GO:000816	-	-	ENOG4111CGI	XP_006432559.1	sp|Q9C6S7|PMTK_ARATH;	PF03141.13;PF08241.9;PF13649.3;PF13847.3
Cg1g017080	RecName: Full=Probable disease resistance protein At5g63020; AltName: Full=pNd11	0.239	-2.06489	3.58004e-08	4.02017e-07	yes	down	GO:0006952;GO:004353	K13459	map04626	COG4886	XP_006465371.1	sp|P60838|SUMM2_ARATH;	PF00931.19;PF13191.3;PF13401.3;PF01637.15
Cg1g007790	RecName: Full=Putative U-box domain-containing protein 50; AltName: Full=Plant U-box protein 50	0.24	-2.06071	1.51097e-13	3.99383e-12	yes	down	GO:0006468;GO:0016567;GO:0000151;GO:0004672;GO:0004842;GO:000552	-	-	ENOG410XV39;COG0515	XP_006466325.1	sp|Q9FGD7|PUB50_ARATH;	PF07714.14;PF04564.12;PF00069.22
Cg2g031640	_	0.24	-2.05838	2.19369e-13	5.65913e-12	yes	down	GO:0016021;GO:001602	-	-	ENOG410Y8QT	XP_006433428.1	-	PF04588.10
Cg1g014850	_	0.24	-2.05816	1.48089e-10	2.46781e-09	yes	down	GO:0097159;GO:1901363;GO:0003676;GO:000016	K12831	map03040	ENOG410XPT4	KDO51237.1	sp|Q6AYL5|SF3B4_RAT;	PF00076.19
Cg6g016530	RecName: Full=Protein CHUP1, chloroplastic; AltName: Full=Protein CHLOROPLAST UNUSUAL POSITIONING 1	0.24	-2.05719	0.00220342	0.00787448	yes	down	-	-	-	ENOG4111EF2;ENOG410YC73	XP_006430340.1	sp|Q9LI74|CHUP1_ARATH;	-
Cg5g037690	RecName: Full=Pectinesterase; Short=PE; AltName: Full=Pectin methylesterase	0.24	-2.05649	0.00767929	0.0226153	yes	down	GO:0042545;GO:0005982;GO:0005985;GO:0043086;GO:0045490;GO:0005618;GO:0030599;GO:0045330;GO:000485	K01051	map00040	COG4677	XP_006444399.2	sp|O81301|PME40_ARATH;	PF01095.16
Cg9g022530	RecName: Full=Putative wall-associated receptor kinase-like 16; Flags: Precursor	0.241	-2.05056	0.000274863	0.00128303	yes	down	GO:0006468;GO:0005524;GO:000467	K04730	-	COG0515	XP_006490030.1	sp|Q9SA25|WAKLG_ARATH;	PF00069.22;PF07714.14
Cg2g005990	RecName: Full=E2F transcription factor-like E2FF; AltName: Full=DP-E2F-like protein 3; AltName: Full=E2F-like repressor E2L2	0.242	-2.04924	3.21665e-07	2.96647e-06	yes	down	GO:0009733;GO:0008284;GO:0006355;GO:0045449;GO:0006351;GO:0005634;GO:0005667;GO:0044424;GO:0003700;GO:000367	K09391	-	ENOG4111IGY	XP_006470401.1	sp|Q8RWL0|E2FF_ARATH;	PF02319.17;PF01978.16
Cg6g010690	RecName: Full=Probable WRKY transcription factor 70; AltName: Full=WRKY DNA-binding protein 70	0.242	-2.04777	1.76552e-05	0.000112513	yes	down	GO:0006355;GO:0045449;GO:0005667;GO:0003700;GO:004356	-	-	ENOG41116A7;ENOG410YZZY;ENOG4110522	GAY32270.1	sp|Q9LY00|WRK70_ARATH;	PF03106.12
Cg9g000390	RecName: Full=S-adenosylmethionine synthase; Short=AdoMet synthase; AltName: Full=Methionine adenosyltransferase; Short=MAT	0.242	-2.04621	4.26303e-26	4.28323e-24	yes	down	GO:0071281;GO:0006556;GO:0006730;GO:0006555;GO:0046686;GO:0009651;GO:0005737;GO:0005618;GO:0005886;GO:0005829;GO:0004478;GO:0046872;GO:000552	K00789	map00270	COG0192	GAY35561.1	sp|Q84MM2|METK_LITCN;	PF02773.13;PF02772.13;PF00438.17
CgUng000600	_	0.242	-2.04605	1.71325e-08	2.02305e-07	yes	down	GO:0016021;GO:001602	-	-	ENOG4110127	KDO39412.1	-	PF02517.13
Cg1g019740	RecName: Full=Bifunctional riboflavin biosynthesis protein RIBA 1, chloroplastic; Short=AtRIBA1; Includes: RecName: Full=3,4-dihydroxy-2-butanone 4-phosphate synth	0.242	-2.04502	2.32427e-08	2.68188e-07	yes	down	GO:0009231;GO:0009570;GO:0016020;GO:0003935;GO:000868	K14652	map00790;map00740	COG0807	KDO49692.1	sp|P47924|RIBA1_ARATH;	PF00926.16;PF00925.17
CgUng000070	RecName: Full=Pyruvate kinase isozyme G, chloroplastic; Flags: Precursor	0.243	-2.0424	6.92335e-24	5.53256e-22	yes	down	GO:0006144;GO:0015976;GO:0016310;GO:0006096;GO:0006094;GO:0009570;GO:0030955;GO:0016301;GO:0000287;GO:000474	K00873	map00230;map00620;map00010	COG0469	XP_006436771.1	sp|Q40546|KPYG_TOBAC;	PF00224.18;PF02887.13
Cg9g019420	RecName: Full=Proline-rich receptor-like protein kinase PERK1; AltName: Full=Proline-rich extensin-like receptor kinase 1; Short=AtPERK1	0.243	-2.04222	5.28275e-11	9.554e-10	yes	down	GO:0006468;GO:0016021;GO:0004674;GO:0005524;GO:000467	-	-	COG0515	GAY56355.1	sp|Q9LV48|PERK1_ARATH;	PF07714.14;PF00069.22;PF02439.12
Cg3g009830	_	0.243	-2.03976	0.00131697	0.00504289	yes	down	GO:001602	-	-	-	GAY67754.1	-	-
Cg2g002300	_	0.243	-2.03805	0.00291722	0.0100202	yes	down	-	-	-	ENOG411173Q	KDO64874.1	-	-
Cg7g002410	RecName: Full=Cell number regulator 13; AltName: Full=ZmCNR13	0.244	-2.03745	0.00429934	0.0139661	yes	down	-	-	-	ENOG4111BG0;ENOG410YER5	XP_015388206.1	sp|Q8L7E9|MCAC1_ARATH;	PF04749.14
Cg4g019190	RecName: Full=Probable WRKY transcription factor 50; AltName: Full=WRKY DNA-binding protein 50	0.244	-2.03262	0.00228562	0.00812186	yes	down	GO:0009867;GO:0050832;GO:0006355;GO:0045449;GO:0005667;GO:0043565;GO:000370	-	-	ENOG410YQZM	ESR66280.1	sp|Q8VWQ5|WRK50_ARATH;	PF03106.12
Cg5g025580	_	0.245	-2.03195	0.0144763	0.0385548	yes	down	-	-	-	ENOG410YUVB	XP_006445704.1	-	PF05340.9
Cg5g030980	RecName: Full=Glucan endo-1,3-beta-glucosidase 8; AltName: Full=(1-)3)-beta-glucan endohydrolase 8; Short=(1-)3)-beta-glucanase 8; AltName: Full=Beta-1,3-endogluca	0.245	-2.02972	1.84654e-08	2.16852e-07	yes	down	GO:0005975;GO:0005985;GO:0005982;GO:0016021;GO:0004553;GO:004297	-	-	ENOG410YARB;ENOG411060G	XP_006443393.1	sp|Q6NKW9|E138_ARATH;	PF00332.15;PF07983.10
Cg5g014150	RecName: Full=Glucose-6-phosphate 1-dehydrogenase 4, chloroplastic; Short=G6PD4; Short=G6PDH4; Flags: Precursor	0.245	-2.02794	9.73185e-15	3.0181e-13	yes	down	GO:0005975;GO:0006098;GO:0044281;GO:0006749;GO:0050661;GO:0004345;GO:001649	K00036	map00480;map00030	COG0364	GAY33668.1	sp|Q93ZW0|G6PD4_ARATH;	PF02781.13
Cg9g007540	RecName: Full=Cellulose synthase-like protein G2; Short=AtCslG2	0.245	-2.02647	0.000103519	0.000543402	yes	down	GO:0005982;GO:0006011;GO:0030244;GO:0005985;GO:0016021;GO:0016740;GO:001676	-	-	COG1215;COG2801	GAY52605.1	sp|Q8VYR4|CSLG2_ARATH;	PF03552.11;PF13632.3
Cg1g008500	RecName: Full=Phospho-2-dehydro-3-deoxyheptonate aldolase 1, chloroplastic; AltName: Full=3-deoxy-D-arabino-heptulosonate 7-phosphate synthase 1; AltName: Full=DAHP	0.246	-2.0246	1.14384e-06	9.34488e-06	yes	down	GO:0006571;GO:0000162;GO:0009611;GO:0009094;GO:0009073;GO:0005739;GO:000384	K01626	map00400	COG3200	XP_006466251.1	sp|P27608|AROF_TOBAC;	PF01474.13
Cg2g042540	RecName: Full=MACPF domain-containing protein NSL1; AltName: Full=Protein NECROTIC SPOTTED LESIONS 1; Short=Protein NSL1	0.247	-2.02018	5.59251e-08	6.03548e-07	yes	down	-	-	-	ENOG410ZJIW;ENOG410Y9MJ	XP_006467748.1	sp|Q9SGN6|NSL1_ARATH;	PF01823.16
Cg5g031910	_	0.247	-2.01829	2.96693e-09	3.96075e-08	yes	down	-	-	-	ENOG41106RD;ENOG410Z2HZ	ESR56763.1	-	-
Cg8g022330	RecName: Full=Probable protein phosphatase 2C 4; Short=AtPP2C04; AltName: Full=Protein POLTERGEIST-LIKE 5; AltName: Full=Protein phosphatase 2C PLL5; Short=PP2C PL	0.247	-2.01657	0.000165961	0.000823248	yes	down	GO:0006470;GO:0008152;GO:0004722;GO:000382	-	-	COG0631	KDO72862.1	sp|Q9LQN6|P2C04_ARATH;	PF00481.18;PF07228.9
Cg5g040330	RecName: Full=Probable mitochondrial chaperone BCS1-B; AltName: Full=BCS1-like protein 2	0.247	-2.01556	7.83218e-08	8.22021e-07	yes	down	GO:0008152;GO:0016021;GO:0005524;GO:001711	-	-	COG0465	XP_006444778.1	sp|F4IJ77|AATP4_ARATH;	PF00004.26;PF14363.3
Cg7g005280	_	0.248	-2.01371	6.2812e-19	3.09219e-17	yes	down	-	-	-	ENOG410XUB8;COG2801	XP_006486026.1	-	PF14223.3
Cg1g000560	RecName: Full=Pentatricopeptide repeat-containing protein At2g17525, mitochondrial; Flags: Precursor	0.248	-2.01279	9.81639e-07	8.12797e-06	yes	down	-	-	-	ENOG410Z7Z7	XP_015389855.1	sp|Q84VG6|PP160_ARATH;	PF12854.4;PF13041.3;PF01535.17;PF13812.3;PF17177.1
Cg2g002980	RecName: Full=UPF0481 protein At3g47200	0.248	-2.01135	2.52179e-23	1.92564e-21	yes	down	GO:001602	-	-	ENOG410ZKCS	XP_006446066.1	sp|Q9SD53|Y3720_ARATH;	PF03140.12
Cg4g000690	RecName: Full=Probable WRKY transcription factor 17; AltName: Full=WRKY DNA-binding protein 17	0.249	-2.00848	5.48033e-08	5.92558e-07	yes	down	GO:0006355;GO:0045449;GO:0005667;GO:0003700;GO:004356	-	-	ENOG410YD1E	XP_006450195.1	sp|Q9SJA8|WRK17_ARATH;	PF03106.12;PF10533.6
Cg1g006580	RecName: Full=Putative glycosyltransferase 7; Short=AtGT7	0.249	-2.00687	1.88156e-05	0.00011885	yes	down	GO:0008152;GO:0016021;GO:0016758;GO:001675	-	-	ENOG410XSJS	XP_006426098.1	sp|O81007|GT7_ARATH;	PF05637.9
Cg3g017190	RecName: Full=Calcium-binding protein CML42; AltName: Full=Calmodulin-like protein 42	0.249	-2.00502	1.00022e-11	1.98898e-10	yes	down	GO:000550	K13448	map04626	COG5126	XP_006472871.1	sp|Q9LPK5|CML44_ARATH;	PF00036.29;PF13405.3;PF13499.3;PF13202.3;PF13833.3
Cg6g011110	_	0.249	-2.00403	0.000116927	0.000603826	yes	down	-	-	-	ENOG410ZAV5	XP_015386731.1	sp|P85192|UP1_HELAN;	-
Cg7g019870	_	0.25	-2.00057	0.00742692	0.0219965	yes	down	-	-	-	ENOG410YMY7;ENOG41113T2;ENOG410YR03	XP_006438463.1	-	PF14009.3
Cg5g005790	RecName: Full=High-affinity nitrate transporter 3.1; AltName: Full=Protein WOUND-RESPONSIVE 3; Flags: Precursor	0.25	-1.99913	1.86311e-15	6.37653e-14	yes	down	GO:0010167;GO:0015706;GO:001602	-	-	ENOG4111P96;COG1409	XP_006476900.1	sp|Q9FGS5|NRT31_ARATH;	PF16974.2
Cg7g010770	_	0.25	-1.99883	0.00121794	0.00471719	yes	down	GO:0006508;GO:000823	-	-	-	GAY63412.1	-	-
Cg7g005610	RecName: Full=Probable receptor-like protein kinase At5g59700; Flags: Precursor	0.25	-1.99859	4.81957e-11	8.79968e-10	yes	down	GO:0006468;GO:0009069;GO:0016021;GO:0016020;GO:0004674;GO:0004672;GO:000552	-	-	COG0515	KDO67824.1	sp|Q9LX66|HERK_ARATH;	PF07714.14;PF00069.22;PF12819.4;PF11721.5
Cg5g021730	_	0.251	-1.99215	1.59452e-09	2.24884e-08	yes	down	GO:0016021;GO:0016020;GO:0005634;GO:000367	K04730	-	ENOG411054M;ENOG41104FK;ENOG41107FJ	XP_006478247.1	-	-
Cg4g002010	RecName: Full=Bifunctional purple acid phosphatase 26; Includes: RecName: Full=Acid phosphatase; Includes: RecName: Full=Peroxidase; Flags: Precursor	0.251	-1.99209	4.69805e-10	7.21333e-09	yes	down	GO:0016311;GO:0019497;GO:0006771;GO:0046872;GO:000399	K22390	-	COG1409	XP_006450380.1	sp|Q949Y3|PPA26_ARATH;	PF16656.2;PF00149.25;PF14008.3
Cg6g016580	RecName: Full=Probable glycosyltransferase At5g03795	0.251	-1.9919	1.00343e-17	4.43184e-16	yes	down	GO:0016020;GO:001675	-	-	ENOG410XTFH	XP_006430348.1	sp|Q9FFN2|GLYT3_ARATH;	PF03016.12
Cg7g009390	_	0.252	-1.99067	1.44265e-11	2.79438e-10	yes	down	-	K19476	map04144	ENOG410YG52	KDO59271.1	sp|P53990|IST1_HUMAN;	PF03398.11
Cg7g000370	_	0.252	-1.99044	0.000109705	0.000572377	yes	down	-	-	-	ENOG410ZDTK;ENOG4111DC8	XP_006435577.1	-	-
Cg8g000280	RecName: Full=Pentatricopeptide repeat-containing protein At2g03880, mitochondrial; Flags: Precursor	0.252	-1.99027	1.0651e-06	8.75158e-06	yes	down	GO:000827	-	-	ENOG410Z7Z7	XP_006486584.1	sp|Q9SI53|PP147_ARATH;	PF13041.3;PF01535.17;PF12854.4;PF14432.3;PF13812.3;PF17177.1
Cg8g006410	RecName: Full=BURP domain-containing protein 5; Short=OsBURP05; Flags: Precursor	0.252	-1.98906	3.30753e-05	0.000197178	yes	down	GO:001602	-	-	ENOG4111C4C;ENOG4111CQ0	XP_006423230.1	sp|D2CZZ9|BNM2C_BRANA;	PF03181.12
Cg2g020870	RecName: Full=Dynein light chain, cytoplasmic; AltName: Full=Dynein light chain LC8-type 2	0.252	-1.98788	2.96096e-08	3.37573e-07	yes	down	GO:0007017;GO:0030286;GO:000587	K10418	-	ENOG4111NK2	XP_006451891.1	sp|Q86A88|DYL_DICDI;	PF01221.15
Cg5g044840	RecName: Full=UMP-CMP kinase 3; AltName: Full=Deoxycytidylate kinase; Short=CK; Short=dCMP kinase; AltName: Full=Uridine monophosphate/cytidine monophosphate kinase;	0.253	-1.98528	7.23167e-05	0.000395944	yes	down	GO:0006221;GO:0006206;GO:0006207;GO:0046939;GO:0005737;GO:0005634;GO:0004127;GO:0009041;GO:000552	K13800	map00240	COG0563	XP_006445496.1	sp|O04905|KCY3_ARATH;	PF00406.19;PF13207.3;PF13238.3;PF13671.3;PF02223.14;PF06414.9
Cg5g002710	RecName: Full=Mitochondrial aspartate-glutamate transporter AGC1; AltName: Full=Aspartate-glutamate carrier 1	0.253	-1.98415	7.43123e-06	5.10779e-05	yes	down	GO:0006810;GO:001602	-	-	ENOG4110BII	XP_015385417.1	sp|Q55DY8|MFRN_DICDI;	PF00153.24
Cg3g013250	RecName: Full=Branched-chain-amino-acid aminotransferase 2, chloroplastic; Short=Atbcat-2; Flags: Precursor	0.253	-1.98323	5.79692e-06	4.08017e-05	yes	down	GO:0009081;GO:0052654;GO:0052655;GO:005265	K00826	map00280;map00270;map00966;map00290;map00770	COG0115	XP_006472350.1	sp|Q9M439|BCAT2_ARATH;	PF01063.16
Cg8g012940	RecName: Full=Apoptosis-inducing factor homolog A	0.253	-1.9821	1.21178e-06	9.83061e-06	yes	down	GO:0055114;GO:0050660;GO:001649	K22745	-	COG0446;COG1252	XP_006424121.1	sp|B4F6I3|AIFM2_XENTR;	PF07992.11;PF00070.24;PF13434.3;PF13738.3;PF01266.21;PF13241.3
Cg7g004480	RecName: Full=Heat shock 70 kDa protein	0.254	-1.97824	1.64836e-08	1.95854e-07	yes	down	-	K03283	map03040;map04144;map04141	ENOG410YAGH;ENOG4111BZC;COG0443	GAY45213.1	sp|P26413|HSP70_SOYBN;	PF00012.17;PF03107.13;PF07649.9
Cg5g034710	RecName: Full=Protein ELC-like; AltName: Full=ESCRT-I complex subunit VPS23 homolog 2; AltName: Full=Vacuolar protein sorting-associated protein 23 homolog 2	0.254	-1.97511	0.000847784	0.00345898	yes	down	GO:0015031;GO:000646	K12183	map04144	ENOG410XT2Q	GAY55769.1	sp|Q9FFY6|ELCL_ARATH;	PF05743.10;PF09454.7
Cg5g005800	RecName: Full=Manganese-dependent ADP-ribose/CDP-alcohol diphosphatase; AltName: Full=ADPRibase-Mn; AltName: Full=CDP-choline phosphohydrolase	0.254	-1.97439	6.78846e-08	7.20399e-07	yes	down	GO:0008152;GO:001678	K01517	map00564;map00230	COG1409	XP_006476901.1	sp|Q9SB68|ADPRM_ARATH;	PF00149.25
Cg1g020840	_	0.255	-1.97314	6.61461e-07	5.67681e-06	yes	down	-	-	-	ENOG410XQUQ	XP_006427424.2	-	-
Cg1g026040	RecName: Full=Putative receptor-like protein kinase At5g39000; Flags: Precursor	0.255	-1.97251	1.57234e-06	1.24033e-05	yes	down	GO:0009069;GO:0006468;GO:0016021;GO:0004674;GO:000552	-	-	COG0515;COG4886	GAY59582.1	sp|Q9FID8|Y5900_ARATH;	PF07714.14;PF00069.22;PF12819.4;PF11721.5;PF01636.20
Cg5g006050	RecName: Full=Leucine-rich repeat receptor-like serine/threonine/tyrosine-protein kinase SOBIR1; AltName: Full=Protein EVERSHED; AltName: Full=Protein SUPPRESSOR O	0.255	-1.97239	2.83229e-08	3.23978e-07	yes	down	GO:0006468;GO:0009069;GO:0016021;GO:0004683;GO:0004674;GO:0004672;GO:000552	-	-	COG0515	XP_006476927.1	sp|Q9SKB2|SBIR1_ARATH;	PF00069.22;PF07714.14;PF12799.4;PF13855.3;PF01636.20
Cg7g013750	RecName: Full=Uncharacterized protein YpgQ	0.255	-1.96934	2.9717e-05	0.000179029	yes	down	GO:0008152;GO:0046872;GO:000808	K06950	-	COG1418	KDO52745.1	sp|P54168|YPGQ_BACSU;	PF01966.19
Cg2g042610	_	0.255	-1.9692	8.09815e-11	1.41397e-09	yes	down	GO:0016021;GO:001602	-	-	ENOG410YRX2	XP_006467734.1	-	-
Cg6g010360	RecName: Full=U-box domain-containing protein 16; AltName: Full=Plant U-box protein 16	0.256	-1.96833	8.39376e-07	7.0451e-06	yes	down	GO:0016567;GO:0000151;GO:000484	-	-	ENOG410XQT6;ENOG410XRTN	KDO49664.1	sp|Q9LZW3|PUB16_ARATH;	PF04564.12
Cg3g014620	RecName: Full=Homeobox-leucine zipper protein ATHB-6; AltName: Full=HD-ZIP protein ATHB-6; AltName: Full=Homeodomain transcription factor ATHB-6	0.256	-1.9659	7.02206e-05	0.00038582	yes	down	GO:0006355;GO:0005634;GO:0005667;GO:0045449;GO:0043565;GO:0003700;GO:000097	K09338	-	ENOG410Z2UE	GAY41560.1	sp|P46668|ATHB6_ARATH;	PF02183.15;PF00046.26;PF05920.8
Cg4g009320	_	0.256	-1.96402	4.24902e-05	0.000246797	yes	down	-	-	-	ENOG410Y7BY	ESR64681.1	-	PF11510.5
Cg7g007130	RecName: Full=LRR receptor-like serine/threonine-protein kinase EFR; AltName: Full=Elongation factor Tu receptor; Short=EF-Tu receptor; Flags: Precursor	0.256	-1.96363	2.1896e-09	2.99996e-08	yes	down	GO:0006468;GO:0016310;GO:0009069;GO:0016021;GO:0016020;GO:0000166;GO:0004674;GO:0004672;GO:000552	-	-	COG4886	ESR49727.1	sp|C0LGP4|Y3475_ARATH;	PF00069.22;PF07714.14;PF12799.4;PF13855.3
Cg8g006880	RecName: Full=Probable LRR receptor-like serine/threonine-protein kinase At2g16250; Flags: Precursor	0.256	-1.96357	3.15431e-35	6.60905e-33	yes	down	GO:0006468;GO:0005524;GO:000467	-	-	ENOG410XZUP;COG4886;ENOG4111IV8	XP_006487139.1	sp|C0LGK4|Y2165_ARATH;	PF13855.3;PF07714.14;PF12799.4;PF00069.22
Cg4g005050	_	0.257	-1.9626	2.66469e-06	2.00271e-05	yes	down	-	K11975	-	ENOG410XS1H;ENOG4110KI9;ENOG4112CQT;ENOG4111BXF	XP_006470934.1	sp|Q9UBS8|RNF14_HUMAN;	PF01485.18;PF13639.3;PF14634.3;PF00097.22
Cg2g035240	_	0.257	-1.96221	4.48522e-07	4.02615e-06	yes	down	-	-	-	-	-	-	-
Cg2g033900	RecName: Full=U-box domain-containing protein 10; AltName: Full=Plant U-box protein 10	0.257	-1.95868	5.80275e-07	5.08659e-06	yes	down	GO:0016567;GO:0000151;GO:000484	-	-	ENOG410YBA5;ENOG410XRTN	KDO64707.1	sp|Q9C9A6|PUB10_ARATH;	PF00514.20;PF04564.12;PF13646.3;PF04826.10
Cg9g000590	RecName: Full=Boron transporter 1	0.258	-1.95524	0.000142665	0.000721558	yes	down	GO:0015701;GO:0051453;GO:0006821;GO:0098656;GO:0015698;GO:0016021;GO:0005887;GO:000545	-	-	ENOG410XPHD	KDO72102.1	sp|Q8VYR7|BOR1_ARATH;	PF00955.18
Cg6g025870	RecName: Full=LRR receptor-like serine/threonine-protein kinase RPK2; AltName: Full=Protein TOADSTOOL 2; AltName: Full=Receptor-like protein kinase 2; Flags: Precur	0.258	-1.95232	4.05961e-12	8.62152e-11	yes	down	GO:0006468;GO:0009945;GO:0009942;GO:0009414;GO:0009846;GO:0009409;GO:0009069;GO:0048653;GO:0048508;GO:0016021;GO:0004674;GO:000552	-	-	COG4886;COG0515	GAY52827.1	sp|Q9S7I6|RPK2_ARATH;	PF00069.22;PF07714.14;PF13855.3;PF12799.4;PF08263.9;PF00560.30
Cg6g010050	_	0.258	-1.95212	1.19473e-06	9.71902e-06	yes	down	GO:0016021;GO:001602	-	-	ENOG410ZU39	GAY32167.1	-	PF11204.5;PF04749.14
Cg6g009000	RecName: Full=U-box domain-containing protein 9; AltName: Full=Plant U-box protein 9	0.258	-1.95182	1.12111e-08	1.3729e-07	yes	down	GO:0016567;GO:0000151;GO:000484	-	-	ENOG410YG40;ENOG410XRTN	KDO60882.1	sp|Q9SRT0|PUB9_ARATH;	PF04564.12;PF00514.20
Cg2g010070	RecName: Full=Acyltransferase-like protein At3g26840, chloroplastic; Flags: Precursor	0.259	-1.95155	1.71846e-17	7.34451e-16	yes	down	GO:001674	-	-	COG0204;ENOG4111YKR	GAY63637.1	sp|Q9LW26|Y3684_ARATH;	PF12146.5;PF03982.10;PF00561.17;PF12697.4
Cg9g004640	RecName: Full=Basic 7S globulin; AltName: Full=SBg7S; Short=Bg; Contains: RecName: Full=Basic 7S globulin high kDa subunit; Contains: RecName: Full=Basic 7S globuli	0.259	-1.95085	3.83089e-05	0.00022524	yes	down	GO:0006508;GO:000419	-	-	ENOG410XNV7	XP_006419821.1	sp|P13917|7SB1_SOYBN;	PF14541.3;PF14543.3
Cg1g009330	RecName: Full=Anoctamin-like protein At1g73020	0.259	-1.95081	0.00044064	0.00194918	yes	down	GO:001602	K19327	-	ENOG410XPYE	XP_006466096.1	sp|A0MFS9|CACLC_ARATH;	PF04547.9
Cg1g026580	RecName: Full=Cellulose synthase A catalytic subunit 2	0.259	-1.95028	1.04388e-20	6.12113e-19	yes	down	GO:0005985;GO:0030244;GO:0071555;GO:0006011;GO:0005982;GO:0016021;GO:0005886;GO:0016760;GO:000827	K10999	-	COG1215	KDO57137.1	sp|O48947|CESA2_ARATH;	PF03552.11;PF14569.3;PF13632.3;PF14570.3;PF00535.23
Cg2g004050	_	0.259	-1.94993	0.0156166	0.0410385	yes	down	-	-	-	-	-	-	-
Cg2g006310	RecName: Full=UDP-glycosyltransferase 90A1	0.259	-1.94911	7.85313e-10	1.16214e-08	yes	down	GO:0008152;GO:001675	-	-	COG1819	XP_006470360.1	sp|Q9ZVX4|U90A1_ARATH;	PF00201.15
Cg2g008080	RecName: Full=DnaJ homolog subfamily B member 13; AltName: Full=Testis and spermatogenesis cell-related protein 6; AltName: Full=Testis spermatocyte apoptosis-rela	0.259	-1.94899	0.0039036	0.0128606	yes	down	GO:0006457;GO:005108	K09510	-	COG0484	XP_006470163.1	sp|Q9QYJ3|DNJB1_MOUSE;	PF01556.15;PF00226.28
Cg7g021940	RecName: Full=Probable WRKY transcription factor 57; AltName: Full=WRKY DNA-binding protein 57	0.259	-1.94738	1.64171e-19	8.54736e-18	yes	down	GO:0006355;GO:0045449;GO:0005667;GO:0003700;GO:004356	-	-	ENOG410YJN7;ENOG410YMC4	KDO83099.1	sp|Q9C983|WRK57_ARATH;	PF03106.12
Cg2g019790	RecName: Full=Auxin-induced in root cultures protein 12; Flags: Precursor	0.26	-1.9448	2.98911e-07	2.77719e-06	yes	down	GO:0055114;GO:0016021;GO:001602	-	-	ENOG410XR70;ENOG410Y10S;ENOG4111SPQ;ENOG410ZKV6	GAY53167.1	sp|Q9FKH6|B561P_ARATH;	PF04526.10;PF03188.13
Cg2g031610	RecName: Full=Translationally-controlled tumor protein homolog; Short=TCTP	0.26	-1.94429	2.58357e-08	2.9612e-07	yes	down	GO:000573	-	-	ENOG4111FVP	XP_006433422.1	sp|Q5J907|TCTP_ELAGV;	PF00838.14
Cg1g001110	_	0.26	-1.94276	2.67514e-09	3.61334e-08	yes	down	GO:0055114;GO:0005886;GO:003374	-	-	ENOG4111ZNT	ESR38599.1	sp|Q9STN5|Y4833_ARATH;	PF01641.15
Cg7g006750	_	0.261	-1.94046	2.18803e-13	5.65301e-12	yes	down	-	-	-	-	GAY57381.1	-	-
Cg8g024150	RecName: Full=Phosphoinositide phospholipase C 4; AltName: Full=Phosphoinositide phospholipase PLC4; Short=AtPLC4; Short=PI-PLC4	0.261	-1.93866	0.00016804	0.000831298	yes	down	GO:0009395;GO:0046339;GO:0007242;GO:0016042;GO:0035556;GO:0005622;GO:0004435;GO:0005509;GO:000487	K05857	map00562;map04070;map04933	ENOG410XPSW	XP_006488531.1	sp|Q944C1|PLCD4_ARATH;	PF00388.16;PF00387.16;PF00168.27;PF09279.8
Cg5g003750	RecName: Full=Transcription initiation factor IIB; AltName: Full=General transcription factor TFIIB	0.261	-1.93811	3.71392e-08	4.14612e-07	yes	down	GO:0006446;GO:0006355;GO:0006352;GO:0005840;GO:0017025;GO:0008270;GO:000374	K03124	map03022	COG1405	XP_006476712.1	sp|P48513|TF2B_SOYBN;	PF00382.16;PF08271.9;PF00134.20
Cg6g015420	_	0.261	-1.938	0.000114083	0.000591983	yes	down	-	-	-	ENOG410YUY6	XP_006430186.1	-	-
Cg2g005600	_	0.261	-1.93655	2.04677e-07	1.97448e-06	yes	down	GO:001602	-	-	ENOG410YIDD	XP_006470441.1	sp|Q9ZVD2|NHL13_ARATH;	PF03168.10
Cg1g007360	_	0.261	-1.93623	3.68925e-15	1.22365e-13	yes	down	GO:004687	-	-	COG2304;ENOG411056H	XP_006466370.1	sp|Q9ZQ46|WAVH1_ARATH;	PF13519.3;PF00092.25;PF13768.3;PF17123.2;PF13639.3;PF00097.22;PF12678.4;PF13923.3;PF12861.4;PF13445.3
Cg5g019820	RecName: Full=NAC domain-containing protein 78; Short=ANAC078	0.261	-1.93588	9.42549e-11	1.62264e-09	yes	down	GO:0006355;GO:0016021;GO:0005634;GO:000367	-	-	ENOG410ZJIT	XP_006478081.1	sp|Q9SCK6|NAC62_ARATH;	PF02365.12
Cg4g007230	RecName: Full=EIN3-binding F-box protein 1; AltName: Full=F-box/LRR-repeat protein 6	0.261	-1.93579	4.8151e-13	1.17512e-11	yes	down	-	K14515	map04016;map04075	ENOG410ZPKV;ENOG410XPA4	XP_006450916.2	sp|Q9SKK0|EBF1_ARATH;	PF13516.3;PF12937.4
Cg1g008580	RecName: Full=Chaperone protein DnaJ	0.262	-1.93476	0.00297255	0.0101776	yes	down	GO:0006457;GO:0009408;GO:0031072;GO:0051082;GO:0046872;GO:000552	K03686	-	COG0484	XP_006466243.1	sp|Q9SJZ7|DNJA6_ARATH;	PF01556.15;PF00684.16;PF00226.28
Cg7g022840	RecName: Full=Agamous-like MADS-box protein AGL15	0.262	-1.92975	0.000106401	0.00055717	yes	down	GO:0006355;GO:0045449;GO:0006351;GO:0005634;GO:0005667;GO:0003700;GO:0005488;GO:0003677;GO:004698	-	-	COG5068;ENOG4111ACI	ESR52160.1	sp|Q38847|AGL15_ARATH;	PF00319.15;PF01486.14
Cg3g022670	_	0.263	-1.9276	5.2934e-06	3.75291e-05	yes	down	GO:000367	-	-	-	XP_006434983.1	-	-
Cg8g009630	_	0.263	-1.9274	4.02004e-10	6.21677e-09	yes	down	-	-	-	-	XP_006494545.1	-	-
Cg8g017590	RecName: Full=Zinc finger A20 and AN1 domain-containing stress-associated protein 3; Short=AtSAP3	0.263	-1.92683	9.07484e-08	9.39246e-07	yes	down	GO:0005488;GO:0008270;GO:000367	-	-	ENOG4111UWC	XP_006424263.1	sp|Q9ZNU9|SAP3_ARATH;	PF01754.13;PF01428.13
Cg7g015010	RecName: Full=Probable transmembrane ascorbate ferrireductase 4; AltName: Full=Artb561-4; AltName: Full=Cytochrome b-561D	0.263	-1.92434	0.000250972	0.0011859	yes	down	GO:0055114;GO:0016021;GO:001602	K08360	-	ENOG4111FKI;ENOG41122RA	XP_006484396.1	sp|Q9C540|ACFR4_ARATH;	PF03188.13
Cg6g014240	RecName: Full=Chaperone protein DnaJ	0.264	-1.92355	3.72177e-06	2.71293e-05	yes	down	-	-	-	COG2214;COG0484	XP_015380726.1	sp|Q9FYB5|DNJ11_ARATH;	PF00226.28
Cg7g012290	RecName: Full=Regulatory protein NPR3; AltName: Full=BTB/POZ domain-containing protein NPR3	0.264	-1.92094	7.60426e-19	3.69064e-17	yes	down	-	K14508	map04075	COG0666	XP_024041121.1	sp|Q0JJ01|NPR2_ORYSJ;	PF12313.5;PF11900.5;PF12796.4;PF13857.3;PF00651.28
Cg6g011300	RecName: Full=Probable galacturonosyltransferase 7; AltName: Full=Like glycosyl transferase 7	0.264	-1.91995	1.9124e-17	8.1329e-16	yes	down	GO:0045489;GO:0071555;GO:0008152;GO:0016021;GO:0000139;GO:0016757;GO:004726	K13648	map00520	ENOG410Y9K1	KDO64237.1	sp|Q9ZVI7|GAUT7_ARATH;	PF01501.17
Cg3g001150	RecName: Full=Reticuline oxidase-like protein; Flags: Precursor	0.264	-1.91976	1.71418e-07	1.6791e-06	yes	down	GO:0006040;GO:0055114;GO:0050660;GO:0016614;GO:000876	-	-	COG0277	XP_006492595.1	sp|A6P6V9|CBDAS_CANSA;	PF01565.20;PF08031.9
Cg2g020440	RecName: Full=NAD-dependent protein deacetylase SRT1; AltName: Full=Regulatory protein SIR2 homolog 1; AltName: Full=SIR2-like protein 1	0.264	-1.91885	3.8103e-08	4.24269e-07	yes	down	GO:007040	K11416	map00760	COG0846	XP_015382894.1	sp|B8ARK7|SIR1_ORYSI;	PF02146.14
Cg7g013390	_	0.265	-1.91805	4.9364e-07	4.39898e-06	yes	down	GO:001602	-	-	ENOG410XS4J;COG5038;ENOG410ZKG4	XP_006437507.1	sp|Q7XA06|SYT3_ARATH;	PF00168.27;PF10296.6
Cg2g045520	RecName: Full=Chitin elicitor receptor kinase 1; Short=AtCERK1; AltName: Full=LysM domain receptor-like kinase 1; Short=LysM RLK1; Short=LysM-containing receptor-	0.265	-1.91594	0.000937567	0.00377687	yes	down	GO:0009069;GO:0006468;GO:0004674;GO:000552	K13429	map04626	COG0515	CAN68636.1	sp|Q6UD73|LYK3_MEDTR;	PF07714.14;PF00069.22;PF14531.3
Cg2g045510	RecName: Full=Calcium permeable stress-gated cation channel 1; Short=AtCSC1	0.265	-1.91579	5.87209e-50	3.36295e-47	yes	down	GO:001602	K21989	-	COG5594	KDO78331.1	sp|Q5XEZ5|CSC1_ARATH;	PF02714.12;PF13967.3;PF14703.3;PF10497.6
Cg7g001680	_	0.265	-1.91372	0.00136115	0.00518763	yes	down	-	-	-	-	XP_015389943.1	-	-
CgUng003630	RecName: Full=Transcription initiation factor TFIID subunit 1; AltName: Full=TAFII250-A; AltName: Full=TBP-associated factor 1; Short=AtTAF1; AltName: Full=Transcri	0.266	-1.91265	0.00710806	0.02125	yes	down	GO:0008270;GO:000367	K03125	map03022	COG5179;COG5076;COG5076	XP_015381718.1	sp|Q8LRK9|TAF1_ARATH;	PF09247.8
Cg1g020100	RecName: Full=Probable LRR receptor-like serine/threonine-protein kinase At4g08850; Flags: Precursor	0.266	-1.91106	0.000567091	0.00242851	yes	down	-	-	-	COG4886	XP_015385222.1	sp|F4I9S3|RLP9A_ARATH;	PF12799.4;PF13855.3
Cg3g018950	RecName: Full=Probable choline kinase 3	0.266	-1.91104	7.94122e-32	1.18642e-29	yes	down	GO:0016310;GO:0046474;GO:0016301;GO:000430	K14156	map00564	COG0510	XP_006473129.1	sp|Q9SZ92|CK3_ARATH;	PF01633.17;PF01636.20;PF02958.17
Cg5g044060	RecName: Full=Phloroisovalerophenone synthase; Short=Valerophenone synthase; AltName: Full=3-methyl-1-(trihydroxyphenyl)butan-1-one synthase	0.266	-1.9084	0.000358627	0.00161806	yes	down	GO:0009058;GO:0009813;GO:0016210;GO:001674	-	-	COG3424	XP_006445367.1	sp|O23674|PKSA_ARATH;	PF00195.16;PF02797.12;PF08545.7;PF08392.9;PF08541.7
CgUng004290	_	0.267	-1.90734	2.58395e-07	2.44197e-06	yes	down	-	K13993	map04141	COG0071	KDO36085.1	sp|P19244|HSP41_PEA;	PF00011.18
Cg7g016790	RecName: Full=Agamous-like MADS-box protein AGL9 homolog; AltName: Full=Floral homeotic protein FBP2; AltName: Full=Floral-binding protein 2	0.267	-1.90689	3.13897e-08	3.57156e-07	yes	down	GO:0006355;GO:0045449;GO:0005634;GO:0005667;GO:0003700;GO:0003677;GO:004698	K09264	-	COG5068	ACB72864.1	sp|Q9S7Q7|FLC_ARATH;	PF00319.15;PF01486.14
CgUng006970	_	0.267	-1.9062	6.53306e-14	1.82215e-12	yes	down	-	-	-	ENOG41115K7;ENOG41115QR;COG4886	XP_015383917.1	-	-
Cg9g022180	_	0.267	-1.90408	2.69773e-25	2.51901e-23	yes	down	-	-	-	-	GAY61104.1	-	-
Cg5g021300	_	0.268	-1.90131	3.13722e-06	2.3213e-05	yes	down	GO:0006952;GO:0007165;GO:004353	-	-	COG4886;ENOG41112ZB	GAY36059.1	-	-
Cg5g033520	RecName: Full=Phospholipid--sterol O-acyltransferase; AltName: Full=Lecithin-cholesterol acyltransferase-like 2	0.268	-1.89945	2.73383e-10	4.34907e-09	yes	down	GO:0010150;GO:0006629;GO:0016127;GO:0034434;GO:0042967;GO:0043231;GO:0080095;GO:0080096;GO:0008374;GO:000460	-	-	ENOG410Y9CF	XP_006443775.1	sp|Q4VCM1|LCAT2_ARATH;	PF02450.12
Cg1g005090	RecName: Full=Probable LRR receptor-like serine/threonine-protein kinase At4g36180; Flags: Precursor	0.268	-1.8986	0.00107782	0.00424481	yes	down	GO:0016310;GO:001630	-	-	COG4886	GAY57757.1	sp|Q9SRL2|RLP34_ARATH;	PF13855.3;PF12799.4;PF00560.30
Cg8g010560	RecName: Full=60S ribosomal protein L14-2	0.268	-1.89852	0.00562169	0.0175293	yes	down	GO:0042254;GO:0006412;GO:0005840;GO:000373	K02875	map03010	COG2163	GAY64677.1	sp|Q9T043|RL142_ARATH;	PF01929.14;PF05368.10
Cg6g009140	RecName: Full=Omega-3 fatty acid desaturase, chloroplastic; Flags: Precursor	0.269	-1.89414	4.93099e-08	5.379e-07	yes	down	GO:0055114;GO:0006629;GO:0016021;GO:001671	K10257	-	COG3239	GAY31995.1	sp|P48620|FAD3C_SESIN;	PF11960.5;PF00487.21
Cg8g013860	_	0.269	-1.89219	2.96961e-18	1.36419e-16	yes	down	GO:000926	-	-	ENOG4111USD	XP_006424215.1	-	PF03168.10
Cg6g013060	RecName: Full=Thioredoxin-like 3-1, chloroplastic; AltName: Full=Thioredoxin WCRKC-1; Flags: Precursor	0.269	-1.89203	1.42487e-05	9.25199e-05	yes	down	GO:0044710;GO:0006118;GO:0045454;GO:0006662;GO:0055114;GO:0016021;GO:0005623;GO:001503	-	-	COG0526	XP_006429900.1	sp|Q9FG36|TRL31_ARATH;	PF00085.17;PF13899.3
Cg5g022610	RecName: Full=Transcription factor BEE 1; AltName: Full=Basic helix-loop-helix protein 44; Short=AtbHLH44; Short=bHLH 44; AltName: Full=Protein Brassinosteroid enha	0.27	-1.89147	0.00466177	0.0149429	yes	down	GO:0006355;GO:0005634;GO:0003700;GO:004698	-	-	ENOG410YIJY;COG0515	XP_006485801.1	sp|Q8GZ13|BEE1_ARATH;	PF00010.23
Cg1g009870	RecName: Full=Receptor-like serine/threonine-protein kinase ALE2; AltName: Full=Protein ABNORMAL LEAF SHAPE 2; Flags: Precursor	0.27	-1.89022	2.26508e-09	3.09105e-08	yes	down	GO:0009069;GO:0006468;GO:0004674;GO:000552	-	-	COG0515	XP_006466015.1	sp|Q8RWW0|ALE2_ARATH;	PF07714.14;PF00069.22
Cg6g024650	RecName: Full=Vacuolar protein sorting-associated protein 55 homolog	0.27	-1.88798	2.20843e-25	2.07339e-23	yes	down	GO:0005773;GO:001602	-	-	ENOG4111UCZ	XP_006436802.1	sp|Q9AST6|VSP55_ARATH;	PF04133.11
Cg2g029990	_	0.271	-1.88154	4.07789e-13	1.01392e-11	yes	down	-	-	-	ENOG41115K7;ENOG41115QR;COG4886	XP_024040030.1	-	-
Cg5g026350	RecName: Full=Leucine-rich repeat receptor-like serine/threonine/tyrosine-protein kinase SOBIR1; AltName: Full=Protein EVERSHED; AltName: Full=Protein SUPPRESSOR O	0.271	-1.88122	0.000221179	0.00106236	yes	down	GO:0006468;GO:0009069;GO:0016021;GO:0004674;GO:0004672;GO:000552	-	-	COG0515	XP_006478632.1	sp|Q9SKB2|SBIR1_ARATH;	PF00069.22;PF07714.14;PF01636.20
Cg8g020070	RecName: Full=Cytokinin riboside 5'-monophosphate phosphoribohydrolase LOG1; AltName: Full=Protein LONELY GUY 1	0.271	-1.88104	2.43552e-10	3.91071e-09	yes	down	GO:0009691;GO:0005829;GO:001679	K22522	-	COG1611	GAY38389.1	sp|Q8RUN2|LOG1_ARATH;	PF03641.11
Cg7g003890	RecName: Full=Probable WRKY transcription factor 70; AltName: Full=WRKY DNA-binding protein 70	0.272	-1.87919	0.00415701	0.0135938	yes	down	GO:0006355;GO:0045449;GO:0005667;GO:0003700;GO:004356	-	-	ENOG410YZZY;ENOG41116A7	KDO67551.1	sp|Q9LY00|WRK70_ARATH;	PF03106.12
Cg3g020260	RecName: Full=Leucine-rich repeat receptor-like tyrosine-protein kinase At2g41820; Flags: Precursor	0.272	-1.876	4.43539e-07	3.98768e-06	yes	down	GO:0006468;GO:0055114;GO:0008152;GO:0016021;GO:0016020;GO:0003824;GO:0004672;GO:0005524;GO:001649	-	-	COG4886	XP_006473202.1	sp|Q9M0G7|MIK1_ARATH;	PF13855.3;PF00069.22;PF12799.4;PF07714.14;PF08263.9
Cg2g017550	_	0.273	-1.87516	0.000230581	0.00109923	yes	down	-	-	-	ENOG410ZAIA	KDO36691.1	-	-
Cg5g014800	RecName: Full=NAC domain-containing protein 5; Short=ANAC005	0.273	-1.8726	3.85757e-06	2.80122e-05	yes	down	-	-	-	ENOG410YG99;ENOG410Y957;ENOG41108GF;ENOG410ZJIT	XP_006485394.1	sp|Q9FLR3|NAC79_ARATH;	PF02365.12
Cg2g043430	_	0.273	-1.87052	1.0331e-19	5.51232e-18	yes	down	-	-	-	ENOG41115SH;ENOG410YE78	KDO77870.1	-	PF05097.9
Cg6g013030	RecName: Full=Homeobox-leucine zipper protein HAT14; AltName: Full=Homeodomain-leucine zipper protein HAT14; Short=HD-ZIP protein 14	0.274	-1.86889	2.6989e-05	0.00016449	yes	down	GO:0006351;GO:000367	K09338	-	ENOG410Z2UE	KDO70901.1	sp|P46665|HAT14_ARATH;	PF00046.26;PF02183.15;PF04618.9;PF05920.8
Cg2g036240	RecName: Full=Caffeoylshikimate esterase; AltName: Full=Lysophospholipase 2; Short=LysoPL2	0.274	-1.8687	1.09329e-06	8.96178e-06	yes	down	-	-	-	ENOG410Z7Z7;COG2267	ESR61704.1	sp|Q9LN01|PPR21_ARATH;	PF12146.5;PF00561.17;PF12697.4;PF05448.9
Cg8g000240	_	0.274	-1.86863	5.02801e-10	7.70617e-09	yes	down	-	-	-	ENOG410YR2X	XP_006422404.1	-	-
Cg9g019430	RecName: Full=Proline-rich receptor-like protein kinase PERK1; AltName: Full=Proline-rich extensin-like receptor kinase 1; Short=AtPERK1	0.274	-1.86851	0.000125403	0.000643143	yes	down	GO:0009069;GO:0006468;GO:0016021;GO:0004674;GO:000552	-	-	COG0515	GAY56355.1	sp|Q9LV48|PERK1_ARATH;	-
Cg3g010400	_	0.274	-1.86848	0.000127316	0.000651601	yes	down	GO:000635	K03145	-	COG1594	ESR46177.1	sp|Q9ZVH8|RDO2_ARATH;	PF07500.11
Cg4g019830	RecName: Full=Heparanase-like protein 3; Flags: Precursor	0.274	-1.86828	9.22704e-21	5.4291e-19	yes	down	GO:0005975;GO:0016020;GO:001679	K07964	map00531	ENOG410YDJW	KDO73428.1	sp|Q9FZP1|HPSE3_ARATH;	PF03662.11
Cg2g044150	_	0.275	-1.86177	1.0545e-18	5.03262e-17	yes	down	-	-	-	ENOG4111E6J;ENOG4111B74	KDO78018.1	-	-
Cg5g003170	RecName: Full=Transcription factor bHLH47; AltName: Full=Basic helix-loop-helix protein 47; Short=AtbHLH47; Short=bHLH 47; AltName: Full=Transcription factor EN 13	0.275	-1.86171	1.02561e-09	1.48951e-08	yes	down	GO:004698	-	-	ENOG410YN73	GAY39055.1	sp|Q9SN74|BH047_ARATH;	-
Cg7g021230	RecName: Full=50S ribosomal protein L18	0.275	-1.86046	3.18805e-13	8.05497e-12	yes	down	GO:0042254;GO:0006412;GO:0005840;GO:000373	-	-	COG5560;COG0256;ENOG410Y2MQ	GAY36664.1	sp|P82195|RK18_SPIOL;	PF00861.19
Cg5g011710	RecName: Full=UDP-arabinopyranose mutase 3; Short=OsUAM3; AltName: Full=Reversibly glycosylated polypeptide 3; AltName: Full=UDP-L-arabinose mutase 3	0.276	-1.85715	2.39282e-10	3.84575e-09	yes	down	GO:0009832;GO:0030244;GO:0033356;GO:0005794;GO:0005829;GO:0052691;GO:001686	K13379	map00520	ENOG411144T	GAY64854.1	sp|Q6Z4G3|RGP3_ORYSJ;	PF03214.10
Cg3g015300	RecName: Full=2,3-bisphosphoglycerate-dependent phosphoglycerate mutase; Short=BPG-dependent PGAM; Short=PGAM; Short=Phosphoglyceromutase; Short=dPGM	0.276	-1.85713	6.54226e-12	1.34775e-10	yes	down	GO:0006096;GO:0006094;GO:000461	K01834	map00010;map00260	COG0588	XP_006472635.1	sp|Q6MEW4|GPMA_PARUW;	PF00300.19
Cg7g008970	RecName: Full=Probable LRR receptor-like serine/threonine-protein kinase At1g34110; Flags: Precursor	0.276	-1.85604	0.00184691	0.00676007	yes	down	GO:0006468;GO:0009069;GO:0016021;GO:0004674;GO:000552	-	-	COG4886;COG0515	XP_006442561.2	sp|Q9SD62|Y3471_ARATH;	PF00069.22;PF07714.14;PF13855.3;PF12799.4;PF08263.9
Cg2g035920	RecName: Full=Probable receptor-like protein kinase At5g39030; Flags: Precursor	0.277	-1.85429	1.62034e-06	1.27468e-05	yes	down	GO:0009069;GO:0006468;GO:0004674;GO:000552	-	-	COG0515	XP_006468743.1	sp|P93604|LRK10_WHEAT;	PF00069.22;PF07714.14
Cg1g018270	_	0.277	-1.85374	2.53831e-08	2.91126e-07	yes	down	-	K13459	map04626	COG4886	GAY67915.1	sp|O82484|DRL23_ARATH;	-
Cg8g021700	RecName: Full=Very-long-chain (3R)-3-hydroxyacyl-CoA dehydratase 1; AltName: Full=3-hydroxyacyl-CoA dehydratase 1; Short=HACD1; AltName: Full=Protein-tyrosine phos	0.277	-1.85362	0.000184971	0.00090438	yes	down	GO:0016021;GO:001602	K10703	map01040;map00062	COG5198	GAY38172.1	sp|Q2KIP8|HACD2_BOVIN;	PF04387.11
Cg8g022430	RecName: Full=Glucan endo-1,3-beta-glucosidase; AltName: Full=(1-)3)-beta-glucan endohydrolase; Short=(1-)3)-beta-glucanase; AltName: Full=Beta-1,3-endoglucanase; Fl	0.277	-1.85246	9.55444e-16	3.38464e-14	yes	down	GO:0005975;GO:0016021;GO:000455	-	-	ENOG410YCVQ	XP_006424832.1	sp|P52409|E13B_WHEAT;	PF00332.15;PF07983.10
Cg8g012110	_	0.277	-1.8517	0.00658323	0.0199026	yes	down	-	-	-	ENOG410ZEKY;ENOG410Z5JU	XP_006487824.1	-	-
Cg5g023990	_	0.277	-1.85092	0.0190646	0.0483907	yes	down	GO:0016567;GO:0016021;GO:0016020;GO:0008270;GO:0046872;GO:000484	K11975	-	ENOG410XS1H;ENOG4110KI9;ENOG4112CQT;ENOG4111RK3;ENOG4111F0W	XP_006442926.1	sp|A4IIY1|R144A_XENTR;	PF01485.18
Cg8g009230	_	0.277	-1.85032	9.75007e-11	1.67182e-09	yes	down	-	-	-	COG4886	XP_024035185.1	-	-
CgUng019360	_	0.278	-1.84875	1.51273e-06	1.19716e-05	yes	down	-	-	-	COG4886	XP_024034821.1	-	-
Cg9g028420	RecName: Full=Probable trehalose-phosphate phosphatase 7; Short=OsTPP7; AltName: Full=Trehalose 6-phosphate phosphatase	0.278	-1.84799	6.56553e-05	0.000363644	yes	down	GO:0005985;GO:0016311;GO:0005982;GO:0005992;GO:000480	K01087	map00500	COG1877	GAY45536.1	sp|Q1W5S8|TPRA3_MAIZE;	PF02358.13;PF00520.28;PF08282.9
Cg9g028110	RecName: Full=Probable inactive receptor kinase At4g23740; Flags: Precursor	0.278	-1.8469	0.0134634	0.0362505	yes	down	GO:0006468;GO:0016021;GO:0005524;GO:000467	-	-	ENOG410YDXU	GAY45584.1	sp|Q9SUQ3|Y4374_ARATH;	PF00069.22;PF07714.14;PF13855.3;PF08263.9;PF12799.4
Cg7g018320	_	0.278	-1.84513	0.00156071	0.00585342	yes	down	GO:001602	-	-	ENOG410YM2N;ENOG41107TE;ENOG410YDKJ	GAY36212.1	-	PF03168.10
Cg9g006420	RecName: Full=Calcium-transporting ATPase 8, plasma membrane-type; AltName: Full=Ca(2+)-ATPase isoform 8	0.279	-1.84311	0.000408933	0.00182348	yes	down	GO:0070588;GO:0008152;GO:0016021;GO:0016529;GO:0005388;GO:0046872;GO:000552	K01537	-	ENOG410XNNC	GAY54073.1	sp|Q9LIK7|ACA13_ARATH;	PF00689.18;PF00122.17;PF00702.23;PF13246.3;PF00690.23;PF08282.9
Cg2g009000	RecName: Full=G-type lectin S-receptor-like serine/threonine-protein kinase SD2-5; AltName: Full=S-domain-2 (SD2) receptor kinase 5; Short=SD2-5; Flags: Precursor	0.279	-1.843	2.14638e-12	4.78301e-11	yes	down	GO:0006468;GO:0016310;GO:0009069;GO:0016020;GO:0000166;GO:0004674;GO:0004672;GO:000552	-	-	ENOG410YBSH;COG0515	XP_006468975.1	sp|Q8RWZ5|SD25_ARATH;	PF00069.22;PF07714.14;PF01453.21
Cg4g016270	RecName: Full=Uncharacterized protein slp1; AltName: Full=SUN-like protein 1; Flags: Precursor	0.279	-1.84284	1.93124e-12	4.33166e-11	yes	down	GO:0016021;GO:001602	-	-	ENOG41116S0	KDO43812.1	sp|F4I8I0|SUN4_ARATH;	PF07738.10
Cg9g007170	_	0.279	-1.8404	4.00891e-09	5.245e-08	yes	down	GO:0016310;GO:0016301;GO:000552	-	-	ENOG4111S2X	XP_006489521.1	sp|P23444|H1_MAIZE;	PF06414.9;PF13671.3
Cg4g024380	_	0.28	-1.83788	2.79758e-14	8.27283e-13	yes	down	GO:0006950;GO:000551	-	-	ENOG41114MQ;ENOG4111EYI	XP_006473988.1	sp|F4IPM3|CB60E_ARATH;	PF07887.8
Cg5g008520	RecName: Full=Adenine phosphoribosyltransferase 1; Short=APRT 1	0.28	-1.83608	0.0139343	0.037279	yes	down	GO:0009116;GO:0006168;GO:0005737;GO:0016021;GO:0005829;GO:000399	K00759	map00230	COG0503	XP_006477237.1	sp|Q9SUW2|APT3_ARATH;	PF00156.24;PF14681.3
Cg9g026460	RecName: Full=Inactive rhomboid protein 1; Short=iRhom1; AltName: Full=Rhomboid family member 1	0.28	-1.83408	5.18377e-16	1.89495e-14	yes	down	GO:0006508;GO:0016021;GO:0016020;GO:0016787;GO:0004252;GO:000823	-	-	COG0705	XP_006490344.1	sp|Q9LYP1|RBL3_ARATH;	PF01694.19
Cg7g014460	RecName: Full=Alpha-xylosidase 1; Flags: Precursor	0.281	-1.83295	7.28715e-14	2.01287e-12	yes	down	GO:0005975;GO:0000023;GO:0030246;GO:0032450;GO:0004553;GO:000455	K15925	-	COG1501	XP_006484460.1	sp|Q9S7Y7|XYL1_ARATH;	PF01055.23;PF16863.2;PF13802.3
Cg2g046750	RecName: Full=Probable galacturonosyltransferase 4; AltName: Full=Like glycosyl transferase 3	0.281	-1.83142	5.02889e-15	1.63329e-13	yes	down	GO:0008152;GO:0045489;GO:0071555;GO:0000139;GO:0016757;GO:004726	K13648	map00520	ENOG410YBFC	KDO78639.1	sp|Q93ZX7|GAUT4_ARATH;	PF01501.17
Cg4g008450	RecName: Full=Probable pre-mRNA-splicing factor ATP-dependent RNA helicase	0.281	-1.83094	0.00476088	0.0152038	yes	down	GO:0006200;GO:0008026;GO:0005524;GO:0003676;GO:000372	K12818	map03040	COG1643	XP_006451105.1	sp|Q38953|DEAH5_ARATH;	PF04408.20;PF07717.13;PF00271.28;PF00270.26;PF13401.3;PF13604.3;PF00437.17
Cg4g018760	_	0.281	-1.82943	6.0686e-14	1.70646e-12	yes	down	-	K15082	-	ENOG4111TFU	XP_024048008.1	-	-
Cg3g001050	RecName: Full=Probable S-adenosylmethionine-dependent methyltransferase At5g38780	0.282	-1.82756	0.000645952	0.00272678	yes	down	-	-	-	ENOG4111PH9;ENOG41117BY;ENOG4111GV5	XP_006431625.2	sp|Q9FKR0|MT878_ARATH;	PF03492.12
Cg5g011990	RecName: Full=Uncharacterized protein At1g04910	0.282	-1.82733	1.08205e-13	2.9048e-12	yes	down	GO:001602	K23280	-	ENOG410Y216	XP_006440825.1	sp|Q4V398|OFT34_ARATH;	PF10250.6
Cg4g006730	RecName: Full=Probable beta-1,3-galactosyltransferase 12	0.282	-1.82573	1.80593e-09	2.51849e-08	yes	down	GO:0006486;GO:0005794;GO:0016021;GO:0016020;GO:0000139;GO:0008378;GO:001675	-	-	ENOG410XV5H	GAY57649.1	sp|Q66GS2|B3GTC_ARATH;	PF01762.18;PF02535.19
Cg2g034870	_	0.282	-1.82504	2.26743e-07	2.16546e-06	yes	down	GO:0015012;GO:0008152;GO:0006024;GO:0016021;GO:0031227;GO:001675	-	-	ENOG410XQYV	XP_006436587.1	sp|Q84WB7|GT645_ARATH;	PF09258.7;PF04616.11
Cg6g014950	_	0.282	-1.82501	0.000653306	0.00275311	yes	down	-	-	-	ENOG410YDND	GAY33016.1	sp|Q66GQ2|Y5162_ARATH;	-
Cg5g015960	RecName: Full=Cytochrome P450 CYP72A219; AltName: Full=Cytochrome P450 CYP72A129	0.283	-1.82275	1.48592e-08	1.77906e-07	yes	down	GO:0055114;GO:0004497;GO:0016705;GO:0005506;GO:002003	-	-	COG2124	XP_006477952.1	sp|H2DH21|C7A29_PANGI;	PF00067.19
Cg2g029240	RecName: Full=Heat stress transcription factor A-8; Short=AtHsfA8; AltName: Full=AtHsf-03; AltName: Full=Heat shock factor protein 5; Short=HSF 5; AltName: Full=He	0.283	-1.8219	6.79961e-17	2.76854e-15	yes	down	GO:0006355;GO:0045449;GO:0009408;GO:0005634;GO:0005667;GO:0043565;GO:000370	K09419	-	COG5169	KDO60797.1	sp|Q9S7U5|HSFA8_ARATH;	PF00447.14
Cg2g016460	_	0.283	-1.82125	4.45885e-11	8.20209e-10	yes	down	GO:0006952;GO:004353	-	-	COG4886	XP_015385877.1	-	-
Cg7g013580	_	0.284	-1.8176	3.65259e-07	3.33981e-06	yes	down	-	-	-	ENOG410XNXB;COG0457	XP_024041247.1	sp|Q17QZ7|TTC27_BOVIN;	PF07719.14;PF13431.3;PF00515.25;PF13428.3;PF13432.3
Cg8g009240	_	0.284	-1.8175	9.45897e-05	0.000502519	yes	down	-	-	-	COG4886	XP_024035185.1	-	-
Cg8g021010	RecName: Full=Mitogen-activated protein kinase 3; Short=AtMPK3; Short=MAP kinase 3	0.284	-1.81681	1.68132e-09	2.36003e-08	yes	down	GO:0006468;GO:0000165;GO:0009069;GO:0007178;GO:0005622;GO:0004707;GO:000552	K04371	map04933	ENOG410XNY0	ABM67698.1	sp|Q39023|MPK3_ARATH;	PF00069.22;PF07714.14;PF06293.11;PF14531.3
Cg9g027580	_	0.284	-1.81648	3.17474e-06	2.34301e-05	yes	down	GO:0030001;GO:004687	-	-	COG2608	GAY45639.1	sp|O03982|HIP39_ARATH;	PF00403.23
Cg2g045040	RecName: Full=Protein BRANCHLESS TRICHOME	0.284	-1.81588	3.16544e-05	0.000189562	yes	down	-	-	-	ENOG410YNBW;ENOG410Y9JN	XP_006467442.1	sp|Q66GQ2|Y5162_ARATH;	-
Cg5g033220	RecName: Full=Xyloglucan galactosyltransferase KATAMARI1; AltName: Full=Protein MURUS 3	0.284	-1.81566	2.7084e-06	2.03272e-05	yes	down	GO:0009826;GO:0009969;GO:0009863;GO:0010256;GO:0042353;GO:0030173;GO:0016021;GO:0005802;GO:0005768;GO:001675	K20888	-	ENOG410XTFH	GAY40221.1	sp|Q7XJ98|MUR3_ARATH;	PF03016.12
Cg7g012300	RecName: Full=60S ribosomal protein L37-3	0.284	-1.81547	0.000315561	0.00144462	yes	down	GO:0042254;GO:0006412;GO:0005840;GO:0019843;GO:0003735;GO:004687	K02922	map03010	COG2126	XP_006426971.1	sp|Q8LEM8|RL373_ARATH;	PF01907.16
Cg5g041320	RecName: Full=Delta(8)-fatty-acid desaturase 2; AltName: Full=Delta(8)-sphingolipid desaturase 2; AltName: Full=Sphingoid long-chain base desaturase 2; Short=Sphin	0.284	-1.81368	6.52539e-05	0.000361771	yes	down	GO:0006633;GO:0006629;GO:0055114;GO:0016021;GO:0020037;GO:0005506;GO:0016717;GO:001649	K21734	-	ENOG410XVSZ	XP_006444926.1	sp|Q3EBF7|SLD2_ARATH;	PF00487.21;PF00173.25
Cg1g006790	RecName: Full=Calcium-transporting ATPase 2, plasma membrane-type; AltName: Full=Ca(2+)-ATPase isoform 2	0.285	-1.81335	1.35468e-07	1.35397e-06	yes	down	GO:0070588;GO:0008152;GO:0016021;GO:0016529;GO:0005516;GO:0005388;GO:0046872;GO:000552	K01537	-	ENOG410XNNC	XP_006466431.1	sp|O81108|ACA2_ARATH;	PF00122.17;PF00689.18;PF12515.5;PF13246.3;PF00702.23;PF00690.23;PF08282.9
Cg6g009940	RecName: Full=CASP-like protein ARALYDRAFT_321547	0.285	-1.81121	5.79851e-05	0.000326529	yes	down	GO:0006355;GO:0016021;GO:0005886;GO:0003700;GO:004356	K13424	map04016;map04626	ENOG4112BTF	XP_006429505.1	sp|Q8S8P5|WRK33_ARATH;	PF04535.9;PF01284.20
Cg5g040600	RecName: Full=Ethylene-responsive transcription factor ERF023	0.285	-1.81056	0.00120413	0.0046774	yes	down	GO:0006355;GO:0045449;GO:0006351;GO:0005634;GO:0005667;GO:0003700;GO:000367	K09286	-	ENOG41118MR;ENOG410YK37	XP_006444825.1	sp|Q1ECI2|ERF23_ARATH;	PF00847.17
Cg6g024340	RecName: Full=Protease Do-like 8, chloroplastic; Flags: Precursor	0.285	-1.81048	5.63262e-10	8.56408e-09	yes	down	GO:0006508;GO:0055114;GO:0004252;GO:003244	-	-	COG0265	XP_006431119.2	sp|Q9LU10|DEGP8_ARATH;	PF13365.3;PF00089.23;PF13180.3
Cg9g026140	RecName: Full=UDP-glycosyltransferase 76C2; AltName: Full=Cytokinin-N-glucosyltransferase 2	0.285	-1.80998	0.000469346	0.00205973	yes	down	GO:0008152;GO:001675	-	-	COG1819;COG2319	XP_024045901.1	sp|Q9C768|U76B1_ARATH;	PF00201.15
Cg2g009030	RecName: Full=G-type lectin S-receptor-like serine/threonine-protein kinase SD2-5; AltName: Full=S-domain-2 (SD2) receptor kinase 5; Short=SD2-5; Flags: Precursor	0.286	-1.80811	2.1761e-06	1.6676e-05	yes	down	GO:0016310;GO:0016020;GO:0000166;GO:000467	-	-	ENOG410YBSH;COG0515	XP_006469080.1	sp|Q8RWZ5|SD25_ARATH;	PF00069.22;PF07714.14;PF01453.21
Cg5g007020	_	0.286	-1.80703	5.23357e-06	3.71562e-05	yes	down	-	-	-	ENOG410YW5U;ENOG41115UH	ESR53368.1	-	PF04570.11
Cg9g003400	RecName: Full=Protein TRANSPARENT TESTA GLABRA 1	0.286	-1.80627	5.26259e-14	1.49202e-12	yes	down	GO:000727	K11805	-	ENOG410XQ78	NP_001306987.1	sp|Q9XGN1|TTG1_ARATH;	-
Cg2g006900	RecName: Full=F-box/FBD/LRR-repeat protein At1g78750	0.286	-1.80593	0.000273204	0.00127656	yes	down	-	-	-	ENOG4111CV0;ENOG41118R2;ENOG411143Q;ENOG411184K;ENOG410ZC2N;ENOG410YZFH;ENOG410Z9JM;ENOG41105BN;ENOG410ZQIV;ENOG410YJZJ	XP_006470282.1	sp|Q9ZVP2|FBD34_ARATH;	PF08387.7;PF12937.4;PF00646.30
Cg2g041190	_	0.286	-1.80444	2.83717e-07	2.65932e-06	yes	down	-	-	-	ENOG4111494	GAY34323.1	-	PF12609.5
Cg2g042310	_	0.286	-1.80438	3.25262e-10	5.10349e-09	yes	down	-	-	-	ENOG410YVV0;ENOG410YKTU	XP_006467779.1	sp|Q5M750|VQ4_ARATH;	-
Cg1g025170	RecName: Full=Callose synthase 5; AltName: Full=1,3-beta-glucan synthase; AltName: Full=Protein GLUCAN SYNTHASE-LIKE 2; AltName: Full=Protein LESS ADHERENT POLLEN	0.287	-1.80336	3.50467e-21	2.1582e-19	yes	down	GO:0006075;GO:0005982;GO:0005985;GO:0000148;GO:000384	K11000	-	ENOG410XQ8V	XP_015383388.1	sp|Q3B724|CALS5_ARATH;	PF02364.12;PF14288.3;PF04652.13
Cg4g015930	RecName: Full=Dynamin-2A; AltName: Full=Dynamin-like protein 6; AltName: Full=Dynamin-related protein 2A	0.287	-1.80088	0.000111452	0.000579926	yes	down	GO:0006184;GO:0016021;GO:0003924;GO:000552	K01528	map04144	COG0699	XP_006478328.1	sp|Q9LQ55|DRP2B_ARATH;	PF00350.20;PF01031.17
Cg4g016510	RecName: Full=Protein disulfide-isomerase 5-4; Short=AtPDIL5-4; AltName: Full=Protein disulfide-isomerase 7; Short=PDI7; AltName: Full=Protein disulfide-isomerase	0.287	-1.80065	4.26203e-13	1.05361e-11	yes	down	GO:0045454;GO:0016021;GO:000562	-	-	ENOG410XP7X	GAY63703.1	sp|Q9T042|PDI54_ARATH;	-
Cg2g031100	RecName: Full=Peroxisomal adenine nucleotide carrier 1; Short=GmPNC1	0.288	-1.79695	6.28051e-40	1.99825e-37	yes	down	GO:0080024;GO:0090351;GO:0006635;GO:0015866;GO:0015867;GO:0055085;GO:0006412;GO:0016021;GO:0005347;GO:0003735;GO:001521	-	-	ENOG410ZNC0	GAY60098.1	sp|Q9MA90|PNC1_ARATH;	PF00153.24
Cg5g039950	_	0.288	-1.79636	0.000129534	0.000660987	yes	down	GO:0006952;GO:0007165;GO:0016021;GO:0046658;GO:0005886;GO:0009506;GO:000487	-	-	ENOG410YH2V	XP_006444722.1	sp|Q9SRN0|NHL1_ARATH;	PF03168.10
Cg5g022300	_	0.288	-1.79537	0.0072366	0.0215517	yes	down	-	-	-	ENOG41118DG;ENOG41118E5;ENOG4111CNQ	XP_006485814.1	-	-
Cg7g005420	_	0.289	-1.79325	1.86652e-07	1.81384e-06	yes	down	-	-	-	ENOG41116R3;ENOG410YA78	KDO67790.1	-	PF14309.3;PF14383.3;PF12552.5
Cg4g016900	RecName: Full=Putative late blight resistance protein homolog R1B-16	0.289	-1.79322	2.17658e-10	3.51795e-09	yes	down	GO:0006952;GO:004353	K13457	map04626	COG4886	GAY69354.1	sp|Q39214|RPM1_ARATH;	PF00931.19;PF13401.3
CgUng006990	_	0.289	-1.79139	6.63715e-10	9.98537e-09	yes	down	-	-	-	COG4886;ENOG41115QR;ENOG41115K7	GAY33600.1	-	-
Cg8g010640	_	0.289	-1.78889	0.000467518	0.00205433	yes	down	-	-	-	ENOG411154B	KDO42898.1	-	PF05678.11
Cg1g024490	RecName: Full=Amino-acid permease BAT1 homolog	0.289	-1.78837	0.00144096	0.0054531	yes	down	GO:0003333;GO:0016021;GO:001517	-	-	COG0531	KDO57518.1	sp|B9EXZ6|BAT1_ORYSJ;	PF13520.3;PF01789.13;PF00324.18
Cg6g007670	_	0.29	-1.78424	2.32492e-10	3.74011e-09	yes	down	GO:0009860;GO:0009846;GO:0005634;GO:000582	-	-	ENOG410ZX6Q	XP_006484686.1	sp|Q9XIP8|CDI_ARATH;	-
Cg1g013930	RecName: Full=Transcription factor MYB1R1; AltName: Full=Myb-related protein R1; Short=StMYB1R-1	0.291	-1.78287	3.39899e-06	2.48926e-05	yes	down	GO:0006355;GO:0006351;GO:0005634;GO:0000785;GO:0003677;GO:0003682;GO:000827	-	-	ENOG4111IMA;ENOG410YBDY	XP_006465688.1	sp|Q7XC57|MYBS3_ORYSJ;	PF00249.28
Cg9g001080	_	0.291	-1.78263	0.00789215	0.0231233	yes	down	GO:000550	K02183	map04016;map04626;map04070	COG5126;COG5126;COG5126	KDO71966.1	sp|Q9FDX6|CP1_ARATH;	PF13202.3;PF00036.29;PF13405.3;PF13499.3;PF13833.3
Cg9g026100	RecName: Full=Hydroxymethylglutaryl-CoA synthase; Short=HMG-CoA synthase; AltName: Full=3-hydroxy-3-methylglutaryl coenzyme A synthase; AltName: Full=Protein EMBRYO	0.291	-1.78228	0.00108191	0.00425946	yes	down	GO:0006084;GO:0006574;GO:0006552;GO:0006550;GO:0008299;GO:0046950;GO:000442	K01641	map00650;map00900;map00072;map00280	COG3425	GAY41275.1	sp|P54873|HMCS_ARATH;	PF08540.7;PF01154.14;PF08541.7
Cg5g027320	RecName: Full=Mitogen-activated protein kinase 10; Short=MAP kinase 10	0.291	-1.78078	3.5735e-25	3.30088e-23	yes	down	GO:0006468;GO:0000165;GO:0009069;GO:0007178;GO:0005622;GO:0004707;GO:000552	-	-	ENOG410XNY0	XP_006437188.1	sp|Q9SJG9|MPK20_ARATH;	PF00069.22;PF07714.14;PF06293.11
Cg2g041230	RecName: Full=Sugar carrier protein C	0.291	-1.78059	0.00105896	0.00418059	yes	down	GO:0046323;GO:1904659;GO:0015992;GO:0055085;GO:0016021;GO:0005887;GO:0022891;GO:0005355;GO:000535	-	-	ENOG410XNQK	XP_006449204.1	sp|Q41144|STC_RICCO;	PF00083.21;PF07690.13;PF06609.10
Cg2g032170	RecName: Full=Chaperone protein DnaJ	0.291	-1.78054	1.16395e-05	7.72417e-05	yes	down	-	-	-	COG0484	XP_006472170.1	sp|Q5FWN8|DNJ6A_XENLA;	PF00226.28
Cg6g025490	RecName: Full=Phosphatidylinositol 3,4,5-trisphosphate 3-phosphatase and dual-specificity protein phosphatase PTEN; AltName: Full=Pten 3-phosphoinositide phosphatas	0.291	-1.78051	0.0052445	0.0165119	yes	down	GO:0006570;GO:0035335;GO:0004725;GO:000813	K01110	map04070;map00562	COG2453	XP_024037979.1	sp|Q9FLZ5|PTEN1_ARATH;	PF10409.6;PF00782.17;PF13350.3;PF00102.24
CgUng020190	_	0.291	-1.78006	1.81363e-05	0.000115109	yes	down	GO:0032259;GO:000817	-	-	ENOG410XS7T	XP_006428524.2	sp|Q8W013|COMT1_CATRO;	-
Cg8g000060	RecName: Full=Phototropin-2; AltName: Full=Defective in chloroplast avoidance protein 1; AltName: Full=Non-phototropic hypocotyl 1-like protein 1; Short=AtKin7; Sh	0.291	-1.7798	4.5208e-07	4.05598e-06	yes	down	GO:0006468;GO:0000160;GO:0023014;GO:0009069;GO:0009365;GO:0005622;GO:0004674;GO:0000155;GO:0004697;GO:000552	K20715	-	COG2202	GAY46190.1	sp|P93025|PHOT2_ARATH;	PF00069.22;PF13426.4;PF07714.14;PF00989.22;PF08447.9;PF08448.7;PF14531.3
Cg1g028030	RecName: Full=Somatic embryogenesis receptor kinase 2; Short=AtSERK2; AltName: Full=Somatic embryogenesis receptor-like kinase 2; Flags: Precursor	0.291	-1.7797	0.00737064	0.0218502	yes	down	GO:0006468;GO:0010152;GO:0009742;GO:0009556;GO:0007030;GO:0009793;GO:0010227;GO:0009069;GO:0007178;GO:0043234;GO:0016021;GO:0033612;GO:0004675;GO:0005524;GO:004280	-	-	ENOG410ZNK7;ENOG410ZY1Z;COG0515;ENOG411233U	XP_006493851.1	sp|Q8LPS5|SERK5_ARATH;	PF00069.22;PF07714.14;PF12799.4;PF13855.3;PF08263.9
Cg4g010600	RecName: Full=Uncharacterized protein ycf45; AltName: Full=ORF565 (chloroplast)	0.292	-1.7756	1.89932e-07	1.84258e-06	yes	down	GO:0008152;GO:0005524;GO:0003676;GO:001711	-	-	COG3854	KDO58489.1	sp|P51281|YCF45_PORPU;	PF00004.26;PF13238.3;PF00437.17;PF07728.11;PF13604.3;PF13191.3;PF13245.3;PF13401.3;PF13479.3;PF13086.3
Cg5g040720	_	0.292	-1.77501	9.81548e-06	6.60038e-05	yes	down	-	K03255	-	ENOG410XQUQ	KDO86474.1	sp|F4JKH6|TSS_ARATH;	-
Cg4g000590	_	0.292	-1.77433	0.000411327	0.00183217	yes	down	-	-	-	ENOG410Z7H4	ESR63419.1	-	PF05553.8
Cg4g004870	RecName: Full=Methionine S-methyltransferase; AltName: Full=AdoMet:Met S-methyltransferase	0.293	-1.77228	3.72367e-18	1.68803e-16	yes	down	GO:0009058;GO:0032259;GO:0008168;GO:003017	K08247	map00450	ENOG410Y93S	GAY69388.1	sp|Q9SWR3|MMT1_WEDBI;	-
Cg3g026060	RecName: Full=UPF0047 protein C4A8.02c	0.293	-1.77217	1.89828e-14	5.70181e-13	yes	down	-	K13448	map04626	COG0432	ESR48737.1	sp|O14155|YE72_SCHPO;	PF01894.14
Cg6g006900	RecName: Full=Vacuolar cation/proton exchanger 1; AltName: Full=Ca(2+)/H(+) antiporter CAX1; AltName: Full=Ca(2+)/H(+) exchanger 1; AltName: Full=Protein CATION EX	0.293	-1.77115	0.000927149	0.00373928	yes	down	GO:0051592;GO:0006814;GO:0006885;GO:0070588;GO:0006816;GO:0006882;GO:0009624;GO:0055062;GO:0030026;GO:0006874;GO:0006793;GO:0098655;GO:0010351;GO:0016020;GO:0016021;GO:0009705;GO:0008324;GO:001536	K07300	-	COG0387	XP_006429369.1	sp|Q93Z81|CAX3_ARATH;	PF01699.21
Cg8g021130	_	0.293	-1.77078	6.61123e-05	0.000365821	yes	down	-	-	-	-	GAY38231.1	-	-
Cg3g001000	RecName: Full=Wall-associated receptor kinase-like 1; Flags: Precursor	0.294	-1.76561	2.95756e-05	0.000178545	yes	down	GO:0006468;GO:0009069;GO:0016021;GO:0016020;GO:0030247;GO:0004674;GO:0005509;GO:000552	-	-	COG0515	XP_006492574.1	sp|Q9S9M5|WAKLA_ARATH;	PF07714.14;PF00069.22;PF13947.3;PF08488.8;PF07645.12
Cg8g024700	RecName: Full=UDP-glycosyltransferase 87A1	0.294	-1.76537	0.00266802	0.00928438	yes	down	GO:0008152;GO:0005737;GO:0016758;GO:001675	-	-	COG1819	XP_006488587.1	sp|O64733|U87A2_ARATH;	PF00201.15
Cg7g018950	RecName: Full=Cysteine-rich receptor-like protein kinase 3; Short=Cysteine-rich RLK3; Flags: Precursor	0.295	-1.76112	1.05107e-05	7.03482e-05	yes	down	GO:0009069;GO:0006468;GO:0004674;GO:000552	-	-	COG0515	XP_008221861.1	sp|Q9CAL2|CRK3_ARATH;	PF00069.22;PF07714.14;PF01657.14
Cg6g011070	_	0.295	-1.76044	5.96851e-25	5.34088e-23	yes	down	GO:0055085;GO:001602	-	-	COG0679	KDO64196.1	sp|Q9LZN2|PILS6_ARATH;	PF03547.15
Cg2g020330	RecName: Full=Probable caffeine synthase 4; Short=CtCS4; AltName: Full=Methyltransferase-like 1; Short=CaMTL1	0.295	-1.76025	0.0108989	0.0304082	yes	down	-	K08241	map00592	ENOG4111GV5;ENOG4112BHH;ENOG410YFI3	XP_024047496.1	sp|Q9AVL9|CS4_COFAR;	PF03492.12
Cg7g020910	RecName: Full=Sucrose transport protein SUC3; AltName: Full=Sucrose permease 3; AltName: Full=Sucrose transporter 2; AltName: Full=Sucrose-proton symporter 3	0.296	-1.75719	4.56351e-13	1.12168e-11	yes	down	GO:0015770;GO:0055085;GO:0005794;GO:0090406;GO:0005887;GO:000851	K15378	-	ENOG4110HX2;ENOG410XPTR	GAY36609.1	sp|O80605|SUC3_ARATH;	PF13347.3;PF03209.12
Cg5g012980	_	0.296	-1.75497	7.63106e-08	8.03858e-07	yes	down	GO:0055114;GO:001649	-	-	ENOG410ZU5V	XP_006480318.2	sp|Q9SZL5|PP356_ARATH;	PF13041.3;PF01535.17;PF13812.3;PF12854.4;PF17177.1
Cg2g034680	_	0.297	-1.75329	5.03924e-48	2.40498e-45	yes	down	-	-	-	COG5052;ENOG410Z83V;ENOG41116U1;ENOG411081U	XP_024041450.1	-	PF12874.4;PF12756.4;PF12171.5
Cg3g007450	_	0.297	-1.74999	8.92409e-08	9.26434e-07	yes	down	-	-	-	ENOG41115QR;COG4886;ENOG41115K7	XP_024040587.1	sp|Q42484|RPS2_ARATH;	-
Cg1g004930	RecName: Full=Beta-galactosidase 3; Short=Lactase 3; Flags: Precursor	0.297	-1.74996	0.000104562	0.000548374	yes	down	GO:0005975;GO:0006012;GO:0006687;GO:0046486;GO:0006027;GO:0009341;GO:0030246;GO:000456	-	-	COG1874	KDO71052.1	sp|Q9SCV9|BGAL3_ARATH;	PF01301.16;PF02140.15;PF02449.12
Cg5g036510	RecName: Full=CUGBP Elav-like family member 3; Short=CELF-3; AltName: Full=Bruno-like protein 1; AltName: Full=CUG-BP- and ETR-3-like factor 3; AltName: Full=ELAV	0.298	-1.74901	0.00397606	0.0130817	yes	down	GO:0003723;GO:000016	K13207	-	ENOG410XNTW	XP_006444207.1	sp|Q8LFS6|BRN1L_ARATH;	PF00076.19;PF16367.2
Cg3g013530	RecName: Full=Transcription factor bHLH93; AltName: Full=Basic helix-loop-helix protein 93; Short=AtbHLH93; Short=bHLH 93; AltName: Full=Transcription factor EN 47	0.298	-1.74455	3.47516e-05	0.000206241	yes	down	GO:004698	-	-	ENOG410YB4F	XP_006433742.1	sp|Q9LSL1|BH093_ARATH;	PF00010.23
Cg8g001380	RecName: Full=Probable polyamine transporter At1g31830	0.299	-1.74385	0.000296443	0.00137098	yes	down	GO:1902047;GO:0003333;GO:0005887;GO:0016021;GO:0015297;GO:0015203;GO:0015171;GO:001517	cic;K11584	map03015	COG0531	XP_006486704.1	sp|Q9C6S5|PHSB_ARATH;	PF13520.3;PF00324.18
Cg5g023130	_	0.299	-1.7431	4.23641e-06	3.05822e-05	yes	down	GO:0009069;GO:0006468;GO:0004674;GO:0016740;GO:000552	K07179	map03008	COG0478	KDO62617.1	-	PF09202.8
Cg5g009850	RecName: Full=Protein HAPLESS 2; AltName: Full=GENERATIVE CELL SPECIFIC 1; Flags: Precursor	0.299	-1.74157	1.44466e-08	1.73329e-07	yes	down	-	-	-	ENOG4111J3I	XP_006477406.1	sp|F4JP36|HAP2_ARATH;	PF10699.6
Cg1g018400	RecName: Full=Probable disease resistance protein At5g63020; AltName: Full=pNd11	0.299	-1.7413	2.84179e-13	7.2276e-12	yes	down	GO:0006952;GO:004353	K13459	map04626	COG4886	XP_024036101.1	sp|O64789|DRL18_ARATH;	PF00931.19;PF13855.3;PF12799.4
Cg1g027540	RecName: Full=Cytochrome P450 86A8; AltName: Full=Protein LACERATA	0.299	-1.74074	1.36648e-07	1.3626e-06	yes	down	GO:0055114;GO:0004497;GO:0016705;GO:0005506;GO:002003	-	-	COG2124	XP_006464489.1	sp|Q9FVS9|C96AF_ARATH;	PF00067.19
Cg4g013740	RecName: Full=Protein MNN4	0.299	-1.74059	0.000477431	0.0020904	yes	down	GO:004831	-	-	ENOG410YJAK	XP_006452596.1	-	-
Cg4g018300	RecName: Full=Probable pectinesterase/pectinesterase inhibitor 32; Includes: RecName: Full=Pectinesterase inhibitor 32; AltName: Full=Pectin methylesterase inhibit	0.3	-1.73909	0.00167784	0.0062221	yes	down	GO:0042545;GO:0005982;GO:0005985;GO:0045490;GO:0043086;GO:0005618;GO:0005576;GO:0046910;GO:0030599;GO:0045330;GO:000485	K01051	map00040	COG4677	XP_006452917.1	sp|Q43062|PME_PRUPE;	PF01095.16;PF04043.12
Cg6g009750	RecName: Full=Abscisic acid receptor PYL4; AltName: Full=ABI1-binding protein 2; AltName: Full=PYR1-like protein 4; AltName: Full=Regulatory components of ABA recep	0.3	-1.73834	3.49079e-06	2.5554e-05	yes	down	GO:0009738;GO:0080163;GO:0007165;GO:0005737;GO:0005634;GO:0004864;GO:0004872;GO:001042	K14496	map04016;map04075	ENOG4111MYF;ENOG4111D40	XP_006429484.1	sp|O80920|PYL4_ARATH;	PF10604.6;PF00407.16;PF03364.17
Cg2g030030	_	0.3	-1.73781	1.93967e-31	2.70939e-29	yes	down	-	-	-	ENOG41115K7;COG4886;ENOG41115QR	XP_024039064.1	-	-
Cg9g012460	RecName: Full=Receptor like protein kinase S.2; Short=LecRK-S.2	0.3	-1.737	2.58425e-05	0.000158402	yes	down	GO:0006468;GO:0009069;GO:0004674;GO:000552	-	-	COG0515	XP_006493814.1	sp|O48837|LRKS2_ARATH;	PF00069.22;PF07714.14;PF01636.20
Cg9g007340	_	0.3	-1.73632	0.000741894	0.00307886	yes	down	-	-	-	COG0666	GAY63553.1	sp|Q8GYH5|BAD1_ARATH;	PF12796.4;PF13857.3;PF13637.3
Cg2g023590	RecName: Full=Glutathione S-transferase L2, chloroplastic; Short=AtGSTL2; AltName: Full=GST class-lambda member 2; Flags: Precursor	0.3	-1.73552	4.44746e-15	1.44994e-13	yes	down	-	K00799	map00480	ENOG410XSIX	KDO52950.1	sp|Q9M2W2|GSTL2_ARATH;	PF00240.20;PF13410.3;PF00043.22;PF14497.3;PF16865.2
Cg6g023710	RecName: Full=Putative AAA family ATPase L572	0.3	-1.73519	0.00342318	0.0114691	yes	down	GO:0008152;GO:0016021;GO:0017111;GO:0005524;GO:000016	-	-	COG0465	XP_006431050.1	sp|Q9FLD5|ASD_ARATH;	PF14363.3;PF00004.26;PF13191.3;PF07728.11;PF05496.9;PF05673.10;PF13555.3
Cg8g005040	RecName: Full=Probable carboxylesterase 5; AltName: Full=AtCXE5	0.301	-1.73456	0.000647838	0.00273275	yes	down	GO:0008152;GO:001678	K03575	map03410	COG0657	XP_006480127.1	sp|Q9FX94|CXE5_ARATH;	PF07859.10;PF00135.25
Cg5g031070	RecName: Full=Probable calcium-binding protein CML30; AltName: Full=Calmodulin-like protein 30	0.301	-1.73281	0.00177855	0.00654472	yes	down	GO:0005509;GO:000827	K02183	map04016;map04626;map04070	COG5126;COG5126;COG5126	XP_006482610.1	sp|Q9MBG5|CML30_ARATH;	PF00036.29;PF13405.3;PF13202.3;PF13499.3;PF13833.3;PF10591.6
Cg5g002340	_	0.301	-1.73156	1.02419e-11	2.02959e-10	yes	down	GO:0016021;GO:001602	-	-	ENOG410YRJG	XP_006439493.1	-	PF04646.9;PF02434.13
Cg2g010390	_	0.301	-1.73107	3.05283e-15	1.02443e-13	yes	down	GO:0016021;GO:001602	-	-	ENOG410ZXAK	XP_006447009.1	-	-
Cg8g004540	_	0.301	-1.73053	0.000379482	0.00170321	yes	down	-	-	-	ENOG4111AIT;ENOG410YU7U	XP_006487109.1	-	-
Cg7g005720	_	0.302	-1.72973	5.01004e-05	0.000286448	yes	down	-	-	-	ENOG410ZATQ;ENOG410YFSS	KDO67857.1	-	-
Cg2g042240	RecName: Full=Forkhead box protein G1; Short=FoxG1	0.302	-1.7292	0.0079217	0.023198	yes	down	GO:000519	-	-	ENOG410ZDC2;ENOG410Z3GS	XP_024047791.1	sp|Q9FZA2|AGP31_ARATH;	PF01190.14
Cg4g001430	RecName: Full=Protein POLAR LOCALIZATION DURING ASYMMETRIC DIVISION AND REDISTRIBUTION	0.302	-1.72624	0.0104053	0.0292638	yes	down	-	-	-	ENOG410YVXP;ENOG410ZQZN;COG0517	XP_006450290.1	sp|Q6NQ99|POLAR_ARATH;	-
Cg3g001480	RecName: Full=Cytochrome P450 82A3; AltName: Full=Cytochrome P450 CP6	0.303	-1.72451	2.91987e-05	0.000176517	yes	down	-	K23136	-	COG2124	XP_006471191.1	sp|O49859|C82A4_SOYBN;	PF00067.19
Cg2g006380	RecName: Full=Jasmonate O-methyltransferase; AltName: Full=S-adenosyl-L-methionine:jasmonic acid carboxyl methyltransferase	0.303	-1.72421	0.0094279	0.0269295	yes	down	GO:0032259;GO:000816	-	-	ENOG4111GV5	XP_006470353.1	sp|Q9SPV4|SAMT_CLABR;	PF03492.12
Cg6g015140	_	0.303	-1.72346	0.000217537	0.00104721	yes	down	GO:0009535;GO:000957	-	-	ENOG4111ZZF	GAY33058.1	-	-
Cg9g004350	RecName: Full=Endo-1,3;1,4-beta-D-glucanase; Flags: Precursor	0.303	-1.72327	0.000356377	0.00161044	yes	down	GO:0008152;GO:001678	-	-	COG0412	GAY50624.1	sp|Q9ZT66|E134_MAIZE;	PF01738.15
Cg9g021930	_	0.303	-1.72302	2.90914e-05	0.000175993	yes	down	GO:001602	-	-	COG2940;ENOG410Z4IF	ESR34682.1	-	-
Cg4g019710	RecName: Full=Monogalactosyldiacylglycerol synthase 2, chloroplastic; Short=AtMGD2; AltName: Full=MGDG synthase type B; Flags: Precursor	0.303	-1.7223	2.1709e-06	1.66436e-05	yes	down	GO:0009247;GO:0030259;GO:0016758;GO:003024	K03715	map00561	COG0707	GAY37388.1	sp|O82730|MGDG2_ARATH;	PF06925.8;PF04101.13
Cg6g014720	RecName: Full=Aspartic proteinase nepenthesin-2; AltName: Full=Nepenthesin-II; Flags: Precursor	0.303	-1.72166	0.00703991	0.0210719	yes	down	GO:0006508;GO:000419	-	-	ENOG410XNV7	XP_006430085.1	sp|Q940R4|ASP63_ARATH;	PF14541.3;PF14543.3;PF00026.20
Cg6g005040	RecName: Full=L-type lectin-domain containing receptor kinase S.4; Short=LecRK-S.4; Flags: Precursor	0.303	-1.72099	5.96807e-06	4.19204e-05	yes	down	GO:0006468;GO:0009069;GO:0016021;GO:0030246;GO:0004674;GO:000552	-	-	COG0515	XP_006429142.1	sp|Q9M2S4|LRKS4_ARATH;	PF00139.16;PF07714.14;PF00069.22
Cg2g034730	_	0.303	-1.72087	1.80677e-39	5.44598e-37	yes	down	-	-	-	COG5052;ENOG410Z83V;ENOG41116U1;ENOG410Y1ZH	XP_006485277.1	-	PF12874.4;PF12756.4;PF12171.5
Cg7g014300	_	0.304	-1.71998	2.25225e-08	2.6093e-07	yes	down	GO:0016021;GO:000550	-	-	ENOG410XRVE	XP_006484483.1	sp|Q5RDD8|CALU_PONAB;	PF00036.29;PF13499.3;PF13405.3;PF10591.6;PF13833.3
Cg6g018890	_	0.304	-1.7185	0.00313964	0.0106774	yes	down	GO:0016021;GO:001602	-	-	ENOG410YPRJ	XP_006430669.1	-	-
Cg1g011160	_	0.305	-1.71302	9.72048e-23	7.07659e-21	yes	down	-	-	-	COG4886	XP_024034681.1	sp|O23317|DRL24_ARATH;	-
Cg9g018500	RecName: Full=G-type lectin S-receptor-like serine/threonine-protein kinase At1g61370; Flags: Precursor	0.306	-1.7098	3.54144e-08	3.98464e-07	yes	down	-	-	-	COG0515;ENOG4110XTI	XP_006494689.1	sp|Q9SXB8|Y1133_ARATH;	PF07714.14;PF00069.22;PF01453.21;PF00954.17;PF08276.8;PF11883.5
Cg5g010450	RecName: Full=Galactoside 2-alpha-L-fucosyltransferase; AltName: Full=PsFT1; AltName: Full=Xyloglucan alpha-(1,2)-fucosyltransferase	0.306	-1.70977	6.54723e-07	5.63567e-06	yes	down	GO:0036065;GO:0042546;GO:0001575;GO:0009247;GO:0016021;GO:0016020;GO:000810	K13681	-	ENOG410XXHE	XP_006477479.1	sp|Q9M5Q1|FUT1_PEA;	PF03254.10
Cg3g022250	RecName: Full=Probable galacturonosyltransferase-like 1; AltName: Full=Protein GAOLAOZHUANGREN 1; AltName: Full=Protein PARVUS	0.306	-1.70882	1.35933e-09	1.93069e-08	yes	down	GO:0010051;GO:0032504;GO:0000271;GO:0048366;GO:0010417;GO:0052386;GO:0005794;GO:001675	K20893	-	ENOG41106K3	XP_006473446.1	sp|Q9LN68|GATL1_ARATH;	PF01501.17
Cg2g006930	RecName: Full=Cysteine-rich receptor-like protein kinase 3; Short=Cysteine-rich RLK3; Flags: Precursor	0.306	-1.70863	0.0170166	0.044057	yes	down	GO:0006468;GO:0009069;GO:0016021;GO:0016020;GO:0004674;GO:0004672;GO:000552	-	-	COG0515	XP_006470280.1	sp|Q9FNE1|CRK42_ARATH;	PF07714.14;PF00069.22;PF01657.14
CgUng004910	_	0.307	-1.70483	0.00375652	0.0124596	yes	down	-	-	-	ENOG41107QF;ENOG411081Y	XP_006423793.1	sp|Q9FE06|EXOL2_ARATH;	PF04674.9
Cg5g025850	_	0.307	-1.7043	6.62179e-05	0.000366077	yes	down	GO:0006952;GO:004353	-	-	COG4886;ENOG410ZRB0;ENOG4112BMQ;ENOG41127F1;ENOG4111U65	KDO45931.1	sp|O48573|LAZ5_ARATH;	PF12799.4;PF13855.3
Cg6g016060	RecName: Full=ABC transporter G family member 34; Short=ABC transporter ABCG.34; Short=AtABCG34; AltName: Full=Pleiotropic drug resistance protein 6	0.307	-1.70409	0.000975792	0.00390521	yes	down	GO:0006810;GO:0006200;GO:0016021;GO:0016020;GO:0016887;GO:000552	-	-	COG0842;COG0296	XP_006430269.1	sp|Q7PC84|AB39G_ARATH;	PF08370.8;PF00005.24;PF14510.3;PF01061.21;PF13238.3;PF00004.26;PF13245.3
Cg8g021810	_	0.307	-1.7023	3.4952e-05	0.000207215	yes	down	-	-	-	ENOG4112CW3	XP_006424762.1	-	-
Cg2g042560	RecName: Full=Protein DEHYDRATION-INDUCED 19; AltName: Full=OsDi19	0.308	-1.70112	0.000148285	0.000746028	yes	down	-	-	-	ENOG4111PDE	XP_006467746.2	sp|Q6H6E6|DI194_ORYSJ;	PF14571.3;PF05605.9
Cg7g018560	_	0.308	-1.70037	2.96378e-05	0.000178732	yes	down	GO:0006487;GO:0016021;GO:0016020;GO:000383	K00737	map00510	ENOG410YQKP	XP_006438254.1	sp|Q02527|MGAT3_RAT;	PF04724.10
Cg2g032990	RecName: Full=Cytochrome P450 81D1	0.308	-1.69847	7.07437e-05	0.000388198	yes	down	GO:0044550;GO:0055114;GO:0016020;GO:0004497;GO:0016705;GO:0020037;GO:0016709;GO:0005488;GO:0005506;GO:0046872;GO:001649	-	-	COG2124	XP_006472253.1	sp|Q9LHA1|C8D11_ARATH;	PF00067.19
Cg7g002370	RecName: Full=Ankyrin-2; Short=ANK-2; AltName: Full=Brain ankyrin	0.308	-1.6967	3.00756e-06	2.23566e-05	yes	down	GO:000519	K15502	-	COG0666;COG5273	XP_006435796.1	sp|Q8C8R3|ANK2_MOUSE;	PF12796.4;PF13857.3;PF13637.3;PF00023.27;PF13606.3;PF00635.23
Cg8g005690	RecName: Full=LRR receptor-like serine/threonine-protein kinase EFR; AltName: Full=Elongation factor Tu receptor; Short=EF-Tu receptor; Flags: Precursor	0.309	-1.69281	8.6706e-08	9.01753e-07	yes	down	GO:0006468;GO:0009069;GO:0016021;GO:0004674;GO:000552	-	-	COG4886;COG0515	GAY51863.1	sp|C0LGP4|Y3475_ARATH;	PF00069.22;PF07714.14;PF00503.17;PF12799.4;PF13855.3
Cg5g038960	RecName: Full=Shaggy-related protein kinase alpha; AltName: Full=ASK-alpha	0.309	-1.69203	1.28389e-15	4.48344e-14	yes	down	GO:0006468;GO:0006972;GO:0009651;GO:0009069;GO:0046777;GO:0005829;GO:0004674;GO:0050321;GO:000552	K03083	-	COG0515	XP_006444575.1	sp|P43288|KSG1_ARATH;	PF00069.22;PF07714.14;PF14531.3;PF01633.17
Cg3g015110	_	0.31	-1.6907	6.42752e-11	1.13964e-09	yes	down	-	-	-	ENOG4111HUR	XP_006434003.1	-	PF13266.3
Cg7g014550	_	0.31	-1.68973	3.34034e-06	2.44944e-05	yes	down	GO:0000785;GO:000368	-	-	ENOG410YG0Z	KDO69980.1	sp|Q9FZD9|DUF3_ARATH;	PF05641.9;PF01426.15
Cg1g008150	_	0.31	-1.68923	4.05431e-12	8.62094e-11	yes	down	-	-	-	-	XP_006466281.1	-	-
Cg9g025100	RecName: Full=Pectinesterase 2; Short=PE 2; AltName: Full=Pectin methylesterase; Flags: Precursor	0.31	-1.68903	0.000880461	0.00357364	yes	down	GO:0042545;GO:0005982;GO:0005985;GO:0045490;GO:0043086;GO:0005618;GO:0005576;GO:0046910;GO:0030599;GO:0045330;GO:000485	K01051	map00040	COG4677	XP_006490097.1	sp|O04887|PME2_CITSI;	PF01095.16;PF04043.12
Cg7g023040	RecName: Full=Transcription factor bHLH130; AltName: Full=Basic helix-loop-helix protein 130; Short=AtbHLH130; Short=bHLH 130; AltName: Full=Transcription factor E	0.31	-1.68857	4.64255e-32	7.12176e-30	yes	down	GO:0006366;GO:0005634;GO:0046983;GO:0001228;GO:000104	-	-	ENOG410YWTN;ENOG410YDYN	XP_006438974.1	sp|Q66GR3|BH130_ARATH;	PF00010.23
Cg8g011230	RecName: Full=Photosystem II reaction center W protein, chloroplastic; AltName: Full=PSII 6.1 kDa protein; Flags: Precursor	0.31	-1.68851	0.00301173	0.0103056	yes	down	GO:0015979;GO:0009507;GO:000952	K02721	map00195	ENOG410XZ0Y	XP_006424011.2	sp|Q41387|PSBW_SPIOL;	PF07123.9
Cg1g028640	RecName: Full=NADPH-dependent 1-acyldihydroxyacetone phosphate reductase; Short=ADR; AltName: Full=1-acyl DHAP reductase; AltName: Full=Acyl/alkyl DHAP reductase; Al	0.31	-1.68801	4.46201e-14	1.27345e-12	yes	down	GO:0055114;GO:0016021;GO:001649	-	-	COG1028	XP_006464297.1	sp|Q09851|AYR1_SCHPO;	PF00106.22;PF13561.3;PF08659.7;PF08643.7;PF01370.18;PF13460.3;PF16363.2
Cg2g015920	_	0.31	-1.68747	0.00697329	0.0209053	yes	down	GO:0006952;GO:004353	-	-	COG4886;COG2801;ENOG41103BD	XP_024045159.1	sp|Q9LRR5|DRL21_ARATH;	-
Cg5g000250	_	0.311	-1.68481	3.29997e-10	5.17307e-09	yes	down	GO:0016021;GO:000828	-	-	ENOG410Z4S2;ENOG4111HC0;ENOG410ZK5G;ENOG41100AY	XP_006476268.1	sp|O24457|ODPA3_ARATH;	PF01852.16
Cg2g038560	RecName: Full=Protein CHUP1, chloroplastic; AltName: Full=Protein CHLOROPLAST UNUSUAL POSITIONING 1	0.311	-1.68476	0.00587234	0.0181429	yes	down	-	-	-	ENOG410YE6R	KDO77570.1	sp|Q9LI74|CHUP1_ARATH;	-
Cg5g039810	RecName: Full=NAC domain-containing protein 78; Short=ANAC078	0.311	-1.68419	7.91172e-06	5.40697e-05	yes	down	GO:0006355;GO:000367	-	-	ENOG410Y9FR;ENOG4110834;ENOG410YB66;ENOG4111840	XP_006491408.1	sp|A4VCM0|NAC45_ARATH;	PF02365.12
Cg5g017410	RecName: Full=Release factor glutamine methyltransferase; Short=RF MTase; AltName: Full=N5-glutamine methyltransferase PrmC; AltName: Full=Protein-(glutamine-N5) MT	0.311	-1.6841	0.00521796	0.0164495	yes	down	GO:0006479;GO:0032259;GO:0008168;GO:0008276;GO:000367	K02493	-	COG2890	XP_006478062.1	sp|P74003|PRMC_SYNY3;	PF05175.11;PF13847.3;PF06325.10;PF13649.3;PF01170.15;PF09445.7
Cg5g022750	RecName: Full=LOB domain-containing protein 40; AltName: Full=ASYMMETRIC LEAVES 2-like protein 37; Short=AS2-like protein 37	0.312	-1.68128	1.50939e-05	9.76021e-05	yes	down	-	-	-	ENOG410YB85;ENOG410YBK4;ENOG411150B	XP_006485788.1	sp|Q9M886|LBD41_ARATH;	PF03195.11
Cg4g014700	_	0.312	-1.68057	1.11868e-12	2.59675e-11	yes	down	GO:0008152;GO:0016021;GO:0016020;GO:0009506;GO:0016757;GO:000837	-	-	ENOG410YDIX	XP_006445789.1	-	PF02485.18
Cg5g040360	RecName: Full=U-box domain-containing protein 12; AltName: Full=Plant U-box protein 12	0.312	-1.68023	6.98017e-21	4.1497e-19	yes	down	GO:0016567;GO:0000151;GO:000484	-	-	ENOG410XSUC;ENOG410XRTN	XP_006444782.1	sp|Q9LM76|PUB44_ARATH;	PF00514.20;PF04564.12;PF04826.10;PF05659.8;PF11789.5
Cg2g034760	RecName: Full=SEC12-like protein 1; AltName: Full=Protein PHOSPHATE TRANSPORTER TRAFFIC FACILITATOR 1; Short=PHF-1	0.312	-1.67981	6.97907e-24	5.55127e-22	yes	down	GO:001602	K14003	map04141	ENOG4111G73;ENOG410XRQK	XP_006436582.1	sp|Q8GYE0|PHF1_ARATH;	PF00400.29
Cg1g006470	RecName: Full=Formin-like protein 6; Short=AtFH6; Short=AtFORMIN-6; Flags: Precursor	0.312	-1.67908	5.04448e-07	4.48598e-06	yes	down	GO:001602	-	-	ENOG410XQR0;ENOG410ZJYP;ENOG410XQWC	ESR39320.1	sp|Q9FJX6|FH6_ARATH;	PF02181.20
Cg5g028960	RecName: Full=Transcription factor bHLH128; AltName: Full=Basic helix-loop-helix protein 128; Short=AtbHLH128; Short=bHLH 128; AltName: Full=Transcription factor E	0.312	-1.67829	2.31039e-08	2.67125e-07	yes	down	GO:004698	-	-	ENOG410YAU7;ENOG41108V5;ENOG41103M6	XP_006478880.1	sp|Q8H102|BH128_ARATH;	PF00010.23
Cg2g027690	RecName: Full=Photosystem I reaction center subunit XI, chloroplastic; Short=PSI-L; AltName: Full=PSI subunit V; Flags: Precursor	0.313	-1.67521	0.00225242	0.00802047	yes	down	GO:0015979;GO:0009941;GO:0009534;GO:0016021;GO:0009538;GO:001028	K02699	map00195	ENOG4111KFU	KDO43506.1	sp|Q39654|PSAL_CUCSA;	PF02605.12
Cg4g017780	RecName: Full=Protein TIFY 10A; AltName: Full=Jasmonate ZIM domain-containing protein 1	0.313	-1.67388	1.1388e-07	1.15706e-06	yes	down	GO:0009611;GO:1903507;GO:2000022;GO:0031347;GO:0005634;GO:000371	K13464	map04075	ENOG410ZDCD;ENOG41114YW	ESR66085.1	sp|Q9LMA8|TI10A_ARATH;	PF06200.11;PF09425.7
Cg5g009750	RecName: Full=BAG family molecular chaperone regulator 1; AltName: Full=Bcl-2-associated athanogene 1	0.314	-1.67202	0.00492296	0.0156603	yes	down	GO:005108	-	-	ENOG4111WNH	XP_006477391.1	sp|Q0WUQ1|BAG1_ARATH;	PF00240.20;PF02179.13
Cg2g029950	_	0.314	-1.66953	0.00222988	0.00795175	yes	down	-	-	-	COG4886;ENOG41115QR;ENOG41115K7	XP_006494846.1	-	-
Cg5g009640	RecName: Full=Molybdenum cofactor sulfurase; Short=MCS; Short=MOS; Short=MoCo sulfurase; AltName: Full=Molybdenum cofactor sulfurase-like protein 3; AltName: Full	0.315	-1.6679	3.04193e-05	0.000182931	yes	down	GO:0008152;GO:0003824;GO:003017	-	-	COG0520	XP_006477364.1	sp|Q8LGM7|MOCOS_SOLLC;	PF00266.16
Cg9g014450	_	0.315	-1.66535	0.00950843	0.0271144	yes	down	-	-	-	ENOG41119R7;ENOG4111BPV;ENOG410Z3VJ;ENOG4111BVJ	KDO47444.1	sp|O23262|RLF32_ARATH;	PF05498.8
Cg7g002450	RecName: Full=Cytosolic endo-beta-N-acetylglucosaminidase; Short=ENGase	0.315	-1.66459	0.00220275	0.00787448	yes	down	GO:0008152;GO:0005737;GO:0016021;GO:003392	K01227	map00511	COG4724	XP_006486257.1	sp|F4JZC2|ENAS1_ARATH;	PF03644.10
Cg9g013970	RecName: Full=Cytochrome c oxidase subunit 1; AltName: Full=Cytochrome c oxidase polypeptide I (mitochondrion)	0.316	-1.66414	0.0102284	0.0288324	yes	down	GO:0022900;GO:1902600;GO:0006123;GO:0009060;GO:0006119;GO:0045277;GO:0016021;GO:0005743;GO:0005886;GO:0070469;GO:0004129;GO:0020037;GO:0005507;GO:000550	K02256	map00190	COG0843	OIV97118.1	sp|P07506|COX1_SOYBN;	PF00115.17
Cg8g017750	_	0.316	-1.66305	1.13283e-06	9.2682e-06	yes	down	-	-	-	ENOG410YVTQ;ENOG410YV9B;ENOG4111BET;ENOG410Z6XY;ENOG410XNP7;ENOG410YAAC	XP_024035215.1	sp|Q9SU30|CPR1_ARATH;	PF00646.30;PF08268.9
Cg3g012930	RecName: Full=Adiponectin receptor protein	0.316	-1.6622	3.2808e-08	3.71083e-07	yes	down	GO:0016021;GO:001602	K07297	-	COG1272	GAY48000.1	sp|Q10PI5|ADPO3_ORYSJ;	PF03006.17
Cg9g004810	_	0.316	-1.66056	0.00307922	0.0105012	yes	down	GO:0006508;GO:000419	-	-	ENOG410XNV7	KDO74789.1	sp|P13917|7SB1_SOYBN;	PF14541.3;PF14543.3
Cg1g000910	RecName: Full=IST1 homolog; Short=hIST1; AltName: Full=Putative MAPK-activating protein PM28	0.317	-1.65908	5.55066e-05	0.00031391	yes	down	GO:0015031;GO:001602	K19476	map04144	ENOG410YG52	XP_024036799.1	sp|Q54I39|IST1L_DICDI;	PF03398.11
Cg3g002620	RecName: Full=ATP-dependent DNA helicase Q-like 4A; AltName: Full=RecQ-like protein 4A; Short=AtRecQ4A; Short=AtRecQl4A; AltName: Full=SGS1-like protein; Short=AtS	0.317	-1.65812	4.47038e-05	0.000258736	yes	down	GO:0006310;GO:0006281;GO:0032508;GO:0006200;GO:0006260;GO:0005622;GO:0005657;GO:0043140;GO:0003676;GO:000552	K10901	map03440	COG0514	XP_006471018.1	sp|Q8L840|RQL4A_ARATH;	PF09382.7;PF00271.28;PF00270.26;PF16124.2;PF00570.20;PF04851.12
Cg6g004680	RecName: Full=Transcription factor AS1; AltName: Full=Myb-related protein 91; Short=AtMYB91; AltName: Full=Protein ASYMMETRIC LEAVES 1; AltName: Full=Protein PHANTAS	0.317	-1.6559	2.8658e-07	2.68323e-06	yes	down	GO:0042742;GO:0009651;GO:0008356;GO:0009733;GO:0010338;GO:0009944;GO:0009753;GO:0009615;GO:0046686;GO:0045088;GO:0050832;GO:0045892;GO:0009751;GO:0006351;GO:0009739;GO:0000785;GO:0005730;GO:0005634;GO:0000793;GO:0003677;GO:0042803;GO:000368	K09422	-	COG5147	XP_006429090.1	sp|O80931|AS1_ARATH;	PF00249.28;PF13921.3
Cg2g041480	_	0.317	-1.65574	3.22741e-05	0.00019287	yes	down	-	-	-	-	ESR62490.1	-	-
Cg2g042870	RecName: Full=Pathogenesis-related genes transcriptional activator PTI5; AltName: Full=PTO-interacting protein 5	0.318	-1.65266	0.00044348	0.00195973	yes	down	GO:0006355;GO:0045449;GO:0006351;GO:0005634;GO:0005667;GO:0003700;GO:000367	K13433	map04626	ENOG410YP8B;ENOG410YJNR;ENOG410YRS5	XP_006467696.1	sp|O04681|PTI5_SOLLC;	PF00847.17
Cg9g000100	_	0.318	-1.65173	0.000641989	0.00271326	yes	down	-	K22849	map00561	ENOG410YJKE;ENOG410Y1WF	KDO72237.1	sp|Q9C5W0|DGAT3_ARATH;	-
Cg3g009170	_	0.318	-1.65159	1.95598e-13	5.08407e-12	yes	down	-	-	-	ENOG41115QR;COG4886	GAY68395.1	-	-
Cg5g035790	_	0.318	-1.65105	0.0048842	0.0155456	yes	down	-	-	-	ENOG41116U8;ENOG4111CIP;ENOG410YFCC;ENOG4111967;ENOG410YBM7	XP_006480103.1	sp|Q93Y00|BH007_ARATH;	-
Cg2g003890	RecName: Full=ABC transporter G family member 12; Short=ABC transporter ABCG.12; Short=AtABCG12; AltName: Full=Protein ECERIFERUM 5; AltName: Full=White-brown comp	0.319	-1.65007	0.00122278	0.00473272	yes	down	GO:0006200;GO:0016021;GO:0016020;GO:0005524;GO:001688	-	-	COG1131	XP_006470649.1	sp|Q9C8J8|AB13G_ARATH;	PF01061.21;PF00005.24;PF02463.16;PF13555.3;PF13191.3
Cg8g006790	RecName: Full=Probable receptor-like serine/threonine-protein kinase At4g34500	0.319	-1.65001	0.000661553	0.00278241	yes	down	GO:0009069;GO:0006468;GO:0016021;GO:0004674;GO:000552	-	-	COG0515	GAY57308.1	sp|Q6NKZ9|Y4345_ARATH;	PF00069.22;PF07714.14
Cg8g022720	RecName: Full=Abscisic acid 8'-hydroxylase 2; Short=ABA 8'-hydroxylase 2; AltName: Full=Cytochrome P450 707A2	0.319	-1.64982	0.00083491	0.00341431	yes	down	GO:0048838;GO:0009687;GO:0010114;GO:0055114;GO:0016021;GO:0004497;GO:0020037;GO:0016705;GO:0010295;GO:000550	K09843	map00906	COG2124	XP_006424867.1	sp|O81077|ABAH2_ARATH;	PF00067.19
Cg7g007110	RecName: Full=Probable LRR receptor-like serine/threonine-protein kinase At3g47570; Flags: Precursor	0.319	-1.64921	0.0010534	0.00416345	yes	down	GO:0006468;GO:0009069;GO:0016021;GO:0004674;GO:0016740;GO:000552	-	-	COG4886;COG0515	KDO42689.1	sp|C0LGP4|Y3475_ARATH;	PF00069.22;PF07714.14;PF13855.3;PF12799.4
Cg2g046580	_	0.319	-1.64632	0.017575	0.0452233	yes	down	GO:0006468;GO:0006950;GO:0035556;GO:0005737;GO:0005730;GO:0005634;GO:0005886;GO:0004674;GO:0004672;GO:000552	K08286	-	ENOG410XQ0C	XP_006449951.1	sp|Q39183|D6KL2_ARATH;	PF00582.23
Cg4g011730	RecName: Full=Auxin efflux carrier component 1; AltName: Full=Ethylene-insensitive root 1 homolog; AltName: Full=OsPIN1	0.32	-1.64585	0.00756837	0.0223423	yes	down	GO:0010315;GO:0009734;GO:0010252;GO:0009926;GO:0055085;GO:0005783;GO:0016021;GO:0005886;GO:001032	K13947	-	ENOG410Y9XE	XP_006490772.1	sp|Q67UL3|PIN1C_ORYSJ;	PF03547.15
Cg1g002060	RecName: Full=Naringenin,2-oxoglutarate 3-dioxygenase; AltName: Full=FHT; AltName: Full=Flavanone-3-hydroxylase; Short=F3H	0.32	-1.64535	0.0041107	0.013468	yes	down	GO:0055114;GO:0016706;GO:0046872;GO:0051213;GO:001649	K00475	map00941	COG3491	ADB92595.1	sp|Q07353|FL3H_PETHY;	PF03171.17;PF14226.3
Cg9g016880	RecName: Full=Probable receptor-like serine/threonine-protein kinase At4g34500	0.321	-1.64134	9.7496e-08	1.00408e-06	yes	down	GO:0009069;GO:0006468;GO:0016021;GO:0004674;GO:000552	K04730	-	COG0515	GAY57308.1	sp|Q6NKZ9|Y4345_ARATH;	PF00069.22;PF07714.14
Cg2g030710	RecName: Full=Protein STABILIZED1; AltName: Full=Pre-mRNA processing factor 6-like protein; AltName: Full=Protein EMBRYO DEFECTIVE 2770	0.321	-1.64076	0.00241144	0.00850565	yes	down	GO:0044238;GO:0044260;GO:0044763;GO:0006396;GO:0043231;GO:0005622;GO:004444	K12855	map03040	ENOG410XRKD	GAY67550.1	sp|Q9ZT71|STA1_ARATH;	-
Cg7g021760	RecName: Full=Uncharacterized protein At5g01610	0.321	-1.64021	5.80103e-23	4.25929e-21	yes	down	GO:0042157;GO:000557	-	-	ENOG410YDTS	GAY36752.1	sp|Q9M015|Y5161_ARATH;	PF04398.9
Cg1g006190	RecName: Full=Skin secretory protein xP2; AltName: Full=Protein APEG; Flags: Precursor	0.321	-1.63824	2.42405e-11	4.57665e-10	yes	down	-	-	-	-	-	-	-
Cg8g005380	RecName: Full=Phragmoplast orienting kinesin 2; AltName: Full=Kinesin POK2	0.321	-1.63773	0.000248273	0.00117509	yes	down	GO:0007018;GO:0008152;GO:0045298;GO:0005871;GO:0005874;GO:0008017;GO:0000166;GO:0003777;GO:000552	K10400	-	COG5059	XP_006480246.1	sp|Q27IK6|KN12D_ARATH;	PF00225.20;PF12711.4;PF16796.2
Cg3g015210	RecName: Full=Ethylene-responsive transcription factor RAP2-4; AltName: Full=Ethylene-responsive transcription factor ERF059; AltName: Full=Protein RELATED TO APET	0.322	-1.63658	8.59953e-05	0.000462292	yes	down	GO:0006355;GO:0045449;GO:0006351;GO:0005634;GO:0005667;GO:0003700;GO:000367	K09286	-	ENOG410YGN6;ENOG4111XTC	XP_006472629.1	sp|Q8H1E4|RAP24_ARATH;	PF00847.17
Cg8g005930	RecName: Full=Hemoglobin-2; AltName: Full=Hemoglobin II	0.322	-1.63525	0.00062795	0.00266085	yes	down	GO:0009399;GO:0015671;GO:0005344;GO:0019825;GO:0020037;GO:0005506;GO:004687	K21894	-	COG1018	XP_006423147.1	sp|P23244|HBP2_CASGL;	PF00042.19
CgUng002530	_	0.323	-1.63117	0.000140315	0.000710881	yes	down	GO:0030001;GO:004687	-	-	COG2608	KDO40962.1	sp|Q9SJL2|HIP5_ARATH;	PF00403.23
Cg6g007120	_	0.323	-1.63001	0.000475601	0.00208497	yes	down	GO:001602	-	-	COG0666	XP_006492153.1	sp|Q8LPS2|ACD6_ARATH;	-
Cg9g021730	RecName: Full=Guanylate kinase; AltName: Full=GMP kinase	0.323	-1.63	1.3528e-07	1.35288e-06	yes	down	GO:0046710;GO:0016310;GO:0046037;GO:0046939;GO:0006163;GO:0006144;GO:000438	K00942	map00230	COG0194	XP_006489923.1	sp|Q9M682|GMK2_ARATH;	PF00625.18;PF13238.3;PF13671.3
Cg3g023100	RecName: Full=Inositol-pentakisphosphate 2-kinase; AltName: Full=Inositol-1,3,4,5,6-pentakisphosphate 2-kinase; AltName: Full=Ins(1,3,4,5,6)P5 2-kinase; Short=AtIPK	0.323	-1.62971	0.00457725	0.0147186	yes	down	GO:0016310;GO:0044763;GO:0098542;GO:0005524;GO:003529	K10572	map04070;map00562	ENOG410XSF2	XP_006473539.1	sp|Q93YN9|IPPK_ARATH;	PF06090.9
Cg3g020860	RecName: Full=Transcription factor MYB44; AltName: Full=Myb-related protein 44; Short=AtMYB44; AltName: Full=Myb-related protein R1; Short=AtMYBR1	0.323	-1.62891	2.30054e-05	0.000142486	yes	down	GO:0000785;GO:0003682;GO:000367	K09422	-	COG5147	KDO84060.1	sp|Q9FDW1|MYB44_ARATH;	PF00249.28;PF13921.3
Cg4g023420	_	0.324	-1.62449	2.09245e-09	2.87602e-08	yes	down	GO:001602	-	-	ENOG410XRN9;ENOG4110562	GAY48484.1	sp|Q8S8Q6|TET8_ARATH;	-
Cg3g018330	RecName: Full=Fructose-1,6-bisphosphatase, cytosolic; Short=FBPase; AltName: Full=CY-F1; AltName: Full=D-fructose-1,6-bisphosphate 1-phosphohydrolase	0.325	-1.62244	4.51065e-08	4.95508e-07	yes	down	GO:0005975;GO:0016311;GO:0006013;GO:0015976;GO:0006098;GO:0006000;GO:0006096;GO:0006094;GO:004213	K03841	map00051;map00710;map00010;map00030	COG0158	XP_006473049.1	sp|P46276|F16P2_SOLTU;	PF00316.17
Cg2g022110	RecName: Full=Zinc finger and BTB domain-containing protein 7C; AltName: Full=Zinc finger and BTB domain-containing protein 36	0.325	-1.62204	1.36238e-07	1.35929e-06	yes	down	GO:0005622;GO:000827	-	-	ENOG410YSB4;ENOG411176J	XP_006452028.1	sp|Q9LJB7|BBX32_ARATH;	-
Cg9g025950	RecName: Full=Probable carboxylesterase 120; AltName: Full=AtCXE20	0.325	-1.62014	1.12383e-07	1.14251e-06	yes	down	GO:0008152;GO:001678	-	-	COG0657	XP_006421804.1	sp|Q0ZPV7|CXE1_ACTER;	PF07859.10;PF00135.25;PF10340.6
Cg9g007180	RecName: Full=Histone H1	0.325	-1.61965	0.0027246	0.00944729	yes	down	GO:0016310;GO:0006334;GO:0005634;GO:0000786;GO:0016301;GO:0003677;GO:000552	-	-	ENOG4111S2X	KDO45889.1	sp|P23444|H1_MAIZE;	PF00538.16
Cg2g038210	RecName: Full=LOB domain-containing protein 4; AltName: Full=ASYMMETRIC LEAVES 2-like protein 6; Short=AS2-like protein 6	0.326	-1.61926	0.00513923	0.0162311	yes	down	-	-	-	ENOG410YHFG	XP_006448764.1	sp|Q9SHE9|LBD4_ARATH;	PF03195.11
Cg1g018630	_	0.326	-1.61828	1.40702e-06	1.12072e-05	yes	down	GO:0006281;GO:0000077;GO:0030896;GO:000573	K10903	-	ENOG410ZQ9J	ESR40616.1	-	PF04005.9
Cg5g026250	RecName: Full=Leucine-rich repeat receptor-like serine/threonine/tyrosine-protein kinase SOBIR1; AltName: Full=Protein EVERSHED; AltName: Full=Protein SUPPRESSOR O	0.326	-1.6182	7.05541e-09	8.91317e-08	yes	down	GO:0009069;GO:0006468;GO:0016020;GO:0004674;GO:000552	-	-	COG0515	KDO64011.1	sp|Q9SKB2|SBIR1_ARATH;	PF00069.22;PF07714.14
Cg2g003830	_	0.326	-1.61729	4.3146e-07	3.89538e-06	yes	down	GO:0006952;GO:004353	-	-	-	GAY47092.1	-	-
Cg5g019710	_	0.326	-1.61726	0.000769714	0.00318049	yes	down	GO:0008152;GO:001678	-	-	ENOG4111TCN	XP_024044410.1	-	PF00293.25
Cg3g009370	RecName: Full=Urea-proton symporter DUR3; Short=AtDUR3; AltName: Full=High-affinity urea active transporter DUR3	0.326	-1.61533	1.34504e-06	1.07634e-05	yes	down	GO:0071918;GO:0016021;GO:0005887;GO:0015293;GO:001520	K20989	-	COG0591	KDO53140.1	sp|F4KD71|DUR3_ARATH;	PF00474.14
Cg9g017460	RecName: Full=Formin-like protein 18; Short=AtFH18	0.327	-1.61459	0.000439701	0.00194553	yes	down	-	-	-	ENOG410XT5Z;ENOG410XQR0	XP_024034147.1	sp|Q9SK28|FH18_ARATH;	PF02181.20
Cg5g002630	_	0.327	-1.61195	0.000855609	0.00348511	yes	down	-	-	-	ENOG41116RB;ENOG410YE0M;ENOG41107BA	XP_006476555.1	-	PF14309.3;PF12552.5
Cg9g003900	_	0.327	-1.61134	1.00546e-12	2.35032e-11	yes	down	-	-	-	ENOG410ZGM2	GAY36098.1	-	PF15365.3
Cg5g043130	RecName: Full=Fasciclin-like arabinogalactan protein 10; Flags: Precursor	0.328	-1.60953	6.8822e-06	4.75254e-05	yes	down	GO:001602	-	-	ENOG410YIMZ	GAY42022.1	sp|O22126|FLA8_ARATH;	PF02469.19
Cg5g042230	_	0.328	-1.60913	3.64529e-10	5.68329e-09	yes	down	GO:0016021;GO:0005886;GO:0005544;GO:000550	-	-	ENOG410XRQN	XP_006445078.1	sp|Q9FL59|FTIP1_ARATH;	PF00168.27;PF08372.7;PF06398.8
Cg9g010820	_	0.328	-1.60728	0.000532511	0.00230165	yes	down	-	-	-	-	-	-	-
Cg6g009010	RecName: Full=E3 ubiquitin-protein ligase CHIP; AltName: Full=Carboxyl terminus of HSC70-interacting protein; Short=AtCHIP; AltName: Full=Plant U-box protein 61; Al	0.329	-1.60459	1.60971e-08	1.91725e-07	yes	down	GO:0016567;GO:0000151;GO:000484	K09561	map04120;map04141	ENOG410ZC2R	XP_006437233.1	sp|Q9SRS9|CHIP_ARATH;	PF04564.12;PF00515.25;PF07719.14;PF13414.3;PF13431.3;PF12895.4;PF15906.2;PF13371.3
Cg1g027450	RecName: Full=Cytochrome P450 86A8; AltName: Full=Protein LACERATA	0.329	-1.60414	3.02544e-07	2.80518e-06	yes	down	GO:0055114;GO:0004497;GO:0016705;GO:0005506;GO:002003	-	-	COG2124	XP_006464489.1	sp|Q9FVS9|C96AF_ARATH;	PF00067.19
Cg3g013740	_	0.329	-1.603	6.78638e-06	4.69959e-05	yes	down	-	-	-	ENOG410ZC11	XP_006472417.1	-	PF11243.5
Cg1g020950	RecName: Full=G-type lectin S-receptor-like serine/threonine-protein kinase CES101; AltName: Full=Protein CALLUS EXPRESSION OF RBCS 101; Flags: Precursor	0.329	-1.60263	0.00519636	0.0163904	yes	down	GO:0009069;GO:0006468;GO:0004674;GO:000552	-	-	COG0515	ESR40815.1	sp|Q9LW83|CE101_ARATH;	PF07714.14;PF00069.22
Cg1g003340	RecName: Full=Wall-associated receptor kinase-like 14; Flags: Precursor	0.329	-1.60234	0.00321119	0.0108819	yes	down	GO:0006468;GO:0009069;GO:0055114;GO:0016021;GO:0004674;GO:0005524;GO:003244	-	-	COG0515	KDO79395.1	sp|Q8RY67|WAKLO_ARATH;	PF00069.22;PF07714.14;PF13947.3;PF12947.4
Cg5g038330	RecName: Full=Ocs element-binding factor 1; Short=OCSBF-1	0.329	-1.60212	0.00220876	0.00789107	yes	down	GO:0006355;GO:0045449;GO:0045893;GO:0009267;GO:2000693;GO:0005667;GO:0043565;GO:0003700;GO:004698	-	-	ENOG410YP2C	XP_006492334.1	sp|Q9LZP8|BZP53_ARATH;	PF00170.18;PF07716.12
Cg2g021850	RecName: Full=Dynein light chain 2, cytoplasmic; AltName: Full=8 kDa dynein light chain	0.33	-1.60009	0.0051723	0.0163235	yes	down	GO:0007017;GO:0030286;GO:0044464;GO:0043226;GO:000587	K10418	-	ENOG4111NK2	XP_006452003.1	sp|O96860|DYL2_DROME;	PF01221.15
Cg7g000140	RecName: Full=Expansin-A4; Short=AtEXPA4; AltName: Full=Alpha-expansin-4; Short=At-EXP4; Short=AtEx4; AltName: Full=Ath-ExpAlpha-1.6; Flags: Precursor	0.33	-1.59994	0.0116362	0.032147	yes	down	GO:0009664;GO:0005618;GO:0016020;GO:000557	-	-	ENOG410YEM2	XP_006435550.1	sp|O48818|EXPA4_ARATH;	PF01357.18;PF03330.15
Cg2g030560	_	0.33	-1.59976	0.000463118	0.00203681	yes	down	-	-	-	ENOG41118FP;ENOG410YFKF	GAY58770.1	-	-
Cg4g022500	RecName: Full=Diacylglycerol kinase 4; Short=AtDGK4; Short=DAG kinase 4; AltName: Full=Diglyceride kinase 4; Short=DGK 4	0.33	-1.59852	5.45029e-31	7.43185e-29	yes	down	GO:0009395;GO:0007205;GO:0016310;GO:0006769;GO:0048366;GO:0048364;GO:0046497;GO:0046486;GO:0009506;GO:0005886;GO:0003951;GO:0004143;GO:000552	K00901	map00564;map00561;map04070	ENOG410XQVB	XP_006453455.1	sp|F4JQ95|DGK7_ARATH;	PF00609.16;PF00781.21
Cg3g021210	_	0.331	-1.59473	1.53147e-13	4.0356e-12	yes	down	GO:001602	-	-	ENOG410YGAR;COG0515	XP_006434739.1	-	PF03168.10
Cg9g027130	RecName: Full=Short-chain dehydrogenase TIC 32, chloroplastic; AltName: Full=Translocon at the inner envelope membrane of chloroplasts 32; Short=PsTIC32	0.332	-1.59152	0.0114813	0.031806	yes	down	GO:0055114;GO:001649	-	-	COG1028	XP_006421970.1	sp|Q6RVV4|TIC32_PEA;	PF00106.22;PF13561.3;PF08659.7;PF01370.18
Cg2g003340	RecName: Full=1-acyl-sn-glycerol-3-phosphate acyltransferase 2; AltName: Full=Lysophosphatidyl acyltransferase 2	0.332	-1.59066	0.00676952	0.0203797	yes	down	GO:0008152;GO:0016021;GO:001674	K13523	map00564;map00561	COG0204	XP_006470598.1	sp|Q8LG50|LPAT2_ARATH;	PF16076.2;PF01553.18
Cg5g008010	_	0.332	-1.58857	0.0131863	0.0356441	yes	down	-	-	-	-	GAY43569.1	-	-
Cg9g029710	RecName: Full=CTP synthase 1; AltName: Full=CTP synthetase 1; AltName: Full=UTP--ammonia ligase 1	0.333	-1.58822	7.99192e-14	2.18994e-12	yes	down	GO:0006206;GO:0044210;GO:0006541;GO:0003883;GO:000552	K01937	map00240	COG0504	KDO61501.1	sp|Q54V77|PYRG_DICDI;	PF06418.11;PF00117.25;PF07722.10;PF01656.20
Cg1g009060	RecName: Full=Oxysterol-binding protein-related protein 1C; AltName: Full=OSBP-related protein 1C	0.333	-1.58804	4.7187e-22	3.14233e-20	yes	down	-	K20456	-	ENOG410XP9E	XP_006466182.1	sp|Q8L751|ORP1C_ARATH;	PF01237.15;PF15413.3;PF00169.26;PF15409.3
Cg7g015180	RecName: Full=Probable calcium-binding protein CML16; AltName: Full=Calmodulin-like protein 16	0.333	-1.58798	3.21857e-15	1.07584e-13	yes	down	GO:0055114;GO:0005509;GO:003244	K13448	map04626	COG5126;COG5126;COG5126	KDO70151.1	sp|Q9LI84|CML16_ARATH;	PF00036.29;PF13499.3;PF13405.3;PF13202.3;PF13833.3;PF14658.3;PF07647.14
Cg2g042330	_	0.333	-1.58774	0.0172631	0.0445676	yes	down	-	-	-	ENOG410ZNB7	KDO77605.1	-	PF05498.8
Cg7g012260	_	0.333	-1.58711	0.0158558	0.0415588	yes	down	-	-	-	ENOG41124UD	ESR50330.1	-	PF13671.3;PF13238.3;PF07931.9;PF06414.9;PF00004.26
Cg9g027330	RecName: Full=Scarecrow-like protein 8; Short=AtSCL8; AltName: Full=GRAS family protein 30; Short=AtGRAS-30	0.333	-1.58644	6.09914e-07	5.3031e-06	yes	down	GO:0006355;GO:0006351;GO:004442	-	-	ENOG410YA1H	GAY45679.1	sp|Q9FYR7|SCL8_ARATH;	PF03514.11
Cg8g021210	RecName: Full=Probable serine/threonine-protein kinase RLCKVII	0.333	-1.58555	8.93584e-05	0.00047761	yes	down	GO:0006468;GO:0009069;GO:0004674;GO:000552	K04733	-	COG0515	KDO73052.1	sp|Q9LQQ8|PBL5_ARATH;	PF00069.22;PF07714.14
Cg5g003030	RecName: Full=Probable serine/threonine-protein kinase At5g41260	0.333	-1.58437	1.83056e-15	6.29016e-14	yes	down	GO:0006468;GO:0005524;GO:000467	K14500	map04075	ENOG410XQTV	XP_006476603.1	sp|F4I3M3|BSK7_ARATH;	PF07714.14;PF00069.22
Cg6g019200	_	0.334	-1.58396	2.06528e-05	0.00012936	yes	down	-	-	-	ENOG41116B0;COG0515;COG4886;ENOG410YF7E	XP_024037393.1	sp|Q9ZU46|ZAR1_ARATH;	PF00564.21
Cg3g009690	_	0.334	-1.58289	8.94098e-06	6.05738e-05	yes	down	GO:0015846;GO:0042597;GO:001980	-	-	COG0687	GAY53476.1	sp|P31133|POTF_ECOLI;	PF13343.3;PF13416.3
Cg1g016440	RecName: Full=Probable disease resistance protein At1g61190	0.334	-1.58076	0.00199874	0.0072345	yes	down	GO:0006952;GO:0008152;GO:0005524;GO:0043531;GO:001711	K13459	map04626	COG4886	ESR40404.1	sp|O82484|DRL23_ARATH;	PF00931.19;PF13855.3;PF01637.15;PF05729.9
Cg2g011310	_	0.334	-1.58012	1.10173e-09	1.59074e-08	yes	down	GO:007182	-	-	ENOG410XXIE;ENOG410YE81;ENOG410YEKE	KDO55628.1	-	PF10358.6
Cg5g033830	_	0.335	-1.57986	9.85805e-12	1.96258e-10	yes	down	GO:0016310;GO:001630	K08880	-	ENOG410YGZ8	XP_006479517.1	sp|P49842|STK19_HUMAN;	PF10494.6
Cg4g006390	_	0.335	-1.57863	4.48265e-11	8.23704e-10	yes	down	-	-	-	ENOG410XWJI	GAY57694.1	sp|Q92346|YDH1_SCHPO;	PF08576.7
Cg2g017180	_	0.335	-1.578	0.00220363	0.00787448	yes	down	GO:0006952;GO:0007165;GO:004353	-	-	COG4886;ENOG410XRR2	GAY69049.1	sp|Q9SZ66|DSC1_ARATH;	PF12799.4;PF13855.3
Cg5g014880	RecName: Full=Probable methyltransferase PMT14	0.335	-1.57767	0.000900513	0.00364555	yes	down	GO:0032259;GO:0016021;GO:0005802;GO:0005774;GO:0005768;GO:0009505;GO:0008757;GO:000816	-	-	ENOG41117FM;ENOG410YD4N	XP_006436790.1	sp|Q94EJ6|PMTE_ARATH;	PF03141.13;PF08241.9;PF13649.3;PF13847.3
Cg8g010670	RecName: Full=GRF1-interacting factor 1; Short=AtGIF1; AltName: Full=Protein ANGUSTIFOLIA 3; AltName: Full=Transcription coactivator GIF1	0.336	-1.57385	0.00501644	0.0159106	yes	down	-	-	-	ENOG41128HA	XP_006442758.1	sp|Q8L8A5|GIF1_ARATH;	PF05030.9
Cg3g024650	RecName: Full=24-methylenesterol C-methyltransferase 2; Short=24-sterol C-methyltransferase 2; Short=Sterol-C-methyltransferase 2; AltName: Full=Protein COTYLEDON V	0.336	-1.57306	2.12571e-05	0.00013247	yes	down	GO:0032259;GO:0006694;GO:0016021;GO:0008168;GO:000875	K08242	map00100	ENOG410XP5G	XP_006435262.1	sp|Q39227|SMT2_ARATH;	PF08498.7;PF08241.9;PF13649.3;PF13847.3;PF02353.17;PF13489.3;PF08242.9;PF01209.15
Cg9g001470	RecName: Full=Zinc finger CCHC domain-containing protein 10	0.336	-1.57249	6.99668e-28	7.90855e-26	yes	down	GO:0005488;GO:0003676;GO:000827	-	-	ENOG410XUV5	XP_006419408.1	sp|Q9CX48|ZCH10_MOUSE;	PF13917.3
Cg3g012480	RecName: Full=Ethylene-responsive transcription factor ERF114	0.336	-1.57175	9.21533e-12	1.84183e-10	yes	down	GO:0006355;GO:0045449;GO:0005634;GO:0005667;GO:0003700;GO:000367	-	-	ENOG410ZTTF;ENOG410XVA9;ENOG410YI1U	XP_006471813.1	sp|Q67ZB3|FRL3_ARATH;	PF07899.8;PF00847.17;PF03732.14;PF14223.3
CgUng001210	_	0.337	-1.56889	0.00502205	0.0159225	yes	down	GO:001674	-	-	ENOG410Z5EQ	GAY63957.1	-	-
Cg9g024060	RecName: Full=Heat shock factor protein HSF8; AltName: Full=Heat shock transcription factor 8; Short=HSTF 8; AltName: Full=Heat stress transcription factor	0.337	-1.56885	7.63141e-11	1.34202e-09	yes	down	GO:0006355;GO:0045449;GO:0009408;GO:0005634;GO:0005667;GO:0043565;GO:000370	K09419	-	COG5169	XP_006485538.1	sp|P41153|HSF8_SOLPE;	PF00447.14
Cg1g007800	RecName: Full=Nucleobase-ascorbate transporter 11; Short=AtNAT11	0.337	-1.56724	4.39206e-07	3.95493e-06	yes	down	GO:0006810;GO:0055085;GO:0016020;GO:0016021;GO:000521	-	-	COG2233	XP_006466324.1	sp|Q6SZ87|NAT11_ARATH;	PF00860.17
Cg2g021270	_	0.338	-1.56671	2.38325e-07	2.26475e-06	yes	down	-	-	-	ENOG4111427;ENOG411142F	KDO74140.1	sp|O80386|CIP7_ARATH;	-
Cg4g024100	_	0.338	-1.56625	2.36852e-18	1.09391e-16	yes	down	-	-	-	ENOG410Z83V	XP_006474014.1	-	PF12874.4;PF12171.5;PF12756.4
Cg8g005480	RecName: Full=Pollen-specific leucine-rich repeat extensin-like protein 4; Short=AtPEX4; Short=Pollen-specific LRR/EXTENSIN4; AltName: Full=Cell wall hydroxyprolin	0.338	-1.56548	0.00348052	0.0116385	yes	down	-	-	-	ENOG410Y973	XP_006480068.1	sp|Q9LJ64|PLRX1_ARATH;	PF13855.3;PF08263.9
Cg8g006090	RecName: Full=Extra-large guanine nucleotide-binding protein 2; AltName: Full=Extra-large GTP-binding protein 2; Short=Extra-large G-protein 2	0.338	-1.56294	2.3401e-18	1.0837e-16	yes	down	GO:0006184;GO:0007186;GO:0016021;GO:0031683;GO:0003924;GO:0004871;GO:000552	-	-	ENOG410XNVQ	XP_006423171.1	sp|O80462|XLG1_ARATH;	PF00503.17
Cg2g031360	RecName: Full=3-ketoacyl-CoA synthase 7; Short=KCS-7; AltName: Full=Very long-chain fatty acid condensing enzyme 7; Short=VLCFA condensing enzyme 7	0.339	-1.56073	0.000488731	0.00213281	yes	down	GO:0006633;GO:0016021;GO:0016020;GO:001674	K15397	map04626;map00062	ENOG4111PIG;ENOG4111AD9;COG3424;ENOG410Y5VH	GAY57411.1	sp|Q9C992|KCS7_ARATH;	PF08392.9;PF07714.14;PF00069.22;PF08541.7;PF02797.12
CgUng018590	_	0.34	-1.55669	3.08009e-05	0.000184902	yes	down	-	-	-	ENOG410Y9AY	KDO83950.1	-	-
Cg4g001240	RecName: Full=Probable folate-biopterin transporter 6	0.34	-1.5565	0.00048539	0.00212093	yes	down	GO:0006810;GO:001602	-	-	ENOG410YDPX	XP_006450267.1	sp|Q9LEV7|FBT6_ARATH;	PF03092.13;PF07690.13
Cg2g035990	_	0.34	-1.5562	5.54421e-06	3.92319e-05	yes	down	GO:0008152;GO:0016021;GO:0016020;GO:0008375;GO:001675	-	-	ENOG410YEMA	XP_006468735.1	-	PF02485.18
Cg9g028120	_	0.34	-1.55556	6.34372e-12	1.31157e-10	yes	down	GO:0008152;GO:0016459;GO:0005886;GO:000377	-	-	ENOG4111Q4H	XP_006422105.1	sp|P34109|MYOD_DICDI;	PF06017.10
Cg2g041010	RecName: Full=Receptor-like serine/threonine-protein kinase SD1-8; AltName: Full=Arabidopsis thaliana receptor kinase 3; AltName: Full=S-domain-1 (SD1) receptor kin	0.34	-1.55527	2.54148e-12	5.59094e-11	yes	down	GO:0009069;GO:0006468;GO:0048544;GO:0004674;GO:000552	-	-	COG0515	KYP39910.1	sp|O81905|SD18_ARATH;	PF07714.14;PF00069.22;PF00954.17;PF01453.21;PF08276.8;PF11883.5;PF12398.5;PF01636.20
Cg4g022380	RecName: Full=Zinc finger protein CONSTANS-LIKE 5	0.34	-1.55518	0.000198509	0.00096344	yes	down	GO:0005622;GO:000827	-	-	COG5641	ESR66683.1	sp|Q9FHH8|COL5_ARATH;	PF06203.11;PF00643.21
Cg3g022040	_	0.341	-1.55422	0.000475705	0.00208497	yes	down	-	-	-	ENOG411171Z	KDO84380.1	-	-
Cg1g003150	RecName: Full=Methylesterase 10; Short=AtMES10	0.341	-1.55414	4.46227e-08	4.90932e-07	yes	down	-	-	-	ENOG4111IVV	XP_006425817.1	sp|Q8S9K8|MES10_ARATH;	PF12697.4;PF00561.17;PF12146.5
Cg3g002010	RecName: Full=Allene oxide cyclase 4, chloroplastic; Flags: Precursor	0.341	-1.55397	3.82342e-17	1.58289e-15	yes	down	GO:0008152;GO:0009507;GO:0046423;GO:001685	K10525	map00592	ENOG4111X07	XP_006430816.1	sp|A2XID3|AOC_ORYSI;	PF06351.8
Cg5g026420	_	0.341	-1.55392	1.87941e-09	2.61247e-08	yes	down	-	-	-	-	KDO64039.1	-	-
Cg4g000510	RecName: Full=G-type lectin S-receptor-like serine/threonine-protein kinase At1g34300; Flags: Precursor	0.341	-1.55356	0.00158154	0.00591218	yes	down	GO:0009069;GO:0006468;GO:0016021;GO:0004674;GO:000552	K04730	-	COG0515	XP_006483578.1	sp|P93604|LRK10_WHEAT;	PF07714.14;PF00069.22
Cg7g001730	_	0.341	-1.5529	0.00968057	0.0275185	yes	down	-	-	-	-	GAY57037.1	-	-
Cg3g021860	RecName: Full=Mitogen-activated protein kinase kinase kinase 1; Short=ARAKIN; Short=AtMEKK1; Short=MAP kinase kinase kinase 1	0.341	-1.55159	4.92236e-17	2.02323e-15	yes	down	GO:0006468;GO:0005524;GO:000467	K04420	-	ENOG410XQGS	XP_006473384.1	sp|Q9C5H5|M3K5G_ARATH;	PF00069.22;PF07714.14;PF14531.3
Cg2g000210	_	0.341	-1.55006	1.38108e-05	9.00165e-05	yes	down	GO:0006355;GO:0006351;GO:0006353;GO:000372	-	-	ENOG410YCTB	ESR58799.1	-	PF01029.15
Cg5g002620	RecName: Full=UDP-N-acetylmuramoyl-L-alanyl-D-glutamate--2,6-diaminopimelate ligase; AltName: Full=Meso-A2pm-adding enzyme; AltName: Full=Meso-diaminopimelate-addin	0.342	-1.54792	0.000557439	0.00239494	yes	down	GO:0010020;GO:0009058;GO:0008360;GO:0051301;GO:0005737;GO:0009295;GO:0009507;GO:0016881;GO:000552	-	-	COG0769	XP_006476554.1	sp|F4I3P9|MURE_ARATH;	PF08245.9;PF02875.18;PF01225.22
Cg2g009010	RecName: Full=Pentatricopeptide repeat-containing protein At2g41080	0.342	-1.54636	0.00194741	0.00707805	yes	down	-	-	-	ENOG410Z7Z7	XP_015382754.1	sp|Q8S9M4|PP198_ARATH;	PF01535.17;PF13041.3;PF12854.4;PF14432.3;PF13812.3;PF17177.1
Cg8g019320	_	0.342	-1.54591	0.01719	0.0444115	yes	down	-	-	-	ENOG410YWC0;ENOG410YJVG;ENOG411060V;ENOG411137G	GAY58740.1	-	PF07795.8
Cg8g004380	RecName: Full=Probable receptor-like protein kinase At1g49730; Flags: Precursor	0.343	-1.54456	0.000989828	0.00395175	yes	down	GO:0006468;GO:0009069;GO:0016021;GO:0005886;GO:0004674;GO:000552	-	-	COG0515	GAY54911.1	sp|Q9FX99|Y1497_ARATH;	PF00069.22;PF07714.14;PF01636.20
Cg5g007890	RecName: Full=Transcription factor MYB1R1; AltName: Full=Myb-related protein R1; Short=StMYB1R-1	0.343	-1.54432	1.43938e-15	4.99596e-14	yes	down	GO:0009737;GO:0009753;GO:0009651;GO:0009723;GO:0006355;GO:0046686;GO:0009751;GO:0009739;GO:0005634;GO:0000785;GO:0008270;GO:0003677;GO:000368	-	-	ENOG4111IMA	XP_006477144.1	sp|Q9LVS0|KUA1_ARATH;	PF00249.28
Cg7g020640	RecName: Full=Protein TWIN LOV 1	0.343	-1.54316	6.19834e-16	2.25145e-14	yes	down	-	-	-	COG2202;ENOG411246J	XP_006483239.1	sp|O64511|TLOV1_ARATH;	PF13426.4;PF08447.9;PF00989.22;PF08448.7
Cg2g002880	RecName: Full=UPF0481 protein At3g47200	0.344	-1.5413	2.75832e-06	2.06856e-05	yes	down	GO:0016021;GO:001602	-	-	ENOG410ZKCS;ENOG410YIDM	XP_015381716.1	sp|Q9SD53|Y3720_ARATH;	PF03140.12
Cg1g024250	RecName: Full=Protein SUPPRESSOR OF FRI 4	0.344	-1.54021	0.000962579	0.00386133	yes	down	GO:0016020;GO:000548	-	-	ENOG410ZJGQ	XP_006464975.1	sp|Q9C5G0|SUF4_ARATH;	PF00538.16
Cg1g010130	RecName: Full=Zinc finger homeobox protein 4; AltName: Full=Zinc finger homeodomain protein 4; Short=ZFH-4; AltName: Full=Zinc finger/apterous-related homeobox pr	0.344	-1.53904	3.06313e-06	2.27333e-05	yes	down	GO:001602	-	-	ENOG410ZEZ6;ENOG4111ACP	KDO65130.1	-	PF05553.8
Cg4g006990	RecName: Full=Actin-related protein 6	0.344	-1.53879	0.000330022	0.00150242	yes	down	GO:0006338;GO:0008283;GO:0009910;GO:0006355;GO:0009266;GO:000563	K11662	-	COG5277	XP_006450878.1	sp|Q8LGE3|ARP6_ARATH;	PF00022.16
Cg2g000290	RecName: Full=Probable receptor-like protein kinase At5g56460	0.344	-1.53852	5.75129e-07	5.04921e-06	yes	down	GO:0006468;GO:0009069;GO:0004674;GO:000552	-	-	COG0515	XP_006445568.1	sp|Q9FM85|PBL16_ARATH;	PF07714.14;PF00069.22
Cg7g005510	RecName: Full=Caffeoylshikimate esterase; AltName: Full=Lysophospholipase 2; Short=LysoPL2	0.344	-1.53823	5.95095e-05	0.000334456	yes	down	-	K01054	map00561	COG2267	KDO67800.1	sp|Q9C942|CSE_ARATH;	PF12146.5;PF00561.17;PF00326.18;PF12697.4;PF00756.17
Cg8g003220	RecName: Full=Histone deacetylase 6; Short=HD6	0.344	-1.53759	8.72274e-10	1.282e-08	yes	down	GO:000827	-	-	COG0123	GAY32731.1	sp|Q9UBN7|HDAC6_HUMAN;	PF02148.16
Cg2g023740	RecName: Full=Protein translation factor SUI1 homolog 2	0.344	-1.53744	1.34945e-29	1.7174e-27	yes	down	GO:0006446;GO:0006413;GO:0016021;GO:0005840;GO:000374	K03113	map03013	COG0023	XP_006475205.1	sp|Q9SM41|SUI1_SPOST;	PF01253.19
Cg2g034920	_	0.345	-1.53694	6.24283e-12	1.29227e-10	yes	down	-	-	-	-	GAY42306.1	-	-
Cg3g016500	RecName: Full=Long chain acyl-CoA synthetase 9, chloroplastic	0.345	-1.53653	0.000118461	0.000610976	yes	down	GO:0008152;GO:000382	K01897	map00061;map00071;map04146	COG1022	XP_006472776.1	sp|Q9CAP8|LACS9_ARATH;	PF00501.25
Cg5g023100	RecName: Full=ARGOS-like protein	0.345	-1.53608	0.000111455	0.000579926	yes	down	GO:001602	-	-	-	XP_006478489.1	-	-
CgUng002460	_	0.345	-1.5336	1.0784e-05	7.20334e-05	yes	down	GO:0030001;GO:004687	-	-	-	GAY53439.1	-	-
Cg8g012150	RecName: Full=Fasciclin-like arabinogalactan protein 16; Flags: Precursor	0.345	-1.53332	6.85426e-07	5.87054e-06	yes	down	-	-	-	COG2335	XP_006487826.1	sp|Q66GR0|FLA17_ARATH;	PF02469.19
Cg3g014730	RecName: Full=Phospho-2-dehydro-3-deoxyheptonate aldolase 1, chloroplastic; AltName: Full=3-deoxy-D-arabino-heptulosonate 7-phosphate synthase 1; AltName: Full=DAHP s	0.346	-1.5321	9.34287e-11	1.61165e-09	yes	down	GO:0006571;GO:0000162;GO:0009094;GO:0009073;GO:0016829;GO:000384	K01626	map00400	COG3200	XP_006472576.1	sp|P27608|AROF_TOBAC;	PF01474.13
Cg9g014080	_	0.346	-1.53147	0.0038238	0.0126388	yes	down	GO:000973	-	-	ENOG410XPKS	XP_006492971.1	sp|B4FFZ9|OBP1A_MAIZE;	PF06884.8
Cg1g002950	RecName: Full=Patatin-like protein 5; Short=AtPLP5; AltName: Full=Patatin-related phospholipase A IIdelta; Short=pPLAIId; AltName: Full=Phospholipase A IVB; Short=A	0.346	-1.5312	0.0159975	0.0418609	yes	down	GO:0006629;GO:0016042;GO:001678	-	-	COG3621	GAY52431.1	sp|O23180|PLP5_ARATH;	PF01734.19
Cg9g001720	RecName: Full=COBRA-like protein 7; Flags: Precursor	0.346	-1.53104	1.34251e-05	8.77019e-05	yes	down	GO:0010215;GO:0016049;GO:003122	-	-	ENOG410ZHV6;ENOG4110783	GAY35775.1	sp|Q8GZ17|COBL7_ARATH;	PF04833.12
Cg3g014980	_	0.346	-1.52971	0.000804961	0.00330704	yes	down	GO:001602	-	-	ENOG410ZGTH;ENOG410YP91	XP_006472605.1	-	PF15982.2
Cg7g019990	RecName: Full=IAA-amino acid hydrolase ILR1-like 1; Flags: Precursor	0.346	-1.52962	7.87544e-10	1.16444e-08	yes	down	GO:0008152;GO:0016021;GO:001678	K14664	-	COG1473	GAY36466.1	sp|Q84XG9|ILL1_ORYSI;	PF01546.25;PF07687.11
Cg5g014180	RecName: Full=DnaJ protein homolog; AltName: Full=DNAJ-1; Flags: Precursor	0.347	-1.529	1.97474e-29	2.49471e-27	yes	down	GO:0006457;GO:0009408;GO:0031072;GO:0051082;GO:0046872;GO:000552	K09503	map04141	COG0484	XP_006485485.1	sp|Q04960|DNJH_CUCSA;	PF01556.15;PF00226.28;PF00684.16;PF15777.2
Cg3g016730	RecName: Full=Aspartic proteinase Asp1; Short=OSAP1; Short=OsAsp1; AltName: Full=Nucellin-like protein; Flags: Precursor	0.347	-1.52886	0.00676215	0.0203611	yes	down	GO:0006508;GO:000419	-	-	ENOG410XNV7	XP_006472807.1	sp|Q0IU52|ASP1_ORYSJ;	PF14543.3;PF14541.3;PF00026.20
Cg9g022580	RecName: Full=Histone-lysine N-methyltransferase, H3 lysine-9 specific SUVH5; AltName: Full=Histone H3-K9 methyltransferase 5; Short=H3-K9-HMTase 5; AltName: Full=	0.347	-1.52595	6.32345e-06	4.41818e-05	yes	down	GO:004239	K11420	map00310	COG3440;COG2940	XP_006490027.1	sp|O82175|SUVH5_ARATH;	PF02182.14
Cg1g005820	RecName: Full=Phosphatidylinositol 3,4,5-trisphosphate 3-phosphatase and dual-specificity protein phosphatase PTEN; AltName: Full=Pten 3-phosphoinositide phosphatas	0.347	-1.52565	0.00841879	0.0244743	yes	down	GO:0006570;GO:0035335;GO:0004725;GO:000813	K01110	map04070;map00562	COG2453	XP_006494490.1	sp|Q9LT75|PTN2A_ARATH;	PF00782.17;PF15140.3
Cg5g022560	RecName: Full=Transcription factor MYB108; AltName: Full=Myb-related protein 108; Short=AtMYB108; AltName: Full=Protein BOTRYTIS-SUSCEPTIBLE 1	0.348	-1.52146	0.000718431	0.00299016	yes	down	GO:0000785;GO:0003682;GO:000367	K09422	-	COG5147	XP_006440994.1	sp|Q9C9G7|MYB62_ARATH;	PF00249.28;PF13921.3
Cg5g015460	RecName: Full=Probable salt tolerance-like protein At1g78600	0.348	-1.52111	2.6011e-06	1.96007e-05	yes	down	GO:0006355;GO:0009640;GO:0005634;GO:0005622;GO:0008270;GO:000098	-	-	ENOG4111N7S	XP_006477825.1	sp|Q9SYM2|BBX22_ARATH;	PF00643.21;PF16366.2
Cg7g016550	_	0.349	-1.52074	0.0191166	0.0484971	yes	down	GO:0006355;GO:0005634;GO:000367	-	-	ENOG4111EYD;ENOG41106XU;ENOG410Y9VP;ENOG410YDRK;ENOG4110679;ENOG410Y9QZ;ENOG41113AZ	XP_006437964.1	sp|Q5CD17|NAC77_ORYSJ;	PF02365.12
Cg5g015920	RecName: Full=Cytochrome P450 CYP72A219; AltName: Full=Cytochrome P450 CYP72A129	0.349	-1.52024	0.00553442	0.0172917	yes	down	GO:0055114;GO:0004497;GO:0016705;GO:0005506;GO:002003	-	-	COG2124	XP_006495010.1	sp|H2DH21|C7A29_PANGI;	PF00067.19;PF03004.11
Cg6g020340	RecName: Full=Pentatricopeptide repeat-containing protein At4g19220, mitochondrial; Flags: Precursor	0.349	-1.51976	0.0130623	0.0353534	yes	down	-	-	-	ENOG410Z7Z7	XP_006430897.2	sp|O49680|PP324_ARATH;	PF01535.17;PF13041.3;PF12854.4
Cg7g007420	RecName: Full=Serine/threonine protein phosphatase 2A 57 kDa regulatory subunit B' beta isoform; Short=AtB' beta; Short=PP2A, B' subunit, beta isoform	0.349	-1.51864	0.00318904	0.0108176	yes	down	GO:0008601;GO:0034047;GO:0050790;GO:0007165;GO:000015	K11584	map03015	ENOG410XQJW	XP_006436521.1	sp|O04376|2A5B_ARATH;	PF01603.17
Cg6g016260	RecName: Full=Heat stress transcription factor A-3; Short=AtHsfA3; AltName: Full=AtHsf-17	0.35	-1.51475	1.98693e-05	0.000124909	yes	down	GO:0006355;GO:0045449;GO:0009408;GO:0005634;GO:0005667;GO:0043565;GO:000370	K09419	-	COG5169	XP_024038192.1	sp|Q8GYY1|HSFA3_ARATH;	PF00447.14
Cg7g012530	RecName: Full=Aspartic proteinase CDR1; AltName: Full=Protein CONSTITUTIVE DISEASE RESISTANCE 1; Flags: Precursor	0.35	-1.51456	2.93471e-18	1.35178e-16	yes	down	GO:0006508;GO:000419	K22683	-	ENOG410XNV7	XP_015387676.1	sp|Q9LNJ3|APF2_ARATH;	PF14543.3;PF14541.3;PF00026.20
Cg5g001400	RecName: Full=Endoglucanase 19; AltName: Full=Endo-1,4-beta glucanase 19; Flags: Precursor	0.35	-1.51433	0.000973244	0.00389683	yes	down	GO:0005982;GO:0005985;GO:0030245;GO:0008810;GO:0030247;GO:003024	K01179	map00500	ENOG410XPC9	XP_012086729.1	sp|Q42059|GUN6_ARATH;	PF00759.16;PF09478.7
Cg5g015970	_	0.35	-1.51394	1.75943e-07	1.71852e-06	yes	down	GO:001674	-	-	ENOG4111CPX;ENOG410XUNM;ENOG41106M9	XP_006477953.1	sp|Q94FT4|SALAT_PAPSO;	PF02458.12
Cg5g032140	RecName: Full=Galacturonosyltransferase 8; AltName: Full=Glycosyltransferase QUASIMODO1	0.35	-1.5137	1.39429e-14	4.23987e-13	yes	down	GO:0045489;GO:0071555;GO:0008152;GO:0016021;GO:0000139;GO:0016757;GO:004726	K13648	map00520	ENOG410YC9Z;ENOG411141T	XP_006479231.1	sp|Q9LSG3|GAUT8_ARATH;	PF01501.17
Cg7g016740	RecName: Full=Probable WRKY transcription factor 75; AltName: Full=WRKY DNA-binding protein 75	0.35	-1.51362	3.05808e-07	2.83086e-06	yes	down	GO:0006355;GO:0045449;GO:0005667;GO:0043565;GO:0003700;GO:000367	-	-	ENOG410YM5M	XP_006437986.1	sp|Q9FYA2|WRK75_ARATH;	PF03106.12
Cg6g004530	RecName: Full=WD repeat-containing protein 44	0.35	-1.51339	0.00324891	0.0109816	yes	down	-	K20241	-	ENOG410XQPJ	KDO47180.1	sp|Q6LA54|YF48_SCHPO;	PF00400.29;PF17005.2
Cg5g004310	_	0.35	-1.5132	2.95332e-09	3.94565e-08	yes	down	-	-	-	ENOG410XYGR;ENOG41118XQ	XP_006476693.1	-	-
Cg5g002200	_	0.351	-1.5121	0.000654483	0.0027574	yes	down	GO:0046916;GO:0030001;GO:0005737;GO:0046872;GO:004691	-	-	COG2608	GAY39181.1	sp|O03982|HIP39_ARATH;	PF00403.23
Cg4g013020	RecName: Full=Probable glycerophosphoryl diester phosphodiesterase 2; Flags: Precursor	0.351	-1.51189	1.3453e-07	1.34616e-06	yes	down	GO:0009395;GO:0006629;GO:0006071;GO:0046486;GO:0008081;GO:000888	-	-	COG0584	KDO62174.1	sp|Q9SZ11|GPDL3_ARATH;	PF03009.14
Cg1g029160	RecName: Full=2,3-bisphosphoglycerate-dependent phosphoglycerate mutase; Short=BPG-dependent PGAM; Short=PGAM; Short=Phosphoglyceromutase; Short=dPGM	0.351	-1.51168	0.000168202	0.000831619	yes	down	GO:0043456;GO:0010167;GO:0006096;GO:0006094;GO:0009536;GO:0005829;GO:0046538;GO:000461	K01834	map00010;map00260	COG0588	XP_015389166.1	sp|Q6MEW4|GPMA_PARUW;	PF00300.19;PF01190.14
Cg6g010930	RecName: Full=Probable acetyltransferase NSI; AltName: Full=Nuclear shuttle protein-interacting protein homolog	0.351	-1.50953	2.40827e-07	2.28599e-06	yes	down	GO:0042967;GO:000808	K22450	map00380	ENOG410ZGB6	XP_006429638.1	sp|Q7X9V3|NSI_ARATH;	PF00583.22;PF13673.4;PF13508.4;PF13527.4;PF08445.7
Cg3g021050	RecName: Full=SUMO-conjugating enzyme SCE1; AltName: Full=Protein EMBRYO DEFECTIVE 1637; AltName: Full=Protein hus5 homolog; AltName: Full=SUMO-conjugating enzyme 1	0.351	-1.50939	6.02077e-22	3.96333e-20	yes	down	GO:0009737;GO:0009793;GO:0008152;GO:0005634;GO:0019789;GO:000552	K10577	map04120;map03013	COG5078	XP_006473285.1	sp|Q42551|SCE1_ARATH;	PF00179.23;PF14461.3
CgUng006880	_	0.351	-1.5087	2.02399e-15	6.91336e-14	yes	down	-	-	-	ENOG41115K7;ENOG41115QR;COG4886	XP_024040029.1	-	-
Cg5g039780	RecName: Full=Uncharacterized calcium-binding protein At1g02270	0.352	-1.50626	0.000698113	0.00291974	yes	down	GO:000550	-	-	ENOG4111KK5;COG5239;ENOG410Y9CV	KDO86665.1	sp|O81916|YC22_ARATH;	PF03372.20;PF00036.29;PF13833.3
Cg9g007230	RecName: Full=Protein WVD2-like 1; Short=AtWDL1	0.352	-1.50613	7.24044e-05	0.000396298	yes	down	-	-	-	ENOG4111YDY;ENOG4111824	XP_006489531.1	sp|Q84WL6|WDL3_ARATH;	PF06886.8
Cg6g016780	RecName: Full=Probable E3 ubiquitin-protein ligase HERC2; AltName: Full=HECT domain and RCC1-like domain-containing protein 2	0.352	-1.50552	0.0115449	0.0319409	yes	down	GO:004687	-	-	COG5184;ENOG410Z7Z7	XP_024037903.1	sp|Q947D2|PRAF1_ARATH;	PF00415.15;PF13540.3;PF08381.8;PF01363.18;PF16457.2;PF13713.3
Cg2g024770	_	0.353	-1.50427	1.14249e-05	7.60226e-05	yes	down	GO:0006952;GO:0008152;GO:0043531;GO:0017111;GO:0000166;GO:000552	K13459	map04626	COG4886	ESR65541.1	sp|Q9T048|DRL27_ARATH;	PF00931.19;PF13855.3;PF12799.4;PF05729.9;PF13173.3;PF01637.15;PF13401.3;PF13191.3;PF13238.3;PF14580.3;PF03193.13
Cg5g007250	RecName: Full=Serine/threonine-protein kinase SAPK3; AltName: Full=Osmotic stress/abscisic acid-activated protein kinase 3; AltName: Full=Protein kinase REK 15	0.353	-1.504	4.01249e-08	4.45339e-07	yes	down	GO:0006468;GO:0009069;GO:0004674;GO:000552	K14498	map04016;map04075	COG0515;COG0515;COG0515	XP_006477070.1	sp|A2ZAB5|SAPK3_ORYSI;	PF00069.22;PF07714.14
Cg5g012550	RecName: Full=Zinc finger protein CONSTANS-LIKE 4	0.353	-1.50337	0.0194178	0.0490975	yes	down	GO:0005622;GO:000827	-	-	ENOG410YSB4	XP_006465171.1	sp|Q9LJB7|BBX32_ARATH;	PF00643.21
Cg1g020970	RecName: Full=G-type lectin S-receptor-like serine/threonine-protein kinase CES101; AltName: Full=Protein CALLUS EXPRESSION OF RBCS 101; Flags: Precursor	0.353	-1.50298	2.20607e-07	2.11038e-06	yes	down	GO:0009069;GO:0006468;GO:0004674;GO:000552	-	-	COG0515	XP_006465213.1	sp|Q9LW83|CE101_ARATH;	PF07714.14;PF00069.22;PF11883.5
Cg9g028290	RecName: Full=Pentatricopeptide repeat-containing protein At4g02750	0.353	-1.50135	0.00188966	0.00689597	yes	down	-	-	-	ENOG410Z7Z7	GAY45568.1	sp|Q9SIT7|PP151_ARATH;	PF13041.3;PF01535.17;PF12854.4;PF13812.3;PF17177.1
Cg5g028050	_	0.353	-1.50049	0.00124822	0.00481817	yes	down	GO:000548	-	-	ENOG4111T8J;ENOG410XUA3;ENOG410Y37V	XP_015385979.1	sp|Q6AVI0|RSLE2_ORYSJ;	PF05699.11;PF14372.3;PF02892.12
Cg3g005460	RecName: Full=Ribose-phosphate pyrophosphokinase 1, chloroplastic; AltName: Full=PRS I; AltName: Full=Phosphoribosyl pyrophosphate synthase 1; Flags: Precursor	0.354	-1.49885	2.23167e-09	3.05031e-08	yes	down	GO:0009156;GO:0006098;GO:0009165;GO:0006144;GO:0000287;GO:0004749;GO:001675	K00948	map00230;map00030	COG0462	XP_006436775.1	sp|Q42581|KPRS1_ARATH;	PF13793.3;PF14572.3;PF00156.24
Cg1g014580	_	0.354	-1.4983	4.75923e-10	7.30075e-09	yes	down	GO:001602	-	-	ENOG410YF3V;ENOG4110790	XP_015386719.1	-	PF03168.10
Cg7g015450	RecName: Full=Chaperonin 60 subunit beta 4, chloroplastic; Short=CPN-60 beta 4; Flags: Precursor	0.354	-1.49808	0.000648935	0.00273671	yes	down	GO:0042026;GO:0005737;GO:0009941;GO:0009570;GO:000552	K04077	map03018	COG0459	XP_006437814.2	sp|Q9C667|CPNB4_ARATH;	PF00118.21
Cg1g016580	RecName: Full=Cell division protein ZapE; AltName: Full=Z ring-associated protein ZapE	0.354	-1.49677	0.0188195	0.0478664	yes	down	GO:0005739;GO:0009507;GO:0005516;GO:000552	-	-	COG1485	XP_006492615.1	sp|P64612|ZAPE_ECOLI;	PF03969.13
Cg7g005830	RecName: Full=Leukotriene A-4 hydrolase homolog; Short=LTA-4 hydrolase; AltName: Full=Leukotriene A(4) hydrolase	0.355	-1.49577	1.7843e-06	1.39536e-05	yes	down	GO:0019370;GO:0043171;GO:0006508;GO:0005737;GO:0005829;GO:0005886;GO:0042277;GO:0070006;GO:0008270;GO:000823	K01254	map00590	COG0308	XP_006436185.1	sp|Q9FY49|LKHA4_ARATH;	PF01433.17;PF09127.8;PF13485.3
Cg7g022660	RecName: Full=Probable glycerol-3-phosphate dehydrogenase	0.355	-1.49281	5.49014e-14	1.54887e-12	yes	down	GO:0005975;GO:0046168;GO:0046486;GO:0055114;GO:0009331;GO:0004367;GO:0047952;GO:0051287;GO:003643	K00006	map00564	COG0240	GAY36884.1	sp|Q8S2G5|GPDH2_ORYSJ;	PF07479.11;PF01210.20
Cg2g020890	RecName: Full=E3 ubiquitin-protein ligase RMA3; AltName: Full=Protein RING membrane-anchor 3	0.355	-1.4924	3.19321e-07	2.94643e-06	yes	down	GO:000827	K10666	map04141	ENOG4111IHV	GAY56121.1	sp|Q8GUK7|RMA3_ARATH;	PF13920.3;PF00097.22;PF14634.3;PF13639.3;PF13923.3;PF13445.3;PF15227.3;PF14447.3;PF12678.4
Cg4g010020	_	0.355	-1.49228	0.00964647	0.0274352	yes	down	-	-	-	-	KDO37194.1	-	-
Cg4g002160	_	0.355	-1.49217	6.84123e-06	4.73185e-05	yes	down	-	K02109	map00195;map00190	ENOG410YVUN;ENOG4112003	XP_024033962.1	sp|Q84WS8|U1125_ARATH;	PF00240.20
Cg8g008120	RecName: Full=Purple acid phosphatase 2; AltName: Full=Manganese(II) purple acid phosphatase 2; Flags: Precursor	0.357	-1.48653	0.000311806	0.0014301	yes	down	GO:0019497;GO:0006771;GO:0016311;GO:0016021;GO:0046872;GO:000399	K22390	-	COG1409	XP_006487340.1	sp|Q9SDZ9|PPAF2_IPOBA;	PF00149.25;PF16656.2;PF14008.3
Cg8g022490	RecName: Full=Probable receptor-like protein kinase At5g47070	0.357	-1.4849	6.13864e-14	1.72333e-12	yes	down	GO:0006468;GO:0005524;GO:000467	-	-	COG0515	KDO72842.1	sp|Q9SF86|PCRK1_ARATH;	PF07714.14;PF00069.22
Cg5g003510	RecName: Full=Homeobox-leucine zipper protein HAT5; AltName: Full=HD-ZIP protein ATHB-1; AltName: Full=Homeodomain transcription factor ATHB-1; AltName: Full=Homeodom	0.357	-1.48428	8.33141e-19	4.02084e-17	yes	down	GO:000367	-	-	ENOG410Z2UE	XP_006476659.1	sp|Q02283|HAT5_ARATH;	PF00046.26;PF02183.15;PF05920.8
Cg9g028690	RecName: Full=Zinc finger CCCH domain-containing protein 13	0.357	-1.4842	5.71707e-06	4.02726e-05	yes	down	-	K22909	-	ENOG410Y1BU;ENOG41104JS	XP_006422198.1	-	-
Cg2g006020	RecName: Full=Protein ALTERED XYLOGLUCAN 4-like; AltName: Full=Protein trichome birefringence-like 22	0.357	-1.48403	0.000163863	0.000814856	yes	down	GO:0016021;GO:001602	K23877	-	ENOG410YEWI	XP_006470397.1	sp|Q9LRS2|TBL22_ARATH;	PF13839.3;PF14416.3
Cg2g027560	RecName: Full=Formin-like protein 1; Short=AtFH1; Short=AtFORMIN-8; Flags: Precursor	0.358	-1.48297	7.65296e-08	8.05671e-07	yes	down	GO:001602	-	-	ENOG410XQR0;ENOG411011I;ENOG410XQWC;ENOG410ZK55;ENOG410ZJAQ	KDO43529.1	sp|Q9SE97|FH1_ARATH;	PF02181.20
Cg3g021370	RecName: Full=Thioredoxin-like 4, chloroplastic; AltName: Full=Lilium-type thioredoxin 3; Flags: Precursor	0.358	-1.48197	0.00417989	0.0136527	yes	down	GO:0055114;GO:0045454;GO:0006662;GO:0006118;GO:0005623;GO:001503	-	-	COG5601	XP_006473325.1	sp|Q9C5C5|TRL4_ARATH;	PF00085.17
Cg7g019010	RecName: Full=F-box/kelch-repeat protein At1g23390	0.359	-1.47837	0.0010458	0.004141	yes	down	GO:001602	-	-	ENOG410YQV9	ESR51563.1	sp|Q9LDE3|FBK9_ARATH;	PF13964.3;PF00646.30;PF01344.22;PF12937.4
Cg6g011120	_	0.36	-1.47438	5.25977e-05	0.000299133	yes	down	GO:0016021;GO:001602	-	-	ENOG410YJFI	KDO64202.1	-	PF03168.10
Cg8g004190	RecName: Full=UDP-glucosyl transferase 73B2; AltName: Full=Flavonol 7-O-glucosyltransferase; AltName: Full=UDP glucose:flavonoid 7-O-glucosyltransferase	0.36	-1.47423	0.00133681	0.00510293	yes	down	GO:0008152;GO:001675	K23260	map00940	COG1819	XP_006487031.1	sp|Q9AT54|SCGT_TOBAC;	PF00201.15
Cg5g036880	RecName: Full=Zinc finger protein MAGPIE	0.36	-1.4731	0.00016468	0.000817738	yes	down	GO:0046872;GO:000367	-	-	COG5048	XP_006480107.1	sp|Q9ZWA6|IDD3_ARATH;	PF00096.23;PF12171.5
Cg4g022580	_	0.36	-1.47259	0.00684989	0.0205784	yes	down	GO:001602	-	-	ENOG410Z9KI	GAY48460.1	-	-
Cg9g028130	RecName: Full=Ubiquitin-conjugating enzyme E2 10; AltName: Full=Ubiquitin carrier protein 10/12; AltName: Full=Ubiquitin-conjugating enzyme E2-17 kDa 10/12; AltName:	0.361	-1.47049	1.22128e-43	4.76883e-41	yes	down	GO:0016567;GO:0006511;GO:0016881;GO:0004842;GO:000552	K06689	map04120;map04141	COG5078	ONI25488.1	sp|P35133|UBC10_ARATH;	PF00179.23;PF05773.19
Cg6g005570	_	0.361	-1.47009	0.00578826	0.0179477	yes	down	-	-	-	ENOG410ZN41;ENOG410ZQ9A;ENOG41104MS;ENOG411055D;ENOG410XQ90;ENOG410YS8Z	KDO57949.1	sp|Q9CAE7|FB138_ARATH;	PF00646.30;PF12937.4;PF08268.9
Cg1g001300	RecName: Full=Pentatricopeptide repeat-containing protein At3g51320	0.361	-1.4699	3.59275e-06	2.62557e-05	yes	down	-	-	-	ENOG410Z7Z7	GAY53800.1	sp|Q0WVU0|PP278_ARATH;	PF01535.17;PF13041.3;PF12854.4
Cg4g001660	RecName: Full=DeSI-like protein At4g17486	0.361	-1.46911	1.6947e-09	2.37688e-08	yes	down	GO:000588	K22763	-	ENOG4111H3Z;ENOG410ZKCS	XP_006450315.1	sp|Q93VG8|PPDEX_ARATH;	PF05903.11
Cg5g041760	RecName: Full=Calmodulin-binding receptor-like cytoplasmic kinase 2	0.361	-1.46884	5.89707e-14	1.66094e-12	yes	down	GO:0009069;GO:0006468;GO:0009555;GO:0004674;GO:000552	-	-	COG0515	XP_006491152.1	sp|Q8VZJ9|CRCK2_ARATH;	PF00069.22;PF07714.14
Cg7g022350	_	0.362	-1.46497	2.6107e-16	1.00571e-14	yes	down	-	-	-	ENOG410ZI6D	KDO83175.1	sp|Q8RWD5|SCD2_ARATH;	PF00769.16
Cg2g009380	_	0.363	-1.46295	2.49414e-19	1.27535e-17	yes	down	GO:1903830;GO:0015693;GO:0016021;GO:0016020;GO:001509	K22733	-	ENOG410XNR8	XP_006446877.2	sp|Q8RWF4|NIPA8_ARATH;	PF05653.11
Cg3g002900	_	0.363	-1.46199	5.41464e-06	3.83625e-05	yes	down	GO:0008152;GO:0006952;GO:0005524;GO:0043531;GO:001711	K13459	map04626	COG4886	XP_006432598.2	-	-
Cg8g006340	RecName: Full=Polyol transporter 5; AltName: Full=Protein POLYOL TRANSPORTER 5; Short=AtPLT5; AltName: Full=Sugar-proton symporter PLT5	0.363	-1.46066	0.0168035	0.0436236	yes	down	GO:0008643;GO:0055085;GO:0055114;GO:0016021;GO:0022891;GO:003244	-	-	ENOG410XNQK	XP_006423216.1	sp|Q8VZ80|PLT5_ARATH;	PF00083.21;PF07690.13
Cg5g032160	RecName: Full=Ethylene-responsive transcription factor-like protein At4g13040	0.364	-1.45947	3.67842e-08	4.11452e-07	yes	down	GO:0006355;GO:0045449;GO:0006351;GO:0007275;GO:0005634;GO:0005667;GO:0003700;GO:000367	-	-	ENOG4111S5C	GAY40065.1	sp|Q56XP9|ERFL1_ARATH;	PF00847.17
Cg7g019140	RecName: Full=1,4-Dihydroxy-2-naphthoyl-CoA synthase, peroxisomal; Short=DHNS; AltName: Full=Enoyl-CoA hydratase/isomerase D; Short=ECHID; AltName: Full=Naphthoate	0.364	-1.45843	0.000175946	0.000864928	yes	down	GO:0006744;GO:0009234;GO:000893	K01661	map00130	COG0447	XP_006438357.1	sp|Q8GYN9|MENB_ARATH;	PF00378.17;PF16113.2
Cg3g021520	RecName: Full=Probable protein phosphatase 2C 12; Short=AtPP2C12	0.364	-1.45825	1.42193e-11	2.76047e-10	yes	down	GO:0006470;GO:0008152;GO:0004722;GO:000382	-	-	COG0631	XP_006473342.1	sp|Q9FX08|P2C12_ARATH;	PF00481.18;PF13672.3
CgUng005470	_	0.364	-1.45774	1.13221e-08	1.38452e-07	yes	down	GO:000973	K14488	map04075	ENOG410YQVF;ENOG4111BAD	XP_006487288.1	sp|O65695|SAU50_ARATH;	PF02519.11
Cg6g007810	RecName: Full=Maltose excess protein 1, chloroplastic; AltName: Full=Root cap protein 1; Flags: Precursor	0.364	-1.45704	1.8436e-12	4.14593e-11	yes	down	GO:001602	-	-	ENOG410ZKZ6	KDO48043.1	sp|Q9LF50|MEX1_ARATH;	-
Cg5g039440	_	0.364	-1.45621	4.14285e-06	2.99446e-05	yes	down	GO:001678	K19882	-	ENOG410XQKD	ESR57879.1	sp|Q84JS1|PAE6_ARATH;	PF03283.10
Cg2g003820	RecName: Full=Putative disease resistance RPP13-like protein 2	0.365	-1.45377	2.09603e-09	2.87864e-08	yes	down	GO:0008152;GO:0006952;GO:0005524;GO:0043531;GO:001711	-	-	COG4886	XP_024046815.1	sp|Q9STE7|R13L3_ARATH;	-
Cg6g001770	RecName: Full=Phenylalanine ammonia-lyase	0.365	-1.45373	0.000874088	0.00355196	yes	down	GO:0006570;GO:0009821;GO:0006559;GO:0009800;GO:0005737;GO:004554	K10775	map00940;map00360	COG2986	KDO50673.1	sp|P45730|PALY_POPTR;	PF00221.16
Cg8g018130	_	0.366	-1.45106	2.89973e-06	2.1661e-05	yes	down	-	-	-	ENOG4111BQF	GAY59773.1	-	-
Cg9g025910	_	0.366	-1.45052	0.0118638	0.0326289	yes	down	GO:0008152;GO:001678	-	-	COG0657	GAY41290.1	sp|Q9LVB8|CXE20_ARATH;	-
Cg3g010240	RecName: Full=Reticuline oxidase-like protein; Flags: Precursor	0.366	-1.4502	1.22751e-05	8.10219e-05	yes	down	GO:0006040;GO:0055114;GO:0050660;GO:0016614;GO:0008762;GO:005046	-	-	COG0277	XP_006432918.1	sp|Q9SA85|BBE8_ARATH;	PF01565.20;PF08031.9
Cg6g012870	RecName: Full=Metal tolerance protein C2; Short=AtMTPc2; AltName: Full=AtMTP5	0.366	-1.44895	6.8755e-13	1.64067e-11	yes	down	GO:0006812;GO:0098655;GO:0055085;GO:0016021;GO:0016020;GO:000832	-	-	COG1230	XP_006429885.1	sp|Q6ICY4|MTPC2_ARATH;	PF01545.18
Cg4g024710	RecName: Full=Leucine-rich repeat receptor-like protein kinase PXL2; AltName: Full=Protein PHLOEM INTERCALATED WITH XYLEM-LIKE 2; Flags: Precursor	0.366	-1.44874	0.0192933	0.0488479	yes	down	GO:0006468;GO:0009069;GO:0055114;GO:0016021;GO:0004672;GO:0004674;GO:0005524;GO:003244	-	-	COG4886	XP_006473956.1	sp|Q9FII5|TDR_ARATH;	PF13855.3;PF12799.4;PF07714.14;PF00069.22;PF08263.9
Cg1g002210	RecName: Full=GDP-mannose 4,6 dehydratase 2; AltName: Full=GDP-D-mannose dehydratase 2; Short=GMD 2	0.366	-1.44857	2.23007e-11	4.22902e-10	yes	down	GO:0019673;GO:0009298;GO:0006012;GO:0006000;GO:0005622;GO:0008446;GO:005066	K01711	map00520;map00051	COG1089	XP_006466926.1	sp|P93031|GMD2_ARATH;	PF16363.2;PF01370.18;PF04321.14;PF02719.12
Cg2g011810	RecName: Full=Ethanolamine-phosphate cytidylyltransferase; AltName: Full=CTP:phosphoethanolamine cytidylyltransferase; AltName: Full=Phosphorylethanolamine transfer	0.366	-1.44813	8.11862e-22	5.26362e-20	yes	down	GO:0009058;GO:0016021;GO:0016779;GO:000382	K00967	map00564;map00440	COG0615	XP_006428518.1	sp|Q9ZVI9|PECT1_ARATH;	PF01467.23
Cg7g021070	RecName: Full=Sphinganine C(4)-monooxygenase 1; AltName: Full=Sphingoid C4-hydroxylase 1; AltName: Full=Sphingoid base hydroxylase 1	0.367	-1.44797	3.63966e-10	5.68329e-09	yes	down	GO:0006633;GO:0055114;GO:0016021;GO:0005506;GO:001649	K04713	map00600	COG3000	KDO82908.1	sp|Q8VYI1|SBH1_ARATH;	PF04116.10;PF00689.18
[truncated: 2,241 more rows]
