# Supplementary material for: Metabolic Profiling and Transcriptional Analysis of Carotenoid Accumulation in a Red-Fleshed Mutant of Pummelo (Citrus grandis)
Source: Molecules. 2022 Jul 19;27(14):4595. doi: 10.3390/molecules27144595 (PMC9324369; doi:10.3390/molecules27144595)
Supplement: Supplementary file 1 [file molecules-27-04595-s001.zip › Table S3.xlsx]

## Sheet: Sheet1
Table S3 GO functional classification of differentially expressed genes (DEGs) in R-HJH compared with wild-type HJH
GO ID	Term Type	Description	Ratio_in_study	Pvalue	Padjust
GO:0009069	BP	serine family amino acid metabolic process	224/2769	3.23806e-10	8.44331e-08
GO:0006468	BP	protein phosphorylation	287/2769	3.76523e-10	8.44331e-08
GO:0016773	MF	phosphotransferase activity, alcohol group as acceptor	312/2769	3.48025e-10	8.44331e-08
GO:0004674	MF	protein serine/threonine kinase activity	220/2769	3.62466e-10	8.44331e-08
GO:0004672	MF	protein kinase activity	292/2769	3.84298e-10	8.44331e-08
GO:0016310	BP	phosphorylation	339/2769	4.64719e-10	8.75723e-08
GO:0006793	BP	phosphorus metabolic process	451/2769	4.71303e-10	8.75723e-08
GO:0006796	BP	phosphate-containing compound metabolic process	437/2769	4.84106e-10	8.75723e-08
GO:0016301	MF	kinase activity	327/2769	4.82104e-10	8.75723e-08
GO:0003700	MF	DNA-binding transcription factor activity	125/2769	5.16541e-10	8.87676e-08
GO:0005667	CC	transcription factor complex	122/2769	9.11245e-10	1.27835e-07
GO:0005975	BP	carbohydrate metabolic process	208/2769	2.19873e-09	2.85171e-07
GO:0140110	MF	transcription regulator activity	130/2769	4.41332e-09	5.51585e-07
GO:0016758	MF	transferase activity, transferring hexosyl groups	107/2769	1.68184e-08	1.92682e-06
GO:0016757	MF	transferase activity, transferring glycosyl groups	129/2769	4.81403e-08	5.17057e-06
GO:0019752	BP	carboxylic acid metabolic process	349/2769	5.39761e-08	5.70818e-06
GO:0044036	BP	cell wall macromolecule metabolic process	34/2769	5.52914e-08	5.75868e-06
GO:0044281	BP	small molecule metabolic process	455/2769	8.19442e-08	8.12328e-06
GO:0016998	BP	cell wall macromolecule catabolic process	18/2769	1.05127e-07	9.7654e-06
GO:0043436	BP	oxoacid metabolic process	349/2769	1.60756e-07	1.39878e-05
GO:0006082	BP	organic acid metabolic process	350/2769	1.68751e-07	1.44999e-05
GO:0016740	MF	transferase activity	638/2769	2.94238e-07	2.40785e-05
GO:0006520	BP	cellular amino acid metabolic process	281/2769	3.21486e-07	2.59987e-05
GO:0030554	MF	adenyl nucleotide binding	496/2769	4.16495e-07	3.29079e-05
GO:1901605	BP	alpha-amino acid metabolic process	270/2769	6.89916e-07	5.32491e-05
GO:1901072	BP	glucosamine-containing compound catabolic process	16/2769	8.14961e-07	5.7344e-05
GO:0006030	BP	chitin metabolic process	16/2769	8.14961e-07	5.7344e-05
GO:0046348	BP	amino sugar catabolic process	16/2769	8.14961e-07	5.7344e-05
GO:0006032	BP	chitin catabolic process	16/2769	8.14961e-07	5.7344e-05
GO:0032559	MF	adenyl ribonucleotide binding	489/2769	7.96874e-07	5.7344e-05
GO:0004568	MF	chitinase activity	16/2769	8.14961e-07	5.7344e-05
GO:0003824	MF	catalytic activity	1502/2769	8.69387e-07	6.03653e-05
GO:0008144	MF	drug binding	469/2769	8.91144e-07	6.12572e-05
GO:1901071	BP	glucosamine-containing compound metabolic process	16/2769	1.4548e-06	9.90131e-05
GO:0009311	BP	oligosaccharide metabolic process	70/2769	1.64491e-06	0.000109778
GO:0005984	BP	disaccharide metabolic process	68/2769	2.82478e-06	0.000174933
GO:0005524	MF	ATP binding	439/2769	2.88752e-06	0.000177222
GO:0030247	MF	polysaccharide binding	37/2769	7.10496e-06	0.000406996
GO:0005985	BP	sucrose metabolic process	65/2769	8.15709e-06	0.000459605
GO:0044262	BP	cellular carbohydrate metabolic process	102/2769	8.97028e-06	0.000501315
GO:0071555	BP	cell wall organization	53/2769	1.41113e-05	0.000757823
GO:0005976	BP	polysaccharide metabolic process	94/2769	1.87528e-05	0.000999278
GO:1901136	BP	carbohydrate derivative catabolic process	26/2769	1.89719e-05	0.00100318
GO:0006022	BP	aminoglycan metabolic process	26/2769	2.17973e-05	0.00113511
GO:0042737	BP	drug catabolic process	53/2769	2.27249e-05	0.00117452
GO:0005982	BP	starch metabolic process	65/2769	2.32804e-05	0.00119425
GO:0044264	BP	cellular polysaccharide metabolic process	83/2769	2.45729e-05	0.00124201
GO:0140096	MF	catalytic activity, acting on a protein	425/2769	2.43951e-05	0.00124201
GO:0008150	BP	biological_process	2165/2769	2.85847e-05	0.00142385
GO:0006073	BP	cellular glucan metabolic process	76/2769	3.56523e-05	0.00175235
GO:0016772	MF	transferase activity, transferring phosphorus-containing groups	342/2769	3.56893e-05	0.00175235
GO:0044042	BP	glucan metabolic process	76/2769	3.69899e-05	0.00180332
GO:0045229	BP	external encapsulating structure organization	53/2769	4.88461e-05	0.00234803
GO:0030026	BP	cellular manganese ion homeostasis	5/2769	6.75601e-05	0.00315924
GO:0042196	BP	chlorinated hydrocarbon metabolic process	14/2769	7.08949e-05	0.00321556
GO:0042197	BP	halogenated hydrocarbon metabolic process	14/2769	7.08949e-05	0.00321556
GO:0019497	BP	hexachlorocyclohexane metabolic process	14/2769	7.08949e-05	0.00321556
GO:0004553	MF	hydrolase activity, hydrolyzing O-glycosyl compounds	82/2769	7.11034e-05	0.00321556
GO:0017144	BP	drug metabolic process	116/2769	7.56345e-05	0.00339812
GO:0016798	MF	hydrolase activity, acting on glycosyl bonds	88/2769	8.2275e-05	0.00367246
GO:0006026	BP	aminoglycan catabolic process	20/2769	9.96758e-05	0.00430925
GO:0046527	MF	glucosyltransferase activity	41/2769	0.000125898	0.00537529
GO:0031224	CC	intrinsic component of membrane	815/2769	0.000130324	0.00552991
GO:0005509	MF	calcium ion binding	62/2769	0.000144451	0.00605461
GO:0006805	BP	xenobiotic metabolic process	18/2769	0.000150664	0.00627674
GO:0003993	MF	acid phosphatase activity	14/2769	0.000156876	0.00649617
GO:0006873	BP	cellular ion homeostasis	15/2769	0.000162245	0.00667827
GO:0016021	CC	integral component of membrane	809/2769	0.000167171	0.0068401
GO:0006464	BP	cellular protein modification process	364/2769	0.000181523	0.00733993
GO:0036211	BP	protein modification process	364/2769	0.000181523	0.00733993
GO:0008194	MF	UDP-glycosyltransferase activity	48/2769	0.000187674	0.00750041
GO:0005618	CC	cell wall	58/2769	0.000191024	0.00754655
GO:0030312	CC	external encapsulating structure	58/2769	0.000191024	0.00754655
GO:0016042	BP	lipid catabolic process	35/2769	0.000230817	0.00901498
GO:0097367	MF	carbohydrate derivative binding	517/2769	0.00026026	0.00999456
GO:0017076	MF	purine nucleotide binding	509/2769	0.000293499	0.0110852
GO:0046916	BP	cellular transition metal ion homeostasis	12/2769	0.000295238	0.01109
GO:0008643	BP	carbohydrate transport	23/2769	0.000327312	0.0119002
GO:0071554	BP	cell wall organization or biogenesis	56/2769	0.000330496	0.0119002
GO:0004722	MF	protein serine/threonine phosphatase activity	21/2769	0.000352147	0.0125423
GO:0055071	BP	manganese ion homeostasis	5/2769	0.000355907	0.0126109
GO:0032553	MF	ribonucleotide binding	510/2769	0.000419897	0.0146516
GO:0030003	BP	cellular cation homeostasis	14/2769	0.000447035	0.0152125
GO:0032555	MF	purine ribonucleotide binding	502/2769	0.000476146	0.0161233
GO:0035251	MF	UDP-glucosyltransferase activity	32/2769	0.00058682	0.0197735
GO:0016051	BP	carbohydrate biosynthetic process	58/2769	0.000681576	0.0227435
GO:0006771	BP	riboflavin metabolic process	15/2769	0.000772369	0.0251624
GO:0042726	BP	flavin-containing compound metabolic process	15/2769	0.000772369	0.0251624
GO:0003674	MF	molecular_function	2313/2769	0.00081347	0.0262525
GO:0070588	BP	calcium ion transmembrane transport	10/2769	0.000824909	0.0264973
GO:0055082	BP	cellular chemical homeostasis	18/2769	0.000876474	0.0280227
GO:1901135	BP	carbohydrate derivative metabolic process	124/2769	0.000949589	0.0300805
GO:0009415	BP	response to water	18/2769	0.00105131	0.0327034
GO:0009414	BP	response to water deprivation	17/2769	0.00108757	0.0335244
GO:0016841	MF	ammonia-lyase activity	5/2769	0.0010943	0.0335814
GO:0046910	MF	pectinesterase inhibitor activity	6/2769	0.00121818	0.0368889
GO:0006011	BP	UDP-glucose metabolic process	12/2769	0.00124171	0.0369501
GO:0006875	BP	cellular metal ion homeostasis	12/2769	0.00124171	0.0369501
GO:0016759	MF	cellulose synthase activity	12/2769	0.00124171	0.0369501
GO:0016760	MF	cellulose synthase (UDP-forming) activity	12/2769	0.00124171	0.0369501
GO:0043565	MF	sequence-specific DNA binding	65/2769	0.00138365	0.0407408
GO:0001101	BP	response to acid chemical	34/2769	0.0015069	0.0433892
GO:1903293	CC	phosphatase complex	17/2769	0.0015208	0.0433892
GO:0008287	CC	protein serine/threonine phosphatase complex	17/2769	0.0015208	0.0433892
GO:0035639	MF	purine ribonucleoside triphosphate binding	452/2769	0.00152222	0.0433892
GO:0009800	BP	cinnamic acid biosynthetic process	4/2769	0.00203646	0.0559944
GO:0009803	BP	cinnamic acid metabolic process	4/2769	0.00203646	0.0559944
GO:0045548	MF	phenylalanine ammonia-lyase activity	4/2769	0.00203646	0.0559944
GO:0055076	BP	transition metal ion homeostasis	13/2769	0.00208756	0.057171
GO:0005215	MF	transporter activity	172/2769	0.00212041	0.0578402
GO:0006558	BP	L-phenylalanine metabolic process	21/2769	0.00244613	0.0654269
GO:1902221	BP	erythrose 4-phosphate/phosphoenolpyruvate family amino acid metabolic process	21/2769	0.00244613	0.0654269
GO:2001141	BP	regulation of RNA biosynthetic process	212/2769	0.00269352	0.0712126
GO:1903506	BP	regulation of nucleic acid-templated transcription	212/2769	0.00269352	0.0712126
GO:0042578	MF	phosphoric ester hydrolase activity	59/2769	0.00273169	0.0719449
GO:0051238	BP	sequestering of metal ion	3/2769	0.00314932	0.0810801
GO:0006880	BP	intracellular sequestering of iron ion	3/2769	0.00314932	0.0810801
GO:0097577	BP	sequestering of iron ion	3/2769	0.00314932	0.0810801
GO:0003979	MF	UDP-glucose 6-dehydrogenase activity	3/2769	0.00314932	0.0810801
GO:0047268	MF	galactinol-raffinose galactosyltransferase activity	3/2769	0.00314932	0.0810801
GO:0015114	MF	phosphate ion transmembrane transporter activity	3/2769	0.00314932	0.0810801
GO:0044242	BP	cellular lipid catabolic process	18/2769	0.00331479	0.0850219
GO:0006040	BP	amino sugar metabolic process	33/2769	0.00333128	0.0851272
GO:0044425	CC	membrane part	828/2769	0.00347522	0.0881501
GO:0006355	BP	regulation of transcription, DNA-templated	210/2769	0.0035204	0.0889678
GO:0008152	BP	metabolic process	1570/2769	0.00360198	0.0903649
GO:0015085	MF	calcium ion transmembrane transporter activity	9/2769	0.00359093	0.0903649
GO:0055065	BP	metal ion homeostasis	15/2769	0.00456149	0.110798
GO:0010410	BP	hemicellulose metabolic process	14/2769	0.00468182	0.112952
GO:0034637	BP	cellular carbohydrate biosynthetic process	30/2769	0.00469949	0.112952
GO:0016628	MF	oxidoreductase activity, acting on the CH-CH group of donors, NAD or NADP as acceptor	30/2769	0.00469949	0.112952
GO:1901565	BP	organonitrogen compound catabolic process	50/2769	0.00474437	0.113633
GO:0006559	BP	L-phenylalanine catabolic process	5/2769	0.00507561	0.119485
GO:1902222	BP	erythrose 4-phosphate/phosphoenolpyruvate family amino acid catabolic process	5/2769	0.00507561	0.119485
GO:0046992	MF	oxidoreductase activity, acting on X-H and Y-H to form an X-Y bond	5/2769	0.00507561	0.119485
GO:0046993	MF	oxidoreductase activity, acting on X-H and Y-H to form an X-Y bond, with oxygen as acceptor	5/2769	0.00507561	0.119485
GO:0050468	MF	reticuline oxidase activity	5/2769	0.00507561	0.119485
GO:0071421	BP	manganese ion transmembrane transport	4/2769	0.00539755	0.125347
GO:0006828	BP	manganese ion transport	4/2769	0.00539755	0.125347
GO:0000793	CC	condensed chromosome	4/2769	0.00539755	0.125347
GO:0005384	MF	manganese ion transmembrane transporter activity	4/2769	0.00539755	0.125347
GO:0015144	MF	carbohydrate transmembrane transporter activity	14/2769	0.00552713	0.127495
GO:0032440	MF	2-alkenal reductase [NAD(P)] activity	24/2769	0.00555439	0.127695
GO:0030244	BP	cellulose biosynthetic process	13/2769	0.00593091	0.134997
GO:0009820	BP	alkaloid metabolic process	10/2769	0.0062671	0.141711
GO:0016311	BP	dephosphorylation	47/2769	0.00723938	0.159677
GO:0031407	BP	oxylipin metabolic process	7/2769	0.00727074	0.159677
GO:0005544	MF	calcium-dependent phospholipid binding	7/2769	0.00727074	0.159677
GO:0015698	BP	inorganic anion transport	15/2769	0.00814233	0.176007
GO:0006816	BP	calcium ion transport	10/2769	0.00818726	0.176264
GO:0043412	BP	macromolecule modification	370/2769	0.0082055	0.176264
GO:0000271	BP	polysaccharide biosynthetic process	30/2769	0.0083965	0.17948
GO:0009225	BP	nucleotide-sugar metabolic process	18/2769	0.00850709	0.180487
GO:0009505	CC	plant-type cell wall	18/2769	0.00850709	0.180487
GO:0015103	MF	inorganic anion transmembrane transporter activity	12/2769	0.00879204	0.185958
GO:0051274	BP	beta-glucan biosynthetic process	15/2769	0.00887879	0.187217
GO:0019808	MF	polyamine binding	5/2769	0.00893304	0.187785
GO:0004497	MF	monooxygenase activity	80/2769	0.00906558	0.189953
GO:0006570	BP	tyrosine metabolic process	24/2769	0.00935937	0.194958
GO:0020037	MF	heme binding	102/2769	0.00994377	0.205266
GO:0051252	BP	regulation of RNA metabolic process	214/2769	0.0101519	0.208935
GO:0016717	MF	oxidoreductase activity, acting on paired donors, with oxidation of a pair of donors resulting in the reduction of molecular oxygen to two molecules of water	6/2769	0.0102916	0.21032
GO:0016791	MF	phosphatase activity	47/2769	0.010311	0.21032
GO:0030243	BP	cellulose metabolic process	17/2769	0.0109837	0.214336
GO:0009269	BP	response to desiccation	4/2769	0.0111352	0.214336
GO:0051510	BP	regulation of unidimensional cell growth	4/2769	0.0111352	0.214336
GO:2000280	BP	regulation of root development	4/2769	0.0111352	0.214336
GO:0015714	BP	phosphoenolpyruvate transport	3/2769	0.0112132	0.214336
GO:0043171	BP	peptide catabolic process	3/2769	0.0112132	0.214336
GO:0004664	MF	prephenate dehydratase activity	4/2769	0.0111352	0.214336
GO:0042285	MF	xylosyltransferase activity	4/2769	0.0111352	0.214336
GO:0047769	MF	arogenate dehydratase activity	4/2769	0.0111352	0.214336
GO:0010295	MF	(+)-abscisic acid 8'-hydroxylase activity	3/2769	0.0112132	0.214336
GO:0008661	MF	1-deoxy-D-xylulose-5-phosphate synthase activity	3/2769	0.0112132	0.214336
GO:0070403	MF	NAD+ binding	3/2769	0.0112132	0.214336
GO:0046524	MF	sucrose-phosphate synthase activity	3/2769	0.0112132	0.214336
GO:0009250	BP	glucan biosynthetic process	19/2769	0.0115212	0.219382
GO:0019219	BP	regulation of nucleobase-containing compound metabolic process	215/2769	0.0116776	0.221745
GO:0009395	BP	phospholipid catabolic process	12/2769	0.0117119	0.221784
GO:0030246	MF	carbohydrate binding	55/2769	0.0117994	0.222828
GO:0080167	BP	response to karrikin	9/2769	0.0119076	0.223642
GO:0010411	BP	xyloglucan metabolic process	9/2769	0.0119076	0.223642
GO:0009266	BP	response to temperature stimulus	27/2769	0.012006	0.224875
GO:0046434	BP	organophosphate catabolic process	14/2769	0.0128769	0.240532
GO:0006629	BP	lipid metabolic process	134/2769	0.0130571	0.243237
GO:0000976	MF	transcription regulatory region sequence-specific DNA binding	8/2769	0.0132697	0.245986
GO:0051273	BP	beta-glucan metabolic process	19/2769	0.0134247	0.247404
GO:0005506	MF	iron ion binding	101/2769	0.0139707	0.256092
GO:0071281	BP	cellular response to iron ion	5/2769	0.0144206	0.259167
GO:1901575	BP	organic substance catabolic process	143/2769	0.0144576	0.259167
GO:0018108	BP	peptidyl-tyrosine phosphorylation	26/2769	0.0144777	0.259167
GO:0018212	BP	peptidyl-tyrosine modification	26/2769	0.0144777	0.259167
GO:0042597	CC	periplasmic space	5/2769	0.0144206	0.259167
GO:0070330	MF	aromatase activity	6/2769	0.0150565	0.26538
GO:0004713	MF	protein tyrosine kinase activity	26/2769	0.0151432	0.266226
GO:0033993	BP	response to lipid	18/2769	0.0152615	0.267621
GO:0044255	BP	cellular lipid metabolic process	103/2769	0.0154666	0.269157
GO:0097305	BP	response to alcohol	16/2769	0.0155741	0.269377
GO:0009737	BP	response to abscisic acid	16/2769	0.0155741	0.269377
GO:0010383	BP	cell wall polysaccharide metabolic process	14/2769	0.0158632	0.273292
GO:0022857	MF	transmembrane transporter activity	141/2769	0.0160733	0.275531
GO:0009056	BP	catabolic process	159/2769	0.0162381	0.277664
GO:0022603	BP	regulation of anatomical structure morphogenesis	8/2769	0.0174007	0.291028
GO:0005261	MF	cation channel activity	8/2769	0.0174007	0.291028
GO:0004857	MF	enzyme inhibitor activity	32/2769	0.0181417	0.302684
GO:0043168	MF	anion binding	588/2769	0.0183095	0.304744
GO:0034765	BP	regulation of ion transmembrane transport	4/2769	0.0197055	0.320984
GO:0034762	BP	regulation of transmembrane transport	4/2769	0.0197055	0.320984
GO:0008568	MF	microtubule-severing ATPase activity	4/2769	0.0197055	0.320984
GO:0005381	MF	iron ion transmembrane transporter activity	4/2769	0.0197055	0.320984
GO:0016627	MF	oxidoreductase activity, acting on the CH-CH group of donors	35/2769	0.0202184	0.328561
GO:0046219	BP	indolalkylamine biosynthetic process	15/2769	0.0206762	0.329034
GO:0000162	BP	tryptophan biosynthetic process	15/2769	0.0206762	0.329034
GO:0015846	BP	polyamine transport	6/2769	0.0211573	0.329034
GO:0031408	BP	oxylipin biosynthetic process	6/2769	0.0211573	0.329034
GO:0009819	BP	drought recovery	2/2769	0.0214921	0.329034
GO:0097438	BP	exit from dormancy	2/2769	0.0214921	0.329034
GO:0046244	BP	salicylic acid catabolic process	2/2769	0.0214921	0.329034
GO:0048838	BP	release of seed from dormancy	2/2769	0.0214921	0.329034
GO:0019419	BP	sulfate reduction	2/2769	0.0214921	0.329034
GO:0035435	BP	phosphate ion transmembrane transport	2/2769	0.0214921	0.329034
GO:0006527	BP	arginine catabolic process	2/2769	0.0214921	0.329034
GO:0046398	BP	UDP-glucuronate metabolic process	2/2769	0.0214921	0.329034
GO:0009234	BP	menaquinone biosynthetic process	2/2769	0.0214921	0.329034
GO:0009233	BP	menaquinone metabolic process	2/2769	0.0214921	0.329034
GO:0006065	BP	UDP-glucuronate biosynthetic process	2/2769	0.0214921	0.329034
GO:0016165	MF	linoleate 13S-lipoxygenase activity	6/2769	0.0211573	0.329034
GO:0016712	MF	oxidoreductase activity, acting on paired donors, with incorporation or reduction of molecular oxygen, reduced flavin or flavoprotein as one donor, and incorporation of one atom of oxygen	6/2769	0.0211573	0.329034
GO:0036094	MF	small molecule binding	626/2769	0.0214213	0.329034
GO:0033843	MF	xyloglucan 6-xylosyltransferase activity	2/2769	0.0214921	0.329034
GO:0004420	MF	hydroxymethylglutaryl-CoA reductase (NADPH) activity	2/2769	0.0214921	0.329034
GO:0047724	MF	inosine nucleosidase activity	2/2769	0.0214921	0.329034
GO:0008477	MF	purine nucleosidase activity	2/2769	0.0214921	0.329034
GO:0008670	MF	2,4-dienoyl-CoA reductase (NADPH) activity	2/2769	0.0214921	0.329034
GO:0030332	MF	cyclin binding	2/2769	0.0214921	0.329034
GO:0005262	MF	calcium channel activity	2/2769	0.0214921	0.329034
GO:0004604	MF	phosphoadenylyl-sulfate reductase (thioredoxin) activity	2/2769	0.0214921	0.329034
GO:0071248	BP	cellular response to metal ion	5/2769	0.0217812	0.329063
GO:0006821	BP	chloride transport	5/2769	0.0217812	0.329063
GO:0046323	BP	glucose import	5/2769	0.0217812	0.329063
GO:0010039	BP	response to iron ion	5/2769	0.0217812	0.329063
GO:0005355	MF	glucose transmembrane transporter activity	5/2769	0.0217812	0.329063
GO:0015149	MF	hexose transmembrane transporter activity	5/2769	0.0217812	0.329063
GO:0006571	BP	tyrosine biosynthetic process	15/2769	0.0220531	0.32955
GO:1902223	BP	erythrose 4-phosphate/phosphoenolpyruvate family amino acid biosynthetic process	15/2769	0.0220531	0.32955
GO:0009094	BP	L-phenylalanine biosynthetic process	15/2769	0.0220531	0.32955
GO:0009095	BP	aromatic amino acid family biosynthetic process, prephenate pathway	15/2769	0.0220531	0.32955
GO:0030001	BP	metal ion transport	53/2769	0.0232622	0.346864
GO:0033692	BP	cellular polysaccharide biosynthetic process	24/2769	0.0247774	0.367069
GO:0015713	BP	phosphoglycerate transmembrane transport	3/2769	0.0249784	0.36767
GO:0042873	BP	aldonate transmembrane transport	3/2769	0.0249784	0.36767
GO:0009631	BP	cold acclimation	3/2769	0.0249784	0.36767
GO:0004715	MF	non-membrane spanning protein tyrosine kinase activity	7/2769	0.0255793	0.372526
GO:0016836	MF	hydro-lyase activity	15/2769	0.0260482	0.376167
GO:0000272	BP	polysaccharide catabolic process	27/2769	0.0278954	0.395561
GO:1901700	BP	response to oxygen-containing compound	38/2769	0.0279091	0.395561
GO:0009821	BP	alkaloid biosynthetic process	6/2769	0.0287318	0.404718
GO:0043086	BP	negative regulation of catalytic activity	30/2769	0.0292535	0.409549
GO:0016597	MF	amino acid binding	12/2769	0.0294816	0.411904
GO:0044092	BP	negative regulation of molecular function	30/2769	0.0300614	0.418303
GO:0046873	MF	metal ion transmembrane transporter activity	30/2769	0.0300614	0.418303
GO:0042401	BP	cellular biogenic amine biosynthetic process	18/2769	0.0301924	0.418432
GO:0009309	BP	amine biosynthetic process	18/2769	0.0301924	0.418432
GO:0055114	BP	oxidation-reduction process	341/2769	0.0306595	0.424051
GO:0051235	BP	maintenance of location	5/2769	0.031205	0.425854
GO:0008645	BP	hexose transmembrane transport	5/2769	0.031205	0.425854
GO:0019520	BP	aldonic acid metabolic process	5/2769	0.031205	0.425854
GO:1904659	BP	glucose transmembrane transport	5/2769	0.031205	0.425854
GO:0007205	BP	protein kinase C-activating G protein-coupled receptor signaling pathway	4/2769	0.0314094	0.425854
GO:0043269	BP	regulation of ion transport	4/2769	0.0314094	0.425854
GO:0015145	MF	monosaccharide transmembrane transporter activity	5/2769	0.031205	0.425854
GO:0015267	MF	channel activity	20/2769	0.0313663	0.425854
GO:0022803	MF	passive transmembrane transporter activity	20/2769	0.0313663	0.425854
GO:0004143	MF	diacylglycerol kinase activity	4/2769	0.0314094	0.425854
GO:0072329	BP	monocarboxylic acid catabolic process	7/2769	0.0328948	0.443371
GO:0031226	CC	intrinsic component of plasma membrane	26/2769	0.0353682	0.472998
GO:0006766	BP	vitamin metabolic process	29/2769	0.0367239	0.488278
GO:0016744	MF	transferase activity, transferring aldehyde or ketonic groups	6/2769	0.0378909	0.499928
GO:0042545	BP	cell wall modification	16/2769	0.0381334	0.501203
GO:0042626	MF	ATPase-coupled transmembrane transporter activity	16/2769	0.0381334	0.501203
GO:0006811	BP	ion transport	116/2769	0.0388689	0.508758
GO:0042435	BP	indole-containing compound biosynthetic process	19/2769	0.0420602	0.537402
GO:0071241	BP	cellular response to inorganic substance	5/2769	0.0428235	0.543116
GO:0019344	BP	cysteine biosynthetic process	5/2769	0.0428235	0.543116
GO:0015749	BP	monosaccharide transmembrane transport	5/2769	0.0428235	0.543116
GO:0008061	MF	chitin binding	5/2769	0.0428235	0.543116
GO:0034219	BP	carbohydrate transmembrane transport	8/2769	0.0444381	0.545019
GO:0098771	BP	inorganic ion homeostasis	22/2769	0.0444966	0.545019
GO:0006767	BP	water-soluble vitamin metabolic process	27/2769	0.0445455	0.545019
GO:0015701	BP	bicarbonate transport	3/2769	0.0445593	0.545019
GO:0009739	BP	response to gibberellin	3/2769	0.0445593	0.545019
GO:0042447	BP	hormone catabolic process	3/2769	0.0445593	0.545019
GO:0034755	BP	iron ion transmembrane transport	3/2769	0.0445593	0.545019
GO:0005971	CC	ribonucleoside-diphosphate reductase complex	3/2769	0.0445593	0.545019
GO:0005216	MF	ion channel activity	17/2769	0.0431017	0.545019
GO:0016705	MF	oxidoreductase activity, acting on paired donors, with incorporation or reduction of molecular oxygen	104/2769	0.0439542	0.545019
GO:1990837	MF	sequence-specific double-stranded DNA binding	8/2769	0.0444381	0.545019
GO:0005452	MF	inorganic anion exchanger activity	3/2769	0.0445593	0.545019
GO:0004748	MF	ribonucleoside-diphosphate reductase activity, thioredoxin disulfide as acceptor	3/2769	0.0445593	0.545019
GO:0061731	MF	ribonucleoside-diphosphate reductase activity	3/2769	0.0445593	0.545019
GO:0015120	MF	phosphoglycerate transmembrane transporter activity	3/2769	0.0445593	0.545019
GO:0004611	MF	phosphoenolpyruvate carboxykinase activity	3/2769	0.0445593	0.545019
GO:0042879	MF	aldonate transmembrane transporter activity	3/2769	0.0445593	0.545019
GO:0016728	MF	oxidoreductase activity, acting on CH or CH2 groups, disulfide as acceptor	3/2769	0.0445593	0.545019
GO:0008202	BP	steroid metabolic process	17/2769	0.0454763	0.555247
GO:0070838	BP	divalent metal ion transport	15/2769	0.0455747	0.555461
GO:0016052	BP	carbohydrate catabolic process	44/2769	0.0457702	0.556857
GO:0016829	MF	lyase activity	64/2769	0.0459501	0.558059
GO:0051651	BP	maintenance of location in cell	4/2769	0.0463936	0.560474
GO:0071944	CC	cell periphery	4/2769	0.0463936	0.560474
GO:0016157	MF	sucrose synthase activity	4/2769	0.0463936	0.560474
GO:0043167	MF	ion binding	1015/2769	0.0472358	0.569648
GO:0010556	BP	regulation of macromolecule biosynthetic process	217/2769	0.0473239	0.56971
GO:0010393	BP	galacturonan metabolic process	22/2769	0.0481266	0.576397
GO:0045488	BP	pectin metabolic process	22/2769	0.0481266	0.576397
GO:0072511	BP	divalent inorganic cation transport	15/2769	0.0485302	0.576397
GO:0006023	BP	aminoglycan biosynthetic process	6/2769	0.0487156	0.576397
GO:0006024	BP	glycosaminoglycan biosynthetic process	6/2769	0.0487156	0.576397
GO:0005351	MF	carbohydrate:proton symporter activity	6/2769	0.0487156	0.576397
GO:0005402	MF	carbohydrate:cation symporter activity	6/2769	0.0487156	0.576397
GO:0008422	MF	beta-glucosidase activity	6/2769	0.0487156	0.576397
