# Supplementary material for: Metabolic Profiling and Transcriptional Analysis of Carotenoid Accumulation in a Red-Fleshed Mutant of Pummelo (Citrus grandis)
Source: Molecules. 2022 Jul 19;27(14):4595. doi: 10.3390/molecules27144595 (PMC9324369; doi:10.3390/molecules27144595)
Supplement: Supplementary file 1 [file molecules-27-04595-s001.zip › Table S4.xlsx]

## Sheet: Sheet1
Table S4 KEGG enrichment analysis of differentially expressed genes (DEGs) in R-HJH compared with wild-type HJH
Pathway id	Description	Ratio_in_study	Pvalue	First Category	Second Category
map04144	Endocytosis	21/1462	0.680438	Cellular Processes	Transport and catabolism
map04146	Peroxisome	10/1462	0.885361	Cellular Processes	Transport and catabolism
map04145	Phagosome	7/1462	0.933351	Cellular Processes	Transport and catabolism
map04136	Autophagy - other	1/1462	0.995063	Cellular Processes	Transport and catabolism
map04075	Plant hormone signal transduction	56/1462	0.00037464	Environmental Information Processing	Signal transduction
map04016	MAPK signaling pathway - plant	40/1462	0.0019107	Environmental Information Processing	Signal transduction
map04070	Phosphatidylinositol signaling system	15/1462	0.0135655	Environmental Information Processing	Signal transduction
map02010	ABC transporters	9/1462	0.26535	Environmental Information Processing	Membrane transport
map03010	Ribosome	15/1462	1	Genetic Information Processing	Translation
map04141	Protein processing in endoplasmic reticulum	32/1462	0.663329	Genetic Information Processing	Folding, sorting and degradation
map04130	SNARE interactions in vesicular transport	3/1462	0.916707	Genetic Information Processing	Folding, sorting and degradation
map03410	Base excision repair	4/1462	0.949925	Genetic Information Processing	Replication and repair
map03018	RNA degradation	12/1462	0.970823	Genetic Information Processing	Folding, sorting and degradation
map03030	DNA replication	4/1462	0.97176	Genetic Information Processing	Replication and repair
map03440	Homologous recombination	5/1462	0.97187	Genetic Information Processing	Replication and repair
map04120	Ubiquitin mediated proteolysis	11/1462	0.983135	Genetic Information Processing	Folding, sorting and degradation
map03022	Basal transcription factors	3/1462	0.984248	Genetic Information Processing	Transcription
map03420	Nucleotide excision repair	4/1462	0.990643	Genetic Information Processing	Replication and repair
map03430	Mismatch repair	1/1462	0.994321	Genetic Information Processing	Replication and repair
map03060	Protein export	1/1462	0.99839	Genetic Information Processing	Folding, sorting and degradation
map03015	mRNA surveillance pathway	7/1462	0.999447	Genetic Information Processing	Translation
map03008	Ribosome biogenesis in eukaryotes	3/1462	0.999781	Genetic Information Processing	Translation
map03040	Spliceosome	13/1462	0.999785	Genetic Information Processing	Transcription
map00970	Aminoacyl-tRNA biosynthesis	1/1462	0.999936	Genetic Information Processing	Translation
map03013	RNA transport	9/1462	0.999937	Genetic Information Processing	Translation
map03020	RNA polymerase	1/1462	0.999998	Genetic Information Processing	Transcription
map04933	AGE-RAGE signaling pathway in diabetic complications	4/1462	0.319903	Human Diseases	Endocrine and metabolic disease
map00520	Amino sugar and nucleotide sugar metabolism	43/1462	8.54099e-06	Metabolism	Carbohydrate metabolism
map00564	Glycerophospholipid metabolism	26/1462	5.21191e-05	Metabolism	Lipid metabolism
map00400	Phenylalanine, tyrosine and tryptophan biosynthesis	19/1462	4.77838e-05	Metabolism	Amino acid metabolism
map00944	Flavone and flavonol biosynthesis	8/1462	0.000395471	Metabolism	Biosynthesis of other secondary metabolites
map00561	Glycerolipid metabolism	20/1462	0.00308418	Metabolism	Lipid metabolism
map00906	Carotenoid biosynthesis	12/1462	0.0105698	Metabolism	Metabolism of terpenoids and polyketides
map00904	Diterpenoid biosynthesis	10/1462	0.0141106	Metabolism	Metabolism of terpenoids and polyketides
map00511	Other glycan degradation	7/1462	0.0103751	Metabolism	Glycan biosynthesis and metabolism
map00940	Phenylpropanoid biosynthesis	49/1462	0.0139526	Metabolism	Biosynthesis of other secondary metabolites
map00051	Fructose and mannose metabolism	16/1462	0.0209793	Metabolism	Carbohydrate metabolism
map00010	Glycolysis / Gluconeogenesis	26/1462	0.0251038	Metabolism	Carbohydrate metabolism
map00902	Monoterpenoid biosynthesis	10/1462	0.0290925	Metabolism	Metabolism of terpenoids and polyketides
map00920	Sulfur metabolism	8/1462	0.0484043	Metabolism	Energy metabolism
map00531	Glycosaminoglycan degradation	5/1462	0.0362788	Metabolism	Glycan biosynthesis and metabolism
map00280	Valine, leucine and isoleucine degradation	12/1462	0.0477053	Metabolism	Amino acid metabolism
map00360	Phenylalanine metabolism	10/1462	0.0528564	Metabolism	Amino acid metabolism
map00590	Arachidonic acid metabolism	5/1462	0.0472757	Metabolism	Lipid metabolism
map00591	Linoleic acid metabolism	6/1462	0.0464121	Metabolism	Lipid metabolism
map00040	Pentose and glucuronate interconversions	24/1462	0.0591956	Metabolism	Carbohydrate metabolism
map00480	Glutathione metabolism	23/1462	0.0453266	Metabolism	Metabolism of other amino acids
map00450	Selenocompound metabolism	7/1462	0.0439306	Metabolism	Metabolism of other amino acids
map00500	Starch and sucrose metabolism	27/1462	0.0778074	Metabolism	Carbohydrate metabolism
map00410	beta-Alanine metabolism	10/1462	0.0773464	Metabolism	Metabolism of other amino acids
map00592	alpha-Linolenic acid metabolism	14/1462	0.111898	Metabolism	Lipid metabolism
map00430	Taurine and hypotaurine metabolism	3/1462	0.101257	Metabolism	Metabolism of other amino acids
map00030	Pentose phosphate pathway	12/1462	0.111218	Metabolism	Carbohydrate metabolism
map00941	Flavonoid biosynthesis	18/1462	0.10912	Metabolism	Biosynthesis of other secondary metabolites
map00053	Ascorbate and aldarate metabolism	9/1462	0.123158	Metabolism	Carbohydrate metabolism
map00650	Butanoate metabolism	6/1462	0.129934	Metabolism	Carbohydrate metabolism
map00760	Nicotinate and nicotinamide metabolism	6/1462	0.129934	Metabolism	Metabolism of cofactors and vitamins
map00900	Terpenoid backbone biosynthesis	14/1462	0.141304	Metabolism	Metabolism of terpenoids and polyketides
map00603	Glycosphingolipid biosynthesis - globo and isoglobo series	5/1462	0.149039	Metabolism	Glycan biosynthesis and metabolism
map00630	Glyoxylate and dicarboxylate metabolism	13/1462	0.159738	Metabolism	Carbohydrate metabolism
map00604	Glycosphingolipid biosynthesis - ganglio series	2/1462	0.178066	Metabolism	Glycan biosynthesis and metabolism
map00966	Glucosinolate biosynthesis	4/1462	0.171624	Metabolism	Biosynthesis of other secondary metabolites
map00740	Riboflavin metabolism	4/1462	0.171624	Metabolism	Metabolism of cofactors and vitamins
map00910	Nitrogen metabolism	6/1462	0.209181	Metabolism	Energy metabolism
map00330	Arginine and proline metabolism	11/1462	0.205087	Metabolism	Amino acid metabolism
map00620	Pyruvate metabolism	13/1462	0.237175	Metabolism	Carbohydrate metabolism
map00240	Pyrimidine metabolism	11/1462	0.266681	Metabolism	Nucleotide metabolism
map00350	Tyrosine metabolism	11/1462	0.250721	Metabolism	Amino acid metabolism
map00052	Galactose metabolism	11/1462	0.282961	Metabolism	Carbohydrate metabolism
map00260	Glycine, serine and threonine metabolism	12/1462	0.266451	Metabolism	Amino acid metabolism
map00460	Cyanoamino acid metabolism	10/1462	0.249508	Metabolism	Metabolism of other amino acids
map00903	Limonene and pinene degradation	2/1462	0.280131	Metabolism	Metabolism of terpenoids and polyketides
map00945	Stilbenoid, diarylheptanoid and gingerol biosynthesis	10/1462	0.30112	Metabolism	Biosynthesis of other secondary metabolites
map00220	Arginine biosynthesis	5/1462	0.351229	Metabolism	Amino acid metabolism
map00565	Ether lipid metabolism	4/1462	0.319903	Metabolism	Lipid metabolism
map00071	Fatty acid degradation	8/1462	0.385262	Metabolism	Lipid metabolism
map00562	Inositol phosphate metabolism	11/1462	0.367882	Metabolism	Carbohydrate metabolism
map00950	Isoquinoline alkaloid biosynthesis	6/1462	0.349487	Metabolism	Biosynthesis of other secondary metabolites
map00600	Sphingolipid metabolism	6/1462	0.349487	Metabolism	Lipid metabolism
map00230	Purine metabolism	19/1462	0.343457	Metabolism	Nucleotide metabolism
map00290	Valine, leucine and isoleucine biosynthesis	4/1462	0.382495	Metabolism	Amino acid metabolism
map00515	Mannose type O-glycan biosynthesis	1/1462	0.342027	Metabolism	Glycan biosynthesis and metabolism
map00943	Isoflavonoid biosynthesis	2/1462	0.38125	Metabolism	Biosynthesis of other secondary metabolites
map00020	Citrate cycle (TCA cycle)	7/1462	0.414169	Metabolism	Carbohydrate metabolism
map00710	Carbon fixation in photosynthetic organisms	9/1462	0.437762	Metabolism	Energy metabolism
map00250	Alanine, aspartate and glutamate metabolism	10/1462	0.447109	Metabolism	Amino acid metabolism
map00780	Biotin metabolism	4/1462	0.474616	Metabolism	Metabolism of cofactors and vitamins
map00380	Tryptophan metabolism	7/1462	0.524264	Metabolism	Amino acid metabolism
map00310	Lysine degradation	6/1462	0.541747	Metabolism	Amino acid metabolism
map00440	Phosphonate and phosphinate metabolism	1/1462	0.567123	Metabolism	Metabolism of other amino acids
map00072	Synthesis and degradation of ketone bodies	1/1462	0.567123	Metabolism	Lipid metabolism
map00730	Thiamine metabolism	4/1462	0.588048	Metabolism	Metabolism of cofactors and vitamins
map00130	Ubiquinone and other terpenoid-quinone biosynthesis	9/1462	0.605484	Metabolism	Metabolism of cofactors and vitamins
map00960	Tropane, piperidine and pyridine alkaloid biosynthesis	5/1462	0.632543	Metabolism	Biosynthesis of other secondary metabolites
map00770	Pantothenate and CoA biosynthesis	4/1462	0.639063	Metabolism	Metabolism of cofactors and vitamins
map00514	Other types of O-glycan biosynthesis	2/1462	0.669394	Metabolism	Glycan biosynthesis and metabolism
map00942	Anthocyanin biosynthesis	1/1462	0.672579	Metabolism	Biosynthesis of other secondary metabolites
map00601	Glycosphingolipid biosynthesis - lacto and neolacto series	1/1462	0.672579	Metabolism	Glycan biosynthesis and metabolism
map00513	Various types of N-glycan biosynthesis	4/1462	0.685765	Metabolism	Glycan biosynthesis and metabolism
map00790	Folate biosynthesis	4/1462	0.685765	Metabolism	Metabolism of cofactors and vitamins
map00196	Photosynthesis - antenna proteins	2/1462	0.700343	Metabolism	Energy metabolism
map01040	Biosynthesis of unsaturated fatty acids	3/1462	0.701809	Metabolism	Lipid metabolism
map00061	Fatty acid biosynthesis	6/1462	0.721947	Metabolism	Lipid metabolism
map00073	Cutin, suberine and wax biosynthesis	4/1462	0.728033	Metabolism	Lipid metabolism
map00062	Fatty acid elongation	4/1462	0.728033	Metabolism	Lipid metabolism
map00340	Histidine metabolism	2/1462	0.728843	Metabolism	Amino acid metabolism
map00660	C5-Branched dibasic acid metabolism	1/1462	0.812708	Metabolism	Carbohydrate metabolism
map00908	Zeatin biosynthesis	3/1462	0.837883	Metabolism	Metabolism of terpenoids and polyketides
map00905	Brassinosteroid biosynthesis	2/1462	0.838889	Metabolism	Metabolism of terpenoids and polyketides
map00270	Cysteine and methionine metabolism	19/1462	0.84771	Metabolism	Amino acid metabolism
map00563	Glycosylphosphatidylinositol (GPI)-anchor biosynthesis	2/1462	0.895874	Metabolism	Glycan biosynthesis and metabolism
map00640	Propanoate metabolism	3/1462	0.916707	Metabolism	Carbohydrate metabolism
map00750	Vitamin B6 metabolism	1/1462	0.919003	Metabolism	Metabolism of cofactors and vitamins
map00909	Sesquiterpenoid and triterpenoid biosynthesis	5/1462	0.93234	Metabolism	Metabolism of terpenoids and polyketides
map00100	Steroid biosynthesis	3/1462	0.949587	Metabolism	Lipid metabolism
map00860	Porphyrin and chlorophyll metabolism	3/1462	0.970024	Metabolism	Metabolism of cofactors and vitamins
map00510	N-Glycan biosynthesis	2/1462	0.976766	Metabolism	Glycan biosynthesis and metabolism
map00190	Oxidative phosphorylation	11/1462	0.998148	Metabolism	Energy metabolism
map00195	Photosynthesis	10/1462	1	Metabolism	Energy metabolism
map04626	Plant-pathogen interaction	96/1462	5.55223e-07	Organismal Systems	Environmental adaptation
map04712	Circadian rhythm - plant	4/1462	0.933942	Organismal Systems	Environmental adaptation
